# Supplementary material for: Glibenclamide targets MDH2 to relieve aging phenotypes through metabolism-regulated epigenetic modification
Source: Signal Transduct Target Ther. 2025 Feb 17;10:67. doi: 10.1038/s41392-025-02157-3 (PMC11833132; doi:10.1038/s41392-025-02157-3)
Supplement: Supplementary file 1 — Supplementary Table 1 [file 41392_2025_2157_MOESM1_ESM.xlsx]

## Sheet: Gli_2h_vs_Ctrl_2 h
Name	Mass	RT	column	KEGG	HMDB	CellularLocations	SuperClass	Class	SubClass	DirectParent	D-2h-1	D-2h-2	D-2h-3	D-2h-4	D-2h-5	D-2h-6	G-2h-1	G-2h-2	G-2h-3	G-2h-4	G-2h-5	G-2h-6	D-24h-1	D-24h-2	D-24h-3	D-24h-4	D-24h-5	D-24h-6	G-24h-1	G-24h-2	G-24h-3	G-24h-4	G-24h-5	G-24h-6	QC-1	QC-2	QC-3	QC-4	QC.RSD	Foldchange	pvalue	MEAN	VIP	diff	unit
10E-Heptadecenoic acid	267.2 / 267.2	11.56	C18		HMDB0304753	na	Lipids and lipid-like molecules	Glycerophospholipids	Glycerophosphocholines	Phosphatidylcholines	7688.52	9079.28	8192.58	8587.56	8485.8	9023.85	9012.23	10372.4	10453.3	10652.6	9997.83	11438.4	7845.69	10900.3	9526.71	9165.41	8562.7	12000.7	10169.7	10472.1	13443.2	11119.3	11298.3	12415.9	16307.3	14660.3	17717.7	17578.2	0.0742383733466221	1.21288	0.000917434	9415.36	0.0181637	diff	pg
10Z-Heptadecenoic acid	267.2 / 267.2	11.55	C18		HMDB0060038	Membrane	Lipids and lipid-like molecules	Fatty Acyls	Fatty acids and conjugates	Long-chain fatty acids	3789.18	4010.71	3936.78	4184.19	3992.02	4395.4	4418.45	5125.13	4761.22	5716.53	4165.29	4818.07	3561.2	4267.63	4937.38	5128.51	4525.93	4356.09	4443.19	4975.1	4909.66	4694.46	5300.8	6469.55	6238.66	5757.35	6996.87	7647.87	0.108315373041028	1.1932	0.00833753	4442.75	0.00972624	diff	pg
1,4-Dihydronicotinamide adenine dinucleotide (NADH)	664.1 / 397.0	8.2	Amide	C00004	HMDB0001487	Mitochondria	Nucleosides, nucleotides, and analogues	(5'->5')-dinucleotides	na	(5'->5')-dinucleotides	2.74003e+06	2.58635e+06	2.18825e+06	3.87476e+06	2.22945e+06	3.92556e+06	1.35932e+06	1.28186e+06	1.42054e+06	749942	2.40671e+06	1.57338e+06	3.9811e+06	2.53411e+06	1.77883e+06	1.38644e+06	1.14001e+06	1.53489e+06	2.37591e+06	1.31422e+06	1.75754e+06	1.87841e+06	2.17692e+06	1.34075e+06	1.5795e+06	2.07642e+06	1.98227e+06	1.80427e+06	0.10182433333242	0.501114	0.00377205	2.19468e+06	0.815006	diff	pg
2'-Deoxyadenosine 5'-triphosphate(dATP)	492 / 136	9.48	Amide	C00131	HMDB0001532	Mitochondria	Nucleosides, nucleotides, and analogues	Purine nucleotides	Purine deoxyribonucleotides	Purine 2'-deoxyribonucleoside triphosphates	503744	391025	368685	655689	740662	582093	483257	304641	483262	397824	232604	282577	290033	216911	422613	457747	381605	596875	645241	454329	352807	396121	499659	432437	424202	531681	566270	432178	0.126248786778032	0.67373	0.0389416	452172	0.299771	diff	pg
2'-Deoxycytidine 5'-monophosphate(dCMP)	306 / 78.9	8.96	Amide	C00239	HMDB0001202	Lysosome	Nucleosides, nucleotides, and analogues	Pyrimidine nucleotides	Pyrimidine deoxyribonucleotides	Pyrimidine 2'-deoxyribonucleoside monophosphates	3833.52	7680.74	7145.07	4970.57	14144.9	4336.15	21311	6284.03	15848.9	24835.4	33483.3	13463.5	8121.26	14739.4	14081.2	9283.71	8497.67	39712.8	7990.7	29773.8	38806.9	7569.29	7031	45456.7	49591.5	21303.7	24881.9	41116.1	0.33883350152859	2.73625	0.015409	13111.4	0.0686271	diff	pg
2'-Deoxyguanosine 5'-triphosphate（dGTP）	506 / 159	9.96	Amide	C00286	HMDB0001440	Mitochondria	Nucleosides, nucleotides, and analogues	Purine nucleotides	Purine deoxyribonucleotides	Purine 2'-deoxyribonucleoside triphosphates	2.82291e+08	3.40963e+08	2.90599e+08	3.13448e+08	3.33941e+08	3.59365e+08	2.01134e+08	2.63621e+08	3.09405e+08	2.14043e+08	2.50987e+08	2.7831e+08	2.53873e+08	1.69024e+08	1.52266e+08	1.60095e+08	1.69504e+08	1.6211e+08	3.07776e+08	1.06784e+08	1.06089e+08	1.95696e+08	2.03869e+08	1.83216e+08	2.83278e+08	3.35513e+08	3.06717e+08	2.59829e+08	0.0946365719984921	0.790115	0.00842202	2.86509e+08	7.55416	diff	pg
2-Furoic acid	111.0 / 111.0	1.1	C18	C01546	HMDB0000617	na	Organoheterocyclic compounds	Furans	Furoic acid and derivatives	Furoic acids	251459	244844	224841	243449	241781	245392	334690	286028	320250	277293	281615	298436	519241	445129	391560	342395	284854	440229		419989	566833	659550		759314	901473	707626	32631.7	729591	0.560068609402333	1.23871	0.0001957	270840	0.0466937	diff	pg
2-Methylcitric Acid	205 / 125	9.19	Amide	C02225	HMDB0000379	Extracellular	Organic acids and derivatives	Carboxylic acids and derivatives	Tricarboxylic acids and derivatives	Tricarboxylic acids and derivatives	61717.4	78299.1	74276.2	70760.2	74822.9	71867.9	82687.9	88683.8	115089	87342.3	105125	74552	74315.7	59771.8	58845.2	55529.3	61732.8	83315.8	82275.7	74061.1	77342.6	79947.2	80457.7	110463	93684.7	77062.7	72992.1	54154.9	0.188801440258592	1.28196	0.01134	82102	0.0475459	diff	pg
2-Phosphoglyceric acid	185 / 78.9	9.37	Amide		HMDB0000362	na	Organic oxygen compounds	Organooxygen compounds	Carbohydrates and carbohydrate conjugates	Sugar acids and derivatives	211340	266927	350989	296093	277433	252982	171782	157353	106372	124578	105245	175872	421037	292990	201941	267290	212470	146109	170260	234898	340555	169900	146109	104775	311016	313123	260680	309783	0.0735130077336959	0.508045	0.000155348	208081	0.25633	diff	pg
3-Hydroxyisovaleric acid	117.1 / 59.0	2.33	Amide	C20827	HMDB0000754	Cytoplasm	Lipids and lipid-like molecules	Fatty Acyls	Fatty acids and conjugates	Hydroxy fatty acids	26573.8	31352.5	31417	29648.9	35955.6		43151.8	42033.9	55978.8	45333.1	47225.9	41259.2	40373.2	38398.3	42719.2	38673	39117.9	37189.5	52851.6	40140.4	45493	47390.9	45712	58312.8	38595.9	38607.2	44392.8	40920.2	0.0583385819064838	1.4789	0.000507292	39084.6	0.0442167	diff	pg
3-Hydroxymethylglutaric acid	161 / 99	7.23	Amide	C03761	HMDB0000355	Cytoplasm	Lipids and lipid-like molecules	Fatty Acyls	Fatty acids and conjugates	Hydroxy fatty acids	7816.98	9512.07	8707.03	7864.09	8753.06	9087.11	11900.4	12445.3	12788.9	11370.5	11715.2	11692.7	9553.96	8226.24	6854.22	8509.38	6247.8	9770.8	35903.6	22369.5	22330.6	27767.9	22718	36680.1	16780.6	15769.1	17251	14915.4	0.0559348403105988	1.38988	2.24286e-06	10304.4	0.0194531	diff	pg
3-Methylhistidine	170 / 96	7.06	Amide	C01152	HMDB0000479	Cytoplasm	Organic acids and derivatives	Carboxylic acids and derivatives	Amino acids, peptides, and analogues	Histidine and derivatives	8573.5	9417.5	7805.36	8862.33	9178.05	8422.1	10393.2	9522.85	10593.9	8568.56	9326.51	9827.48	11555.8	9727.43	10203.5	10918.6	7827.21	13138.1	12567.5	9542.73	10403.7	11071.5	12099.3	14089.1	9045.77	9635.65	9347.96	11340.8	0.0904032798848987	1.11431	0.0266315	9207.61	0.0201706	diff	pg
3-Phosphoglycerate	185.0 / 79.0	9.32	Amide	C00597	HMDB0000807	Cytoplasm	Organic oxygen compounds	Organooxygen compounds	Carbohydrates and carbohydrate conjugates	Sugar acids and derivatives	383536	388627	477885	440804	438571	361447	236577	310853	186701	186985	186038	271769	568602	406308	330044	374057	306006	213507	273775	352480	492344	285746	199135	156135	386193	479849	389016	444963	0.0926923621347203	0.553591	6.14047e-05	322483	0.319211	diff	pg
4-Guanidinobutanoic acid	146 / 87	6.55	Amide	C01035	HMDB0003464	Cytoplasm	Organic acids and derivatives	Carboxylic acids and derivatives	Amino acids, peptides, and analogues	Gamma amino acids and derivatives	472524	532376	520655	518341	587501	469268	797148	700657	831507	647932	753374	671153	660702	522812	527656	557578	407234	662912	835821	523495	632255	589000	734563	948397	703122	654336	646858	688433	0.0346559229334963	1.41962	9.19065e-05	625203	0.165779	diff	pg
4-Trimethylammoniobutanoic acid	146 / 87	6.94	Amide	C01181	HMDB0001161	Cytoplasm	Lipids and lipid-like molecules	Fatty Acyls	Fatty acids and conjugates	Straight chain fatty acids	60620.9	65273.6	63488.5	69377.8	70343.6	61694.9	96863.1	79577.4	96951.6	81274.4	89479.1	81992.9	82909.9	70451.6	66167.9	69335.5	54027.4	84364.3	98459.4	62101.9	72628.6	67204.1	82479.6	113972	81915.6	82688.4	82876.9	81884.5	0.00542185056015124	1.34631	9.69141e-05	76411.5	0.0502806	diff	pg
5'-Methylthioadenosine	298 / 136.2	3.46	C18	C00170	HMDB0001173	Cytoplasm	Nucleosides, nucleotides, and analogues	5'-deoxyribonucleosides	5'-deoxy-5'-thionucleosides	5'-deoxy-5'-thionucleosides	8240.25	8324.56	7462.42	8020.16	8686.2	9461.22	13470.5	10262.6	11971.1	13550.9	12273.3	11910.7	10654.6	10248.2	9749.12	10345.6	8591.66	11730.3	13127.4	8985.84	9864.76	11556.8	10444.2	14663.6	13817	13820.3	13580.7	12676.4	0.0349124473786861	1.46308	4.42834e-05	10302.8	0.0262169	diff	pg
6-Phosphogluconic acid	275 / 79	9.91	Amide	C00345	HMDB0001316	Endoplasmic reticulum	Organic oxygen compounds	Organooxygen compounds	Carbohydrates and carbohydrate conjugates	Monosaccharide phosphates	626892	640048	887541	902084	700418	675538	267765	387437	500020	247451	391161	422674	398471	439159	333778	424914	334794	266169	673975	376828	542095	484478	496811	536275	779578	852505	796174	708579	0.0654848683043891	0.500056	0.000177414	554086	0.42191	diff	pg
Acetylcholine	146.1 / 87.0	2.32	Amide	C01996	HMDB0000895	Cytoplasm	Organic nitrogen compounds	Organonitrogen compounds	Quaternary ammonium salts	Acyl cholines	561.376	502.78	487.369	569.776	616.498	594.982	377.16	278.859	328.878	296.934	335.397	278.739	193.998	158.966	189.722	171.873	118.197	275.31	147.022	84.5335	124.375	112.329	103.698	138.001	270.388	306.625	253.635	281.472	0.0692559650079166	0.568884	3.41538e-06	435.729	0.0116053	diff	pg
Acetylcysteine	162 / 84	2.45	Amide	C06809	HMDB0001890	Cytoplasm	Organic acids and derivatives	Carboxylic acids and derivatives	Amino acids, peptides, and analogues	N-acyl-L-alpha-amino acids	681030	711968	745180	937516	748697	462871	493295	366073	570247	508755	653679	534300	901988	978237	904615	965064	692399	1.09317e+06	558982	501084	490817	675042	467514	809977	675424	547816	626584	702500	0.092132850637051	0.729218	0.0248293	617801	0.275741	diff	pg
Adenosine	268 / 136	2.04	Amide	C00212	HMDB0000050	Extracellular	Nucleosides, nucleotides, and analogues	Purine nucleosides	na	Purine nucleosides	4.20257e+07	9.40247e+07	1.4038e+08	1.53118e+08	9.6251e+07	4.51742e+07	4.74795e+08	1.91021e+08	3.0278e+08	3.93988e+08	4.2326e+08	3.13114e+08	2.90997e+08	3.79071e+08	4.91113e+08	4.80054e+08	3.45739e+08	6.05233e+08	3.74278e+08	3.61126e+08	4.45167e+08	3.10177e+08	2.78776e+08	5.84746e+08	3.13709e+08	3.20743e+08	3.3335e+08	3.12806e+08	0.0256628624814323	3.6761	0.000233844	2.22494e+08	10.4295	diff	pg
Adenosine-5′-diphosphate(ADP)	426.0 / 159.0	9.13	Amide	C00008	HMDB0001341	Cytoplasm	Nucleosides, nucleotides, and analogues	Purine nucleotides	Purine ribonucleotides	Purine ribonucleoside diphosphates	1.78044e+06	1.693e+06	1.46324e+06	1.30853e+06	1.7848e+06	1.66709e+06	1.17511e+06	1.46035e+06	1.49393e+06	1.29867e+06	1.26784e+06	1.52885e+06	1.25295e+06	964409	1.10653e+06	982094	1.18692e+06	1.20909e+06	1.50751e+06	663165	705637	1.29486e+06	1.19736e+06	980935	1.13758e+06	1.37062e+06	1.40878e+06	1.23155e+06	0.0844170470956127	0.848165	0.0303249	1.49349e+06	0.492807	diff	pg
Adenosine-5′-triphosphate(ATP)	506.0 / 79.0	9.5	Amide	C00002	HMDB0000538	Cytoplasm	Nucleosides, nucleotides, and analogues	Purine nucleotides	Purine ribonucleotides	Purine ribonucleoside triphosphates	1.13745e+07	1.29606e+07	1.00239e+07	1.12135e+07	1.17534e+07	1.10768e+07	6.99489e+06	9.95027e+06	1.02767e+07	7.32772e+06	9.15368e+06	1.01813e+07	9.58769e+06	5.8722e+06	5.38132e+06	6.07747e+06	5.96781e+06	6.04266e+06	9.37973e+06	3.55348e+06	3.20483e+06	8.02111e+06	6.71644e+06	6.09554e+06	1.16103e+07	1.1068e+07	1.0587e+07	9.64301e+06	0.0674039658450118	0.787756	0.00698479	1.01906e+07	1.4432	diff	pg
Adenosine monophosphate （AMP）	346.1 / 97.0	8.63	Amide	C00020	HMDB0000045	Cytoplasm	Nucleosides, nucleotides, and analogues	Purine nucleotides	Purine ribonucleotides	Purine ribonucleoside monophosphates	7069.45	6380.07	6003.57	5297.95	6546.11	8535.27	8313.11	7669.73	10959.2	11071.4	9147.2	7635.44	15947.8	9441.4	7560.38	12359.4	7246.58	8390.06	9427.17	8218.6	7217.75	7969.43	7631.67	9831.2	9331.02	7787.82	8769.32	9558.74	0.0771124710142845	1.37566	0.00947152	7885.71	0.0162646	diff	pg
AICAR	337 / 79	8.83	Amide	C04677	HMDB0001517	Cytoplasm	Nucleosides, nucleotides, and analogues	Imidazole ribonucleosides and ribonucleotides	1-ribosyl-imidazolecarboxamides	1-ribosyl-imidazolecarboxamides	389405	345021	308112	291556	358397	343755	387369	355240	376209	395743	452829	357512	414985	514165	411445	361717	448970	451778	384336	407121	428139	369584	351395	473054	324776	310166	310772	308664	0.0207310605054676	1.14176	0.0407062	363429	0.077188	diff	pg
Alanine	90.1 / 43.9	6.36	Amide	C00041	HMDB0000161	Cytoplasm	Organic acids and derivatives	Carboxylic acids and derivatives	Amino acids, peptides, and analogues	Alanine and derivatives	840690	945852	1.03279e+06	864345	879369	864696	1.2408e+06	1.09484e+06	1.1765e+06	1.01115e+06	1.12083e+06	1.24933e+06	2.29116e+06	1.9323e+06	2.04172e+06	2.09772e+06	1.59027e+06	2.35322e+06	3.04573e+06	1.71949e+06	2.30034e+06	2.25256e+06	2.53933e+06	2.9208e+06	1.6745e+06	1.47567e+06	1.5994e+06	1.61285e+06	0.0453583080140251	1.27004	0.00044471	1.02677e+06	0.113694	diff	pg
Alloisoleucine	132.1 / 86.1	3.89	Amide		HMDB0000557	Cytoplasm	Organic acids and derivatives	Carboxylic acids and derivatives	Amino acids, peptides, and analogues	Isoleucine and derivatives	716072	791021	765914	795265	907306	720164	833939	853501	952417	974292	962206	950565	1.22871e+06	1.09147e+06	1.15589e+06	1.14924e+06	960738	1.08076e+06	1.0529e+06	987530	1.14278e+06	1.04215e+06	1.0427e+06	1.33523e+06	1.08075e+06	945575	1.04239e+06	964749	0.0548623715947462	1.17701	0.00437131	851889	0.162993	diff	pg
Alpha-aminobutyric acid	104.1 / 77.2	3.52	Amide	C05145	HMDB0003911	Cytoplasm	Organic acids and derivatives	Carboxylic acids and derivatives	Amino acids, peptides, and analogues	Beta amino acids and derivatives	218672	211007	232306	217207	230156	186286	238788	221072	268673	289684	248655	265602	289267	273357	306093	286564	238780	301756	257784	266326	256998	280417	256725	298829	245056	209517	232612	235514	0.0565919615255312	1.1828	0.00825331	235676	0.0697632	diff	pg
Aminoadipic acid	162.0 / 98.0	8.32	Amide	C00956	HMDB0000510	Cytoplasm	Organic acids and derivatives	Carboxylic acids and derivatives	Amino acids, peptides, and analogues	L-alpha-amino acids	96817.1	105093	116661	111430	122671	100489	133315	184568	218615	139520	146839	189876	142022	97135.4	86601.1	104403	66210.7	116908	147552	76627.2	115082	139400	147430	177056	143275	140087	134810	141101	0.022261212054223	1.55051	0.0019849	138825	0.102414	diff	pg
Arachidic Acid	311.3 / 311.3	12.65	C18	C06425	HMDB0002212	Cytoplasm	Lipids and lipid-like molecules	Fatty Acyls	Fatty acids and conjugates	Long-chain fatty acids	7.55441e+06	9.65845e+06	8.77737e+06	1.04481e+07	8.44504e+06	9.48908e+06	1.03479e+07	1.02713e+07	1.00652e+07	1.06712e+07	9.83489e+06	1.05351e+07	4.20745e+06	8.8326e+06	9.77894e+06	1.09468e+07	1.03996e+07	1.10241e+07	8.96843e+06	8.55846e+06	9.96233e+06	9.96095e+06	1.11193e+07	9.87517e+06	2.42765e+07	2.02202e+07	2.50141e+07	2.67275e+07	0.0992684287337434	1.13524	0.0181207	9.67484e+06	0.441812	diff	pg
Arachidonic acid	303.2 / 303.2	11.42	C18	C00219	HMDB0001043	Cytoplasm	Lipids and lipid-like molecules	Fatty Acyls	Fatty acids and conjugates	Long-chain fatty acids	522816	534864	444556	551202	427938	565358	752912	724352	484602	526200	647974	752417	303324	367450	350137	340973	293441	476531	369770	301905	294799	271745	325105	303424	285707	359160	472821	565708	0.254131792329504	1.27627	0.0254601	577933	0.034451	diff	pg
Arginine	175.1 / 70.0	9.3	Amide	C00062	HMDB0000517	Cytoplasm	Organic acids and derivatives	Carboxylic acids and derivatives	Amino acids, peptides, and analogues	L-alpha-amino acids	291818	335334	273227	269701	319700	326722	343864	370650	461632	425993	424423	379105	616556	583247	475904	474684	443198	562551	465281	418357	594235	538818	440880	599852	443502	419050	431597	376407	0.0606423739299351	1.32434	0.000943032	351847	0.12459	diff	pg
Asparagine	133.1 / 74.2	7.19	Amide	C00152	HMDB0000168	Cytoplasm	Organic acids and derivatives	Carboxylic acids and derivatives	Amino acids, peptides, and analogues	Asparagine and derivatives	327885	362348	359501	334365	344503	367088	501926	438401	483132	438998	421190	425851	418409	379861	381802	410605	272828	428646	497420	323860	386667	412106	439644	540957	390069	440775	411827	417061	0.0434505990735648	1.29289	4.6055e-05	400432	0.0663236	diff	pg
Aspartic acid	132.0 / 88.0	8.21	Amide	C00049	HMDB0000191	Cytoplasm	Organic acids and derivatives	Carboxylic acids and derivatives	Amino acids, peptides, and analogues	Aspartic acid and derivatives	519523	561897	560914	554449	589020	519533	1.159e+06	1.03864e+06	1.09184e+06	1.28009e+06	1.144e+06	1.26063e+06	707812	793703	778007	908582	716559	846009	768607	561368	764135	687217	624098	824929	780243	804942	822080	784961	0.0209050758711981	2.10999	2.85542e-08	856629	0.4488	diff	pg
Asymmetric dimethylarginine	203 / 70	8.39	Amide	C03626	HMDB0001539	Cytoplasm	Organic acids and derivatives	Carboxylic acids and derivatives	Amino acids, peptides, and analogues	Arginine and derivatives	2.46332e+06	2.93444e+06	2.20743e+06	2.23471e+06	3.00455e+06	2.73858e+06	3.13973e+06	3.8218e+06	3.95523e+06	4.9611e+06	3.74934e+06	4.56382e+06	6.23523e+06	5.13618e+06	4.76531e+06	5.12009e+06	4.04395e+06	5.38251e+06	5.21229e+06	4.08392e+06	5.4984e+06	4.25679e+06	5.03878e+06	5.50453e+06	3.53522e+06	3.86605e+06	4.40237e+06	3.59702e+06	0.0888842773478914	1.5524	0.000716868	3.3145e+06	0.582956	diff	pg
Azelaic acid	187.1 / 97.1	5.24	C18	C08261	HMDB0000784	na	Lipids and lipid-like molecules	Fatty Acyls	Fatty acids and conjugates	Medium-chain fatty acids	4394.39	4426.47	4025.87	4633.48	4930.53	4539.51	4398.6	5054.37	5454.66	5303.36	5229.96	5135.98	4222.78	5046.08	4704.62	5037.17	5114.52	5037.98	4705.32	4890.72	4946.14	4866.23	5057.97	5200.06	7477.3	7364.88	7320.27	6622.81	0.0466933888983263	1.13457	0.010848	4793.93	0.0140153	diff	pg
Beta-Alanine	90.1 / 44.0	6.36	Amide	C00099	HMDB0000056	Cytoplasm	Organic acids and derivatives	Carboxylic acids and derivatives	Amino acids, peptides, and analogues	Beta amino acids and derivatives	1.19784e+06	1.34872e+06	1.58344e+06	1.23768e+06	1.28095e+06	1.20629e+06	1.7781e+06	1.56049e+06	1.65871e+06	1.38174e+06	1.60309e+06	1.75915e+06	2.77255e+06	2.21631e+06	2.53456e+06	2.65769e+06	1.82026e+06	2.82727e+06	3.58907e+06	2.174e+06	2.71063e+06	2.75906e+06	3.23608e+06	3.65105e+06	2.13126e+06	1.9114e+06	1.97204e+06	2.03445e+06	0.0404062149392081	1.24015	0.0038498	1.46635e+06	0.105296	diff	pg
Beta-Glycerophosphoric acid	171 / 79	8.54	Amide	C02979	HMDB0002520	Cytoplasm	Lipids and lipid-like molecules	Glycerophospholipids	Glycerophosphates	Glycerophosphates	537819	596269	645228	668107	601243	521390	243284	594240	435395	198738	397126	435775	474073	292558	276192	278189	220669	178894	483138	274208	330696	376578	436295	303446	479339	432120	414912	443315	0.0533277936055678	0.645524	0.00762895	489551	0.365345	diff	pg
Betaine	118.1 / 58.1	3.91	Amide	C00719	HMDB0000043	Cytoplasm	Organic acids and derivatives	Carboxylic acids and derivatives	Amino acids, peptides, and analogues	Alpha amino acids	7525.44	6325.94	6972.71	6543.26	6877.78	6898.65	9240.99	8542.06	8764.06	7356.32	8528.04	8513.92	7207.56	5979.17	5758.97	5617.08	4311.43	8078.29	10294	5687.88	7118.51	14196.8	7877.81	10358.3	7782.08	7298.03	7347.29	7013.52	0.0373442423168087	1.23823	0.000312627	7674.1	0.00834347	diff	pg
Carnitine	162.1 / 103.1	6.45	Amide	C00318	HMDB0000062	Cytoplasm	Organic nitrogen compounds	Organonitrogen compounds	Quaternary ammonium salts	Carnitines	14819.2	13978.4	12702.4	12953	14636.6	15708.7	27839.8	17114.5	21077.1	20827.2	21580	21747.7	10682.7	13884.8	13546.3	19891.5	13884.8	19391.7	16899.2	11310.8	13191.8	12638.4	13821.1	16558.9	15880.2	15574.8	15807.8	16210.5	0.0143367868906349	1.53525	0.000478807	17915.4	0.0358045	diff	pg
Cholic acid (CA)	407.4 / 343.3	9.13	C18	C00695	HMDB0000619	Extracellular	Lipids and lipid-like molecules	Steroids and steroid derivatives	Bile acids, alcohols and derivatives	Trihydroxy bile acids, alcohols and derivatives	205.858	237.516			177.411	320.402	366.455	423.549	436.847	344.13	451.185	426.748	299.4	272.848	334.718	275.633	277.016	236.969	708.567	555.939	878.938	721.371	728.725	1031.43	350.842	464.024	464.296	495.755	0.124304989174277	1.73463	0.000744239	339.01	0.00460734	diff	pg
Choline	104.0 / 60.1	4.23	Amide	C00114	HMDB0000097	Cytoplasm	Organic nitrogen compounds	Organonitrogen compounds	Quaternary ammonium salts	Cholines	412623	385958	393028	436375	437279	414514	364021	299499	379503	327627	381057	315875	384852	307057	351083	377704	302727	371161	254015	195518	221931	223043	230242	279234	337163	326551	344576	327674	0.0220715422367474	0.833777	0.00207581	378947	0.233019	diff	pg
cis-4-Hydroxy-D-proline	132 / 86	6.79	Amide	C03440	HMDB0060460	na	Organic acids and derivatives	Carboxylic acids and derivatives	Amino acids, peptides, and analogues	Proline and derivatives	1.93272e+06	2.03185e+06	2.06186e+06	2.0823e+06	2.09139e+06	1.87273e+06	2.47768e+06	2.3961e+06	2.33828e+06	2.16864e+06	2.28602e+06	2.36974e+06	2.26555e+06	1.98532e+06	2.09399e+06	2.04452e+06	1.44521e+06	2.42525e+06	2.89692e+06	1.71237e+06	2.02962e+06	2.27586e+06	2.47195e+06	3.01596e+06	2.24063e+06	2.13197e+06	2.11127e+06	2.12016e+06	0.0242973822408135	1.16265	0.000169805	2.17578e+06	0.211478	diff	pg
cis-Aconitic acid	173.0 / 85.0	8.95	Amide	C00417	HMDB0000072	Cytoplasm	Organic acids and derivatives	Carboxylic acids and derivatives	Tricarboxylic acids and derivatives	Tricarboxylic acids and derivatives	7253.03	7114.08	8514.72	7561.39	6504.56	7726.14	14025.4	11435.9	10696.2	6398.25	8593	11134.4	16845.7	14240.6	13855.5	9557.52	6900.28	14506.9	37936.6	19997	26377.1	26412.5	25708.5	33219.8	16710.9	17268.7	15872.1	19621.4	0.0801803557650547	1.39417	0.023702	8913.09	0.00408949	diff	pg
Citramalic acid	147.0 / 85.0	7.74	Amide	C00815	HMDB0000426	Cytoplasm	Lipids and lipid-like molecules	Fatty Acyls	Fatty acids and conjugates	Hydroxy fatty acids	1207.7	1282.47	1372.38	1192.96	1137.83	1398.3	2104.43	1638.29	2086.91	1694.15	1904.93	1902.04	2044.67	1804.5	1906.41	2093.02	1508.27	2257.34	5299.09	3438.72	4263.72	4318.28	4288.24	5300.47	2728.05	2361.53	2811.54	2514.44	0.0679639440221293	1.49253	3.93816e-05	1576.87	0.00960135	diff	pg
Citric acid	191.0 / 111.1	9.3	Amide	C00158	HMDB0000094	Cytoplasm	Organic acids and derivatives	Carboxylic acids and derivatives	Tricarboxylic acids and derivatives	Tricarboxylic acids and derivatives	570190	498723	514173	583505	609655	545805	1.00132e+06	909327	745119	476749	594632	824483	1.09534e+06	976006	842636	836074	624105	1.04614e+06	1.79663e+06	1.10809e+06	1.24338e+06	1.44858e+06	1.50643e+06	1.47075e+06	989632	1.07518e+06	1.0233e+06	888691	0.0685120869428155	1.37013	0.0313916	656139	0.00911917	diff	pg
Conjugated linoleic acids (CLA)	279.2 / 279.2	11.55	C18	C04056	HMDB0005048	Extracellular	Lipids and lipid-like molecules	Fatty Acyls	Lineolic acids and derivatives	Lineolic acids and derivatives	186779	215353	201748	200865	204599	195335	240295	233513	297071	235373	247483	210663	113155	235713	216569	235056	207736	247870	221434	221355	235360	211855	234236	276698	349268	399400	465510	462831	0.115200302582653	1.21559	0.00573762	222423	0.0636774	diff	pg
Cystathionine	221 / 134	8.74	Amide	C02291	HMDB0000099	Cytoplasm	Organic acids and derivatives	Carboxylic acids and derivatives	Amino acids, peptides, and analogues	L-cysteine-S-conjugates	471225	412259	447709	361759	465814	387039	768436	816992	1.41267e+06	693085	1.00217e+06	751669	999926	887561	612333	691043	542802	1.06907e+06	1.10564e+06	737517	935593	996803	952724	1.46102e+06	797180	692778	892900	796977	0.0890434095043468	2.13882	0.00146623	665903	0.31969	diff	pg
D-2-Hydroxyglutaric acid	147.0 / 129.0	8.02	Amide	C01087	HMDB0000606	Cytoplasm	Organic acids and derivatives	Hydroxy acids and derivatives	Short-chain hydroxy acids and derivatives	Short-chain hydroxy acids and derivatives	25269.8	25304	26205.7	25737.2	26402	26326	42252.5	47756	42510.1	38901.2	39256.9	41969.1	44896.9	43710.8	46399	46780.5	30018.8	49744.7	88020.6	51246.9	61959.5	69301.8	86144.3	83035.4	46847.9	44621.2	46016.3	44173	0.0235813305324415	1.6274	2.22456e-07	33990.9	0.0509663	diff	pg
Deoxycytidine-diphosphate	386 / 79	9.46	Amide	C00705	HMDB0001245	Mitochondria	Organic oxygen compounds	Organic oxoanionic compounds	Organic pyrophosphates	Organic pyrophosphates	15011.1	21181.4	23694.5	16778.7	18639.5	24630.8	12144.3	12418.1	15791.2	12855.7	18754.9	13344.4	18396.6	12692.9	14844.9	12482.2	13663.5	20276.2	16932.8	16163.6	14454.7	11159.5	9414.61	14266	13838.8	20132.7	32445	24003.4	0.298189082905347	0.711284	0.0120769	17103.7	0.0550253	diff	pg
Dimethylallyl diphosphate	245 / 79	8.13	Amide	C00235	HMDB0001120	Peroxisome	Lipids and lipid-like molecules	Prenol lipids	Isoprenoid phosphates	Isoprenoid phosphates	41419.8	50285.3	36995.4	37981.5	66138.8	36228.9	84687.5	43539.8	65862.7	63861.9	81829.6	65990.9	38046.7	45416.6	54413.6	57597.5	63459.6	89542.8	66489.2	44966.9	48662.1	44694	35129.1	82650.2	68178	73605.2	81602.2	62741.6	0.0974153495928623	1.50817	0.0141401	56235.2	0.0639811	diff	pg
D-Ribose 5-phosphate	229 / 79	9.07	Amide	C00117	HMDB0001548	Cytoplasm	Organic oxygen compounds	Organooxygen compounds	Carbohydrates and carbohydrate conjugates	Pentose phosphates	440013	449244	395554	357385	490549	397314	758730	470112	444400	749396	553866	428713	1.08582e+06	1.38314e+06	1.18473e+06	1.74319e+06	716641	1.90098e+06	656811	1.02557e+06	1.51607e+06	763449	708305	1.19126e+06	939701	852193	924338	784620	0.0706853412990979	1.3459	0.0473893	494607	0.117868	diff	pg
Epinephrine	184.1 / 107.1	0.91	C18	C00788	HMDB0000068	Cytoplasm	Benzenoids	Phenols	Benzenediols	Catechols	81.6637	105.068	107.562	102.244	106.214	102.619	117.175	104.494	116.618	124.447	116.801	141.351	87.1897	111.913	128.43	107.932	100.063	163.384	94.996	100.085	89.4502	95.7371	100.895	125.262	199.406	178.553	161.101	147.328	0.113633591601645	1.19082	0.0126564	110.521	0.0015099	diff	pg
Erythronic acid	135.0 / 75.0	5.76	Amide		HMDB0000613	Cytoplasm	Organic oxygen compounds	Organooxygen compounds	Carbohydrates and carbohydrate conjugates	Sugar acids and derivatives	2042.72	2784.14	2877.41	2172.76	2392.12	2358.57	3485.23	2917.43	3089.64	2512.03	2527.81	3287.33	3754.85	3122.26	4424.53	3961.73	2776.65	4566.04	8314.77	4486.94	5567.06	5493.38	6713.81	7678.45	3465.55	3039.77	3340.14	3201.95	0.048601540658221	1.2182	0.0303667	2703.93	0.00343342	diff	pg
Fructose 1,6-bisphosphate （F1,6BP）	339.1 / 97.0	10.2	Amide	C05378	HMDB0001058	Cytoplasm	Organic oxygen compounds	Organooxygen compounds	Carbohydrates and carbohydrate conjugates	Hexose phosphates	292647	340602	415168	425069	355726	296664	51991.7	74787.7	84433.3	52269.1	82032.1	94002.2	168378	143823	81373.7	92576	88001.6	80154.7	75242.8	107250	131866	91025.1	74267.2	59945.8	228405	225064	198616	199274	0.0655286923079285	0.206746	3.9535e-07	213783	0.350536	diff	pg
Galacturonic acid	193 / 73	8.27	Amide	C08348	HMDB0002545	Cytoplasm	Organic oxygen compounds	Organooxygen compounds	Carbohydrates and carbohydrate conjugates	Glucuronic acid derivatives	542067	651361	486686	605875	626611	458516	714926	752885	738566	756488	683289	702780	694832	667643	933091	695435	593852	652439	786302	484761	660407	611122	739694	762194	717584	604218	827372	660239	0.11755055495134	1.29006	0.000767421	643338	0.113911	diff	pg
Gama-glutamylalanine	219.1 / 84.0	8.29	Amide	C03740	HMDB0006248	Extracellular	Organic acids and derivatives	Carboxylic acids and derivatives	Amino acids, peptides, and analogues	Dipeptides	13401.9	17004	14757.6	14934.8	18902.2	13930.4	16413.8	25020.6	22255.8	19274.7	20525.3	20193.5	46507.3	31649	37447.8	34075.6	25759.8	35609.1	54459.7	30814.8	40428.1	47522.1	49619	42569.4	33299.2	33630	32052.7	31798.3	0.0239665944533211	1.33092	0.00546196	18051.2	0.0273476	diff	pg
Gamma-Aminobutyric acid	104.0 / 87.1	7.14	Amide	C00334	HMDB0000112	Extracellular	Organic acids and derivatives	Carboxylic acids and derivatives	Amino acids, peptides, and analogues	Gamma amino acids and derivatives	2869.33	3376.26	2946.64	3198.75	3383.35	2546.69	4012.27	3698.61	3980.81	4114.25	3856.63	4138.28	3303.44	3682.01	3976.27	6292.22	4753.89	4118.59	3728.26	3890.51	4114.16	3894.94	4276.19	4820.15	3526.27	3456.76	4067.11	3636.91	0.0645799015383224	1.2991	0.000116552	3510.16	0.0105666	diff	pg
Gamma-Linolenic acid	277.2 / 277.2	11.12	C18	C06426	HMDB0003073	Cytoplasm	Lipids and lipid-like molecules	Fatty Acyls	Lineolic acids and derivatives	Lineolic acids and derivatives	55444.7	52219.9	50239.9	45138.8	54904.3	54657.7	62001.4	53476.7	56725.6	64678.7	76992.8	58580.9	41636.1	54712	54722.2	47571.9	49089.2	50510.8	65176.6	48234.6	40692.3	50543.9	65784	64593	58929.3	58387.3	63709.1	47583.4	0.103232023528773	1.19146	0.0238632	57088.5	0.023941	diff	pg
Gluconic acid	195 / 129	7.42	Amide	C00257	HMDB0000625	Cytoplasm	Organic oxygen compounds	Organooxygen compounds	Carbohydrates and carbohydrate conjugates	Sugar acids and derivatives	76490.4	71911.7	77092.5	81685.4	70937.5	76628	79671.4	81880.8	87312.1	82919.6	89078.9	83718.4	88925.6	59226.9	56880.8	97396.9	62716.7	95379.8	174399	87907.2	116367	124290	118206	169400	109109	99866.9	108711	101150	0.0403732629189817	1.10959	0.0030545	79943.9	0.0510524	diff	pg
Glucose 6-phosphate （G6P）	259.0 / 97.0	9.52	Amide	C00092	HMDB0001401	Endoplasmic reticulum	Organic oxygen compounds	Organooxygen compounds	Carbohydrates and carbohydrate conjugates	Hexose phosphates	73528.2	74373.8	75011.5	79599.1	67996	68545.8	54943.4	61848.7	64779	44949	45082.3	63371.3	79529.6	70555.2	59327.9	68833.8	43917.3	59930.7	72943.9	70707.4	72271.3	80674.5	77641.3	60902	66447.9	73157.7	68219.4	75986.7	0.053652763986571	0.762943	0.00171857	64502.3	0.116353	diff	pg
Glutamic acid	148.1 / 84.1	8.11	Amide	C00025	HMDB0000148	Endoplasmic reticulum	Organic acids and derivatives	Carboxylic acids and derivatives	Amino acids, peptides, and analogues	Glutamic acid and derivatives	7.1459e+06	7.60274e+06	7.51736e+06	7.37763e+06	7.2899e+06	7.26378e+06	1.10382e+07	1.0693e+07	1.00323e+07	9.9947e+06	9.93428e+06	1.0381e+07	1.19829e+07	1.04036e+07	1.116e+07	1.12241e+07	7.90479e+06	1.26672e+07	1.62388e+07	9.06301e+06	1.16255e+07	1.32617e+07	1.57454e+07	1.5251e+07	9.971e+06	9.86601e+06	1.0582e+07	1.06241e+07	0.0335849663701298	1.40446	2.86873e-08	8.85589e+06	0.579613	diff	pg
Glutamine	147.0 / 130.0	7.13	Amide	C00064	HMDB0000641	Extracellular	Organic acids and derivatives	Carboxylic acids and derivatives	Amino acids, peptides, and analogues	L-alpha-amino acids	669402	609796	428744	455297	657799	600339	762939	1.06398e+06	837997	803655	729268	1.0636e+06	3.26856e+06	2.24019e+06	2.52937e+06	1.89669e+06	1.2118e+06	3.38486e+06	3.91424e+06	2.73232e+06	2.88577e+06	3.14941e+06	3.6259e+06	4.02206e+06	1.87009e+06	1.85971e+06	1.8255e+06	2.02342e+06	0.0401838471960885	1.53781	0.00201587	723568	0.183596	diff	pg
Glyceric acid	105.0 / 75.0	5.32	Amide	C00258	HMDB0000139	Cytoplasm	Organic oxygen compounds	Organooxygen compounds	Carbohydrates and carbohydrate conjugates	Sugar acids and derivatives	19993.3	22074.3	27230.6	25970.2	22909.6	19970.6		7996.56	9898.54	12987	13111.9	10048.1	11630.8	10309.9	11939.5	12123.2	15581		6491.97	7800.7		7411.83			14198.2	13540.4	12090.2	13281.6	0.057439626453558	0.469426	3.702e-05	17471.9	0.0715063	diff	pg
Glycerol 3-phosphate	171 / 79	8.77	Amide	C00093	HMDB0000126	Cytoplasm	Lipids and lipid-like molecules	Glycerophospholipids	Glycerophosphates	Glycerophosphates	154475	153299	161624	141952	164622	153477	77106	138719	137569	52025.2	115172	122514	146974	78725.8	69904.3	75650.1	54218.8	43307.5	110228	67311	83102.3	97983.4	106804	95065.8	139383	130082	126866	108194	0.0898308070969154	0.69192	0.00874622	131046	0.186406	diff	pg
Glycine	76.0 / 30.1	6.87	Amide	C00037	HMDB0000123	Extracellular	Organic acids and derivatives	Carboxylic acids and derivatives	Amino acids, peptides, and analogues	Alpha amino acids	312805	313544	313926	354355	364467	293592	444575	404005	377637	443124	468170	350501	465238	428717	428638	429948	313917	420356	534488	347445	396520	390093	419557	578281	452346	404121	400485	387028	0.0601187112114578	1.27415	0.00203248	370058	0.0779032	diff	pg
Glycoursodeoxycholic acid (GUDCA)	448.3 / 448.3	7.7	C18		HMDB0000708	Extracellular	Lipids and lipid-like molecules	Steroids and steroid derivatives	Bile acids, alcohols and derivatives	Glycinated bile acids and derivatives	531.013	573.257	462.218	598.801	605.82	562.267	550.848	706.722	584.564	594.933	740.839	674.408	328.51	697.818	679.935	676.089	504.165	608.397	698.902	604.637	638.342	623.636	611.407	603.291	538.124	546.971	518.026	575.71	0.0380858242974309	1.15568	0.0452324	598.807	0.00440815	diff	pg
Guanosine	282 / 150	3.64	Amide	C00387	HMDB0000133	Extracellular	Nucleosides, nucleotides, and analogues	Purine nucleosides	na	Purine nucleosides	3.2628e+06	4.66843e+06	7.38703e+06	7.87796e+06	4.92342e+06	3.2691e+06	3.55028e+07	9.61061e+06	1.16809e+07	2.85726e+07	2.62918e+07	1.67973e+07	2.80361e+07	5.41672e+07	6.12374e+07	5.86197e+07	3.11684e+07	6.21764e+07	3.06691e+07	4.03209e+07	4.51935e+07	2.26765e+07	2.28755e+07	5.28606e+07	3.11908e+07	2.82301e+07	2.69311e+07	2.97722e+07	0.055181126857457	4.09242	0.00358517	1.33204e+07	2.65023	diff	pg
Guanosine-5'-tridiphosphate(GTP)	522.0 / 79.1	10.41	Amide	C00044	HMDB0001273	Cytoplasm	Nucleosides, nucleotides, and analogues	Purine nucleotides	Purine ribonucleotides	Purine ribonucleoside triphosphates	1.24275e+06	1.3584e+06	1.16701e+06	1.20684e+06	1.33123e+06	1.23942e+06	898094	1.05691e+06	1.31338e+06	786668	1.01384e+06	1.08403e+06	970954	705409	636784	805365	782190	768832	1.25785e+06	442298	472827	733899	838297	873095	1.16733e+06	1.26418e+06	1.24201e+06	1.16425e+06	0.0366815227130274	0.815427	0.0149066	1.14155e+06	0.468513	diff	pg
Guanosine diphosphate(GDP)	442.0 / 79.0	9.96	Amide	C00035	HMDB0001201	Cytoplasm	Nucleosides, nucleotides, and analogues	Purine nucleotides	Purine ribonucleotides	Purine ribonucleoside diphosphates	173499	198716	167229	164849	194402	177930	153446	150975	190324	159140	144451	158412	200538	123311	106361	145773	145569	124099	172715	81649.8	81846.9	117095	125518	133516	161566	183301	194315	163790	0.0777022333839174	0.888654	0.0449605	169448	0.154582	diff	pg
Histidine	156.1 / 110.1	7.09	Amide	C00135	HMDB0000177	Cytoplasm	Organic acids and derivatives	Carboxylic acids and derivatives	Amino acids, peptides, and analogues	Histidine and derivatives	395779	429932	408911	462544	450406	398981	533392	512531	488928	479346	475971	486107	611590	539233	499013	597273	414007	590501	575589	453891	517055	494680	531197	670166	463045	496202	493230	545735	0.0593556210544701	1.16875	0.000607519	460236	0.0860248	diff	pg
Homoserine	120.1 / 56.1	6.78	Amide	C00263	HMDB0000719	Extracellular	Organic acids and derivatives	Carboxylic acids and derivatives	Amino acids, peptides, and analogues	L-alpha-amino acids	814546	879991	835257	834018	925121	814144	1.1561e+06	1.10385e+06	1.02421e+06	1.00754e+06	1.01577e+06	1.03697e+06	983062	848099	876507	833480	595995	1.01886e+06	1.15163e+06	745230	846333	919752	1.05335e+06	1.24409e+06	1.0064e+06	931873	909523	939219	0.0381644262253359	1.24326	4.34066e-05	953960	0.0919329	diff	pg
Inosine	267 / 135.1	2.85	Amide	C00294	HMDB0000195	Cytoplasm	Nucleosides, nucleotides, and analogues	Purine nucleosides	na	Purine nucleosides	3.81067e+06	5.13302e+06	6.4043e+06	6.42333e+06	6.30428e+06	3.76386e+06	2.5309e+07	6.07748e+06	8.22431e+06	1.72866e+07	1.76138e+07	1.07503e+07	1.42992e+07	2.68899e+07	3.23792e+07	3.0888e+07	1.5777e+07	3.80012e+07	2.04755e+07	2.28147e+07	2.97582e+07	1.40625e+07	1.54088e+07	3.78564e+07	1.67175e+07	1.64097e+07	1.6773e+07	1.55727e+07	0.0293071445488935	2.67786	0.0136061	9.75841e+06	1.90645	diff	pg
Inosine-monophosphate(IMP)	347 / 79	9.09	Amide	C00130	HMDB0000175	Cytoplasm	Nucleosides, nucleotides, and analogues	Purine nucleotides	Purine ribonucleotides	Purine ribonucleoside monophosphates	578233	697141	683425	627798	836845	667800	652382	768003	885258	950511	907290	756537	1.0334e+06	851916	722712	649464	796316	699738	710902	740358	797208	707716	686230	859296	611193	687003	619545	538424	0.0857117714269414	1.20256	0.039244	750935	0.166423	diff	pg
Isoleucine	132.1 / 86.2	3.9	Amide	C00407	HMDB0000172	Cytoplasm	Organic acids and derivatives	Carboxylic acids and derivatives	Amino acids, peptides, and analogues	Isoleucine and derivatives	807649	886854	847831	874134	983830	773312	933835	990386	1.07955e+06	1.104e+06	1.07927e+06	1.1042e+06	1.44446e+06	1.22057e+06	1.31986e+06	1.34469e+06	1.0734e+06	1.30061e+06	1.18571e+06	1.06663e+06	1.30021e+06	1.19e+06	1.21404e+06	1.47066e+06	1.16827e+06	1.1079e+06	1.16583e+06	1.05234e+06	0.0424612427844788	1.21603	0.00113102	955405	0.182542	diff	pg
Isopentenyl pyrophosphate	245 / 79	8.13	Amide	C00129	HMDB0001347	Peroxisome	Lipids and lipid-like molecules	Prenol lipids	Isoprenoid phosphates	Isoprenoid phosphates	35674.2	56734.4	47715.6	36181.8	61620.6	37909.3	86687.1	41806.8	74119.1	82258.8	90966.8	62222.1	46767.2	47315.2	81269.1	86224.8	52053.1	101624	55520.2	54085.3	50266.9	45548.8	55035.1	69942.4	91366	76742.2	69978.7	65524.3	0.128854275877759	1.58812	0.0117087	59491.4	0.0827564	diff	pg
Ketoleucine	129.1 / 100.8	2.5	C18	C00233	HMDB0000695	Cytoplasm	Organic acids and derivatives	Keto acids and derivatives	Short-chain keto acids and derivatives	Short-chain keto acids and derivatives		3737.11	4009.13	3393.09		3511.58	6762.5	5534.79	5561.51	5995.88	6718.08	5218.83		4330.57	5166.03	5095.29		7059.22	11188.2	7075.68	7019.53	8625.05	10234	13247.9	8346.71	7285.56	12099.1	9338.05	0.193020624520963	1.62864	0.000167646	5044.25	0.0156912	diff	pg
Leucine	132.1 / 86.2	3.63	Amide	C00123	HMDB0000687	Extracellular	Organic acids and derivatives	Carboxylic acids and derivatives	Amino acids, peptides, and analogues	Leucine and derivatives	1.11102e+06	1.22067e+06	1.13519e+06	1.17419e+06	1.33549e+06	1.05926e+06	1.34726e+06	1.29256e+06	1.4475e+06	1.54404e+06	1.46456e+06	1.46717e+06	1.96946e+06	1.63292e+06	1.75477e+06	1.74934e+06	1.43812e+06	1.7669e+06	1.60556e+06	1.47328e+06	1.78751e+06	1.57938e+06	1.61259e+06	1.95326e+06	1.66166e+06	1.4967e+06	1.5872e+06	1.49927e+06	0.0438697646032427	1.21707	0.000857526	1.29991e+06	0.190026	diff	pg
Lignoceric Acid	367.4 / 367.4	13.75	C18	C08320	HMDB0002003	Cytoplasm	Lipids and lipid-like molecules	Fatty Acyls	Fatty acids and conjugates	Very long-chain fatty acids	177118	217290	231806	240568	213403	213462	242670	231726	252616	243340	222601	263868	65425.1	226298	226102	239912	200587	233992	217877	218619	240469	222875	242429	264650	580473	488608	535440	545293	0.0610191088374934	1.12613	0.02957	229206	0.0743531	diff	pg
Lysine	147.1 / 84.0	9.7	Amide	C00047	HMDB0000182	Cytoplasm	Organic acids and derivatives	Carboxylic acids and derivatives	Amino acids, peptides, and analogues	L-alpha-amino acids	735008	961151	726504	732144	891437	747826	881946	940358	948257	1.10267e+06	973530	1.03716e+06	1.44193e+06	1.37771e+06	1.35183e+06	1.42741e+06	1.18056e+06	1.33514e+06	1.21062e+06	1.05509e+06	1.39943e+06	1.15585e+06	1.09029e+06	1.36674e+06	1.02211e+06	1.17161e+06	1.0321e+06	1.10571e+06	0.0559170626416527	1.22733	0.0059408	889833	0.155297	diff	pg
Malic acid	133.0 / 115.1	8.25	Amide	C00149	HMDB0000156	Cytoplasm	Organic acids and derivatives	Hydroxy acids and derivatives	Beta hydroxy acids and derivatives	Beta hydroxy acids and derivatives	96480.4	89466.9	108983	90364.2	92740.4	98187.7	112195	193549	157176	106548	131000	156989	216456	136251	129367	103307	71874.5	122648	286422	144677	172370	209946	274465	216384	149438	157440	163658	159902	0.0330658570976829	1.48807	0.00653768	119473	0.0740389	diff	pg
Methionine	150.1 / 133.0	3.95	Amide	C00073	HMDB0000696	Extracellular	Organic acids and derivatives	Carboxylic acids and derivatives	Amino acids, peptides, and analogues	Methionine and derivatives	964625	1.02253e+06	946656	1.00797e+06	1.05424e+06	861368	1.19833e+06	1.19943e+06	1.11249e+06	1.26094e+06	1.28999e+06	1.22417e+06	1.53936e+06	1.3451e+06	1.25935e+06	1.24715e+06	1.05533e+06	1.33535e+06	1.27129e+06	1.01641e+06	1.26442e+06	1.07025e+06	1.21781e+06	1.4562e+06	1.36762e+06	1.21999e+06	1.34773e+06	1.21936e+06	0.053823728678202	1.24379	8.46643e-05	1.09523e+06	0.149585	diff	pg
Methylmalonic acid	117.0 / 72.9	1.08	C18	C02170	HMDB0000202	Cytoplasm	Organic acids and derivatives	Carboxylic acids and derivatives	Dicarboxylic acids and derivatives	Dicarboxylic acids and derivatives	26505.7	35409.9	35351.6	38907.4	34681.5	32811.2	50577.7	49005.2	54914.7	54845.4	46528.5	45916.7	95816.3	64194.3	54983.5	57377.1	57020.7	61197.4	101110	69019.3	82690.3	81108.8	84747.3	101569	93019.7	77290.5	83909.3	77180.9	0.0781273503763042	1.48177	3.65188e-05	42121.3	0.055591	diff	pg
myo-Inositol	179 / 161	7.35	Amide	C00137	HMDB0000211	Extracellular	Organic oxygen compounds	Organooxygen compounds	Alcohols and polyols	Cyclohexanols	592960	591202	560034	553931	512227	608011	1.02555e+06	723543	739076	822038	737861	846225	593372	424677	492303	569310	368624	616245	950446	474060	596098	646985	668557	943181	735536	681187	718510	668481	0.0387400765605173	1.43176	0.000508847	692721	0.159414	diff	pg
N6-methyladenosine	282.1 / 150.0	1.85	Amide		HMDB0004044	na	Nucleosides, nucleotides, and analogues	Purine nucleosides	na	Purine nucleosides	14763.9	12682.9	15390.6	14464.9	16255.6	11514.7	19849.1	9608.38	19010.8	27239.9	22274.8	20229.4	12134.2	17401.9	19545.3	27040	19622.1	32023.5	17131.7	18301.7	13456.9	12927	14477.8	19848.2	17888.4	16970.6	18514.4	15342.2	0.0695129420731525	1.38955	0.0486164	16940.4	0.0345912	diff	pg
N-Acetylaspartic acid	174.0 / 88.0	8.01	Amide	C01042	HMDB0000812	Cytoplasm	Organic acids and derivatives	Carboxylic acids and derivatives	Amino acids, peptides, and analogues	Aspartic acid and derivatives	22406.5	21763.7	25123.9	22481.2	24640.6	22032.7	27245.6	28557	29520.5	25561.7	26940.4	28789.3	39023.6	30278.2	34280.3	37852.6	23568.5	40101.7	56136.1	32426.2	43488.1	44750.3	49779.8	56368.7	31960.1	33087.5	36881.6	34460.5	0.053821621745632	1.20344	0.000216779	25421.9	0.0239874	diff	pg
Norleucine	132.1 / 86.1	3.65	Amide	C01933	HMDB0001645	na	Organic acids and derivatives	Carboxylic acids and derivatives	Amino acids, peptides, and analogues	L-alpha-amino acids	2.05765e+06	2.168e+06	2.14791e+06	2.33645e+06	2.54407e+06	2.11461e+06	2.4847e+06	2.68384e+06	2.60482e+06	2.92149e+06	2.82834e+06	2.85789e+06	3.94887e+06	3.3146e+06	3.44548e+06	3.15505e+06	2.84442e+06	3.39682e+06	3.14646e+06	2.74395e+06	3.33605e+06	2.89961e+06	3.09623e+06	3.804e+06	2.98263e+06	2.85992e+06	2.87475e+06	3.03545e+06	0.0250022480064931	1.22533	0.000548777	2.47915e+06	0.276812	diff	pg
Norvaline	118.1 / 72.2	4.35	Amide	C01799	HMDB0013716	na	Organic acids and derivatives	Carboxylic acids and derivatives	Amino acids, peptides, and analogues	D-alpha-amino acids	629108	740938	672770	693319	703530	646301	788984	870385	829217	911899	857328	872060	1.23961e+06	1.12242e+06	1.04527e+06	1.13523e+06	900793	1.0865e+06	1.07656e+06	877442	1.09544e+06	994767	1.07382e+06	1.36392e+06	1.01676e+06	930615	980086	910886	0.0432843568699305	1.25549	2.58104e-05	767987	0.151696	diff	pg
Oleic acid	281.2 / 281.2	11.82	C18	C00712	HMDB0000207	Extracellular	Lipids and lipid-like molecules	Fatty Acyls	Fatty acids and conjugates	Long-chain fatty acids	224302	195266	190885	223049	177825	221647	215233	256696	265456	295176	244084	270901	171569	252739	249069	262523	216712	267500	226232	272406	341855	248017	301774	293613	291649	290315	357487	347228	0.0960771317289387	1.25513	0.00334328	231710	0.0856638	diff	pg
O-Phosphoethanolamine	142 / 44	9.15	Amide	C00346	HMDB0000224	Cytoplasm	Organic acids and derivatives	Organic phosphoric acids and derivatives	Phosphate esters	Phosphoethanolamines	351375	253053	307509	298708	411934	410306	554172	865654	1.01515e+06	544626	758613	701992	467405	281448	241229	256409	162509	283982	1.01335e+06	568314	697060	933836	792428	1.05003e+06	714694	608730	530451	598553	0.107521562007574	2.18419	0.000472225	539424	0.287729	diff	pg
Ophthalmic acid	290 / 161	8.14	Amide	C21016	HMDB0005765	na	Organic acids and derivatives	Carboxylic acids and derivatives	Amino acids, peptides, and analogues	Oligopeptides	216701	304766	224249	261092	187034	219653	347771	441572	418868	297928	429924	447669	506104	371724	423416	370452	347516	360892	1.04983e+06	630557	728386	823109	938893	1.00443e+06	460578	531861	541645	494228	0.0634178352413508	1.68641	0.000300777	316436	0.164648	diff	pg
Ornithine	133.1 / 70.1	8.43	Amide	C00077	HMDB0000214	Extracellular	Organic acids and derivatives	Carboxylic acids and derivatives	Amino acids, peptides, and analogues	L-alpha-amino acids	869.881	927.037	638.13	599.354	1188.27	1256.26	1390.92	1255.02	1511.24	1889.85	1318.25	1216.56	2824.32	1859.52	1204.71	1710.84	1214.29	2042.61	1118.38	1353.08	2179.1	1538.71	1517.85	1901.2	1775.97	1190.24	1343.4	1379.39	0.152026493669903	1.56634	0.00632639	1171.73	0.00852228	diff	pg
Palmitelaidic acid	253.2 / 253.2	11.27	C18		HMDB0012328	Extracellular	Lipids and lipid-like molecules	Fatty Acyls	Fatty acids and conjugates	Long-chain fatty acids	111977	133973	118581	115005	129787	114891	145099	144152	161306	162751	142039	162217	111431	157654	139296	162752	133167	148023	156255	157794	191861	154838	156359	222093	196449	194004	215563	225430	0.0631975843377538	1.26698	0.000165165	136815	0.0651284	diff	pg
Palmitoleic Acid	253.2 / 253.2	11.36	C18	C08362	HMDB0003229	Extracellular	Lipids and lipid-like molecules	Fatty Acyls	Fatty acids and conjugates	Long-chain fatty acids	54522	67697.6	55136	66973.8	59531.7	66067.9	88805.3	73837.4	63314.4	77493.6	61130.9	78100.1	62859.1	74603.6	78550.8	92064.6	67899.7	66399.3	73702.8	85249.5	95974.1	73356.1	91458.3	108906	97381.6	100136	130176	110778	0.117502827801454	1.19667	0.0318465	67717.6	0.0130109	diff	pg
Palmitoylcarnitine	400 / 85	10.93	C18	C02990	HMDB0000222	Cytoplasm	Lipids and lipid-like molecules	Fatty Acyls	Fatty acid esters	Acyl carnitines	406690	367687	329987	376818	361018	356036	233633	183857	185979	211512	215656	186543	381602	389524	339026	282313	272290	255266	96626.2	51502.5	63354.6	69606.4	81009.2	94598.5	224193	234030	272174	219391	0.0873145471456217	0.553707	2.29926e-07	284618	0.298605	diff	pg
Phenylalanine	166.1 / 120.1	3.38	Amide	C00079	HMDB0000159	Cytoplasm	Organic acids and derivatives	Carboxylic acids and derivatives	Amino acids, peptides, and analogues	Phenylalanine and derivatives	8.67707e+07	9.80119e+07	8.84839e+07	9.21765e+07	1.08291e+08	8.5509e+07	1.03809e+08	1.08849e+08	1.15023e+08	1.15401e+08	1.08936e+08	1.18524e+08	1.51598e+08	1.2726e+08	1.32515e+08	1.22722e+08	1.07537e+08	1.40534e+08	1.24782e+08	1.09908e+08	1.33003e+08	1.28417e+08	1.26872e+08	1.42903e+08	1.10493e+08	1.0481e+08	1.08112e+08	1.03527e+08	0.0256664170278342	1.19902	0.00125724	1.02482e+08	1.74623	diff	pg
Phosphoenolpyruvic acid	167 / 79	9.34	Amide	C00074	HMDB0000263	Cytoplasm	Organic acids and derivatives	Organic phosphoric acids and derivatives	Phosphate esters	Phosphate esters	1.09822e+06	1.04898e+06	1.09783e+06	1.08592e+06	1.17725e+06	1.08734e+06	590488	601590	522880	430829	529256	715846	1.37839e+06	1.15879e+06	728200	820749	747772	502298	786959	900085	913404	764930	570834	412171	963928	1.01094e+06	855104	1.01691e+06	0.0674681191087459	0.514118	1.98097e-07	832203	0.549717	diff	pg
Phosphoserine	186 / 88	9.44	Amide	C01005	HMDB0000272	Cytoplasm	Organic acids and derivatives	Carboxylic acids and derivatives	Amino acids, peptides, and analogues	L-alpha-amino acids	34957.1	29833.5	34684.6	40201.3	31899.9	33814.6	94076.2	107386	38535.6	51393.1	43367.5	85119.4	68596.4	40470.6	34611.1	23315.4	17976	34061.2	27702.5	34519	53324.3	33053.5	19992.1	21997.7	44397.9	55651.5	45886.9	38775.5	0.131634498739704	2.04429	0.0137732	52105.8	0.0547448	diff	pg
Proline	116.1 / 70.1	5.08	Amide	C00148	HMDB0000162	Cytoplasm	Organic acids and derivatives	Carboxylic acids and derivatives	Amino acids, peptides, and analogues	Proline and derivatives	737897	788194	783700	830363	812127	709133	1.24276e+06	1.13366e+06	1.1283e+06	1.11392e+06	1.3486e+06	1.15022e+06	1.60933e+06	1.29682e+06	1.24066e+06	1.37573e+06	1.03103e+06	1.42442e+06	2.02692e+06	1.2847e+06	1.57892e+06	1.48872e+06	1.70491e+06	2.10157e+06	1.50311e+06	1.32448e+06	1.42181e+06	1.28066e+06	0.0624627667381009	1.52689	1.95439e-06	981573	0.300861	diff	pg
Protoporphyrin	563 / 504	12.1	C18	C02191	HMDB0000241	Cytoplasm	Organoheterocyclic compounds	Tetrapyrroles and derivatives	Porphyrins	Porphyrins	21840.4	23066	20480.4	18860.4	26630.5	21231	309754	257325	305672	256399	265211	286365	13342.5	33166.4	28463	87244.2	66013	47597.1	525032	568144	770235	619048	591612	690452	574286	595072	653050	656603	0.0578576356069704	12.7223	1.50747e-10	151069	0.302453	diff	pg
Putreanine	89.0 / 72.0	12.09	Amide		HMDB0006078	na	Organic acids and derivatives	Carboxylic acids and derivatives	Amino acids, peptides, and analogues	Beta amino acids and derivatives	52521.9	55443.3	50896.9	49232.1	53851.1	51279.8	86990.5	66661	66176.5	64152.9	64431.4	66364.4	67900	68349.2	59778.2	61749.6	46791.7	74767.9	152120	79288	110027	99938.7	117111	143518	64667.9	74477.1	67562.6	56890.4	0.0956789008144929	1.32421	0.00103965	60666.8	0.0215103	diff	pg
Pyridoxal 5'-phosphate	246 / 97	8.62	Amide	C00018	HMDB0001491	Mitochondria	Organoheterocyclic compounds	Pyridines and derivatives	Pyridine carboxaldehydes	Pyridoxals and derivatives	83984.6	80571.3	76101.3	71666.2	86787.8	106141	129906	122441	108463	100296	106335	99250.9	103752	101017	70287.1	78903.2	79683.6	108776	113360	81061.3	119443	67706	109266	147256	100853	94357.4	113219	81827.1	0.116169958527464	1.31952	0.00340691	97661.9	0.0162918	diff	pg
Ribonolactone	166.1 / 107.0	0.91	C18	C02674	HMDB0001900	Cytoplasm	Organic oxygen compounds	Organooxygen compounds	Carbohydrates and carbohydrate conjugates	Pentoses	331.281	381.834	362.684	322.216	364.656	377.759	282.44	282.399	315.146	360.575	240.836	303.232	307.878	369.94	400.614	435.547	452.451	417.186	236.161	259.798	242.681	227.431	236.612	239.861	511.921	457.195	461.651	432.588	0.0618581198361391	0.833771	0.0113051	327.088	0.00681293	diff	pg
S-Adenosylhomocysteine	383.1 / 134.0	7.24	Amide	C00021	HMDB0000939	Endoplasmic reticulum	Nucleosides, nucleotides, and analogues	5'-deoxyribonucleosides	5'-deoxy-5'-thionucleosides	5'-deoxy-5'-thionucleosides	4013.07	4524.89	3546.5	4122.3	4792.69	4375.73	5941.4	4471.47	5660.08	7042.35	6317.64	5519.87	9342.83	7205.46	5916.19	6464.83	5389.47	7714.72	6669.82	5338.86	6519.69	6440.46	6583.04	7936.38	6620.28	7245	6643.65	5859.98	0.0745358643662118	1.37744	0.00229251	5027.33	0.0166176	diff	pg
S-Adenosylmethionine	399 / 250	8.61	Amide	C00019	HMDB0001185	Endoplasmic reticulum	Nucleosides, nucleotides, and analogues	5'-deoxyribonucleosides	5'-deoxy-5'-thionucleosides	5'-deoxy-5'-thionucleosides	5.67966e+06	8.57871e+06	1.34175e+07	7.09424e+06	1.36009e+07	1.08134e+07	3.35938e+07	1.84598e+07	1.32587e+07	1.32116e+07	1.79064e+07	2.58721e+07	1.16572e+07	6.52397e+06	1.26784e+07	2.88035e+07	1.03609e+07	3.83373e+07	1.73709e+07	3.41278e+06	1.21143e+07	2.37452e+07	2.47214e+07	1.38763e+07	1.88701e+07	2.2905e+07	1.88742e+07	1.7014e+07	0.110866009941389	2.06646	0.0135412	1.51239e+07	1.41208	diff	pg
Sarcosine	90.1 / 44.0	5.97	Amide	C00213	HMDB0000271	Extracellular	Organic acids and derivatives	Carboxylic acids and derivatives	Amino acids, peptides, and analogues	Alpha amino acids	816782	947034	1.04887e+06	822516	870044	824744	1.24056e+06	1.11443e+06	1.15405e+06	1.00904e+06	1.1153e+06	1.24987e+06	2.23436e+06	1.84282e+06	2.02566e+06	2.17648e+06	1.49253e+06	2.23981e+06	2.85752e+06	1.79081e+06	2.22123e+06	2.11403e+06	2.59615e+06	2.90952e+06	1.65229e+06	1.56281e+06	1.62414e+06	1.61255e+06	0.0200584399691906	1.29142	0.000617612	1.01777e+06	0.117735	diff	pg
Sebacic acid	201.1 / 139.1	6.1	C18	C08277	HMDB0000792	Membrane	Lipids and lipid-like molecules	Fatty Acyls	Fatty acids and conjugates	Medium-chain fatty acids	10299.3	10488.1	11508.7	10930.8	12417.3	11324.4	11035	13059.7	13724.2	13854.3	12255.6	12520.8	9155.69	11614.1	11907.6	13191.9	13353.4	12405.6	11429.7	11352.5	13640.5	12881.9	14025.6	13687.3	13014.1	13536.7	13432.7	11862.8	0.0512166679775965	1.14157	0.0139794	11951.5	0.0207689	diff	pg
Serine	106.0 / 60.0	7.21	Amide	C00065	HMDB0000187	Cytoplasm	Organic acids and derivatives	Carboxylic acids and derivatives	Amino acids, peptides, and analogues	Serine and derivatives	718494	730143	637330	717919	803669	644208	818300	944411	880297	948577	898719	904307	745069	667187	688781	833133	654757	737267	565766	642207	663693	613898	618693	715025	675414	677753	707830	774988	0.0566825125210543	1.26879	0.000133675	803864	0.153795	diff	pg
Suberic acid	173.1 / 111.2	4.36	C18	C08278	HMDB0000893	na	Lipids and lipid-like molecules	Fatty Acyls	Fatty acids and conjugates	Medium-chain fatty acids	592.011	718.242	646.179	636.76	635.708	658.559	685.881	680.957	777.465	743.562	664.756	734.126	696.484	765.505	642.774	622.099	664.431	654.62	627.72	673.549	706.458	677.092	725.921	746.745	1090.72	913.248	944.49	891.109	0.0811329456388609	1.10271	0.0218868	681.184	0.00534269	diff	pg
Succinic acid	117.1 / 73.0	7.98	Amide	C00042	HMDB0000254	Endoplasmic reticulum	Organic acids and derivatives	Carboxylic acids and derivatives	Dicarboxylic acids and derivatives	Dicarboxylic acids and derivatives	33862.5	38767.2	41411.9	40059.4	35759.1	34156.5	55108.4	56545	55248	65763	58619.7	59817.3	75299.2	71863.2	74675.1	75206.8	55089.9	69630	106585	66289.6	87245	94006.9	108219	110733	67108.1	69368.4	68574.3	73607.5	0.0346878848360177	1.5673	1.41105e-06	47926.5	0.073387	diff	pg
Thiamine monophosphate	345 / 122	9.59	Amide	C01081	HMDB0002666	Cytoplasm	Organoheterocyclic compounds	Diazines	Pyrimidines and pyrimidine derivatives	Thiamine phosphates	2158.42	2189.25		2503.4	1455.01	2258.52	3251.31	2553.09	2532.51	4878.83	2257.8	4616.99	1832.14	2913	4204.44	3244.35	2137.68	2899.65	1413.98	4537.74	5006.08	2287.78	3374.18	4646.32	3482.06	3610.96	3183	2692.73	0.108932379192819	1.58474	0.046753	2786.83	0.0137444	diff	pg
Threonine	120.0 / 74.0	6.5	Amide	C00188	HMDB0000167	Cytoplasm	Organic acids and derivatives	Carboxylic acids and derivatives	Amino acids, peptides, and analogues	L-alpha-amino acids	488857	510816	504089	516943	554117	485673	694496	670970	618362	586099	605324	624934	577413	499691	492634	512020	342483	617515	706592	441552	513573	548933	595897	762957	579290	568410	563614	557979	0.0138076863528695	1.24169	9.06359e-05	571723	0.0697633	diff	pg
trans-Aconitic acid	172.8 / 85	9.18	Amide	C02341	HMDB0000958	Cytoplasm	Organic acids and derivatives	Carboxylic acids and derivatives	Tricarboxylic acids and derivatives	Tricarboxylic acids and derivatives	42636.1	33575.9	38859.5	35113.7	41746.5	52221.3	96593	70793.3	83316	41082.4	66087.5	65762.9	119139	103632	91613.6	64576.8	47919.5	97454.5	193875	117727	150774	178799	193690	208073	144338	107542	121112	93056	0.162059148720056	1.73512	0.00420137	55649	0.0476119	diff	pg
Trigonelline	138 / 92	4.18	Amide	C01004	HMDB0000875	Cytoplasm	Alkaloids and derivatives	na	na	Alkaloids and derivatives	244326	239661	240910	237782	239314	221851	294177	261576	277377	241844	286995	283929	299758	241452	244659	244806	220571	271332	327195	219687	265925	263893	305396	349910	260378	236505	271992	232918	0.0651350026545497	1.15595	0.00147354	255812	0.071526	diff	pg
Trimethylamine	60.1 / 44.1	4.41	Amide	C00565	HMDB0000906	na	Organic nitrogen compounds	Organonitrogen compounds	Amines	Trialkylamines	429836	390100	414371	449906	454247	403399	385633	309960	403392	356979	380605	341331	415679	333480	365577	386362	310884	442865	272987	205925	236720	246253	229368	298974	352748	333492	363860	327432	0.0424608931161961	0.856814	0.00581427	393313	0.223736	diff	pg
Trimethyllysine	189 / 84	9.18	Amide	C03793	HMDB0001325	Cytoplasm	Organic acids and derivatives	Carboxylic acids and derivatives	Amino acids, peptides, and analogues	L-alpha-amino acids	119762	123382	103774	108775	116475	126693	159599	139900	175541	126395	146489	123276	332522	284283	205358	267718	202251	273775	262683	172270	209534	226486	222100	291980	213394	179109	198892	149857	0.128510012076041	1.2466	0.00905385	130838	0.0322943	diff	pg
Tryptophan	205.2 / 188.1	3.42	Amide	C00078	HMDB0000929	Extracellular	Organoheterocyclic compounds	Indoles and derivatives	Indolyl carboxylic acids and derivatives	Indolyl carboxylic acids and derivatives	225381	293901	280431	275059	301050	253914	367325	302204	351041	317960	285864	333377	427945	339216	282488	362933	318282	451859	361037	280688	385690	293691	381614	423439	330080	320774	298333	291170	0.0512426994933986	1.20128	0.00884611	298959	0.048455	diff	pg
Tyrosine	182.1 / 136.1	4.69	Amide	C00082	HMDB0000158	Cytoplasm	Organic acids and derivatives	Carboxylic acids and derivatives	Amino acids, peptides, and analogues	Tyrosine and derivatives	1.26589e+06	1.42499e+06	1.31687e+06	1.35626e+06	1.41477e+06	1.23224e+06	1.57158e+06	1.59216e+06	1.60647e+06	1.59854e+06	1.65179e+06	1.7072e+06	2.29307e+06	1.9504e+06	1.85588e+06	1.96193e+06	1.56591e+06	2.14882e+06	2.03637e+06	1.5063e+06	1.82283e+06	1.75805e+06	1.92597e+06	2.39576e+06	1.81327e+06	1.67087e+06	1.68744e+06	1.64336e+06	0.0382529512495945	1.21429	1.92107e-05	1.47823e+06	0.192263	diff	pg
Uracil	111 / 42	1.48	Amide	C00106	HMDB0000300	Extracellular	Organoheterocyclic compounds	Diazines	Pyrimidines and pyrimidine derivatives	Pyrimidones	3.6769e+06	4.38377e+06	3.86374e+06	3.62837e+06	4.72863e+06	3.83386e+06	5.71806e+06	3.91899e+06	4.65304e+06	6.08831e+06	5.34127e+06	4.52494e+06	7.96059e+06	7.18095e+06	7.84603e+06	7.2901e+06	6.54352e+06	6.22947e+06	5.73552e+06	5.73271e+06	7.34222e+06	5.27306e+06	5.68462e+06	5.95458e+06	5.048e+06	5.0125e+06	5.26805e+06	5.32112e+06	0.0259725967314581	1.25417	0.0222079	4.52999e+06	0.252007	diff	pg
Uridine	243 / 200.1	2.06	Amide	C00299	HMDB0000296	Extracellular	Nucleosides, nucleotides, and analogues	Pyrimidine nucleosides	na	Pyrimidine nucleosides	5.8166e+07	6.65604e+07	5.41019e+07	5.38752e+07	7.00142e+07	5.79851e+07	1.13293e+08	5.33672e+07	8.60124e+07	8.57978e+07	1.01587e+08	7.88526e+07	7.12495e+07	1.19395e+08	1.47911e+08	1.01979e+08	7.95189e+07	1.64451e+08	1.0183e+08	1.07579e+08	1.31881e+08	7.10028e+07	6.62171e+07	1.50981e+08	9.39046e+07	8.97446e+07	8.77038e+07	9.2241e+07	0.026020376741547	1.43861	0.0134602	7.3301e+07	2.13203	diff	pg
Uridine diphosphate glucuronic acid	579 / 403	9.77	Amide	C00167	HMDB0000935	Endoplasmic reticulum	Organoheterocyclic compounds	Lactones	Gamma butyrolactones	Gamma butyrolactones	1.15327e+06	1.331e+06	1.30155e+06	1.19892e+06	1.26683e+06	1.12224e+06	953228	1.14644e+06	1.22329e+06	968659	1.01738e+06	1.21882e+06	1.18815e+06	912819	862601	942348	799922	896996	1.12224e+06	597098	571851	758097	772431	807575	1.19155e+06	1.47405e+06	1.29024e+06	1.26684e+06	0.0795209631245676	0.885274	0.0432012	1.15847e+06	0.402942	diff	pg
Valine	118.1 / 55.1	4.65	Amide	C00183	HMDB0000883	Extracellular	Organic acids and derivatives	Carboxylic acids and derivatives	Amino acids, peptides, and analogues	Valine and derivatives	389282	438249	403923	442970	444117	369811	491282	486799	485008	538272	523887	515627	739508	656541	632168	654997	525561	683707	662063	544863	655791	606546	627357	799506	628906	581960	581236	565709	0.0401821540178108	1.22204	0.000164965	460769	0.102395	diff	pg
Vitamin B2	377.0 / 243.0	2.44	Amide	C00255	HMDB0000244	Extracellular	Organoheterocyclic compounds	Pteridines and derivatives	Alloxazines and isoalloxazines	Flavins	5389.88	7224.08	5363.01	5925.46	7202.66	5819.89	10823.6	5498.07	9574.85	9904.85	13589.6	9072.16	4196.01	7845.67	8947.07	7789.41	7597.91	11952.8	9645.17	12281.9	16576.5	7545.32	6833.32	15392.9	7935.18	7673.13	8343.87	8263.93	0.0332739318713025	1.5833	0.00973524	7949.01	0.0300695	diff	pg
Xanthosine	283 / 151	3.65	Amide	C01762	HMDB0000299	Cytoplasm	Nucleosides, nucleotides, and analogues	Purine nucleosides	na	Purine nucleosides	8656.31	12133.4	12518.1	15104.4	9632.92		53427.2	15061.7	16958.4	43985.5	39943.2	27021.3	45974.4	76123.1	87263.1	76871.7	48831.6	100746	41050.3	51292.5	58242.9	35360.3	34889	69719.5	45004.1	39300.3	44367.6	39237.1	0.0647496856224865	2.81961	0.0152438	23131.1	0.0845641	diff	pg
Xanthurenate	206.1 / 159.9	2.29	C18	C02470	HMDB0000881	Membrane	Organoheterocyclic compounds	Quinolines and derivatives	Quinoline carboxylic acids	Quinoline carboxylic acids	190.355	261.083	224.913	237.358	273.941	204.085	222.462		164.791	161.491	195.653	138.532	162.823	184.429	286.776	280.127		305.762		122.146	197.531	150.165	86.3272	226.343	331.795	333.761	222.846	196.664	0.22932363142557	0.761291	0.0201337	206.788	0.00607977	diff	pg
11Z,14Z,17Z-Eicosatrienoic Acid	305.2 / 305.2	11.67	C18	C16522	HMDB0244373	na	Lipids and lipid-like molecules	Fatty Acyls	Fatty acids and conjugates	Long-chain fatty acids	2.93935e+06	3.36463e+06	3.15409e+06	3.235e+06	3.39034e+06	3.0322e+06	3.24124e+06	3.98334e+06	2.89368e+06	3.90847e+06	3.72334e+06	4.11156e+06	3.04944e+06	3.0435e+06	2.9045e+06	3.02083e+06	2.38101e+06	3.57107e+06	2.172e+06	2.025e+06	2.3257e+06	1.82098e+06	2.20756e+06	2.97853e+06	2.01613e+06	2.23304e+06	2.70414e+06	3.60076e+06	0.230691559533199	1.14365	0.0523241	3.41477e+06	0.290027	-	pg
11Z-Eicosenoic Acid	309.2 / 309.2	12.39	C18	C16526	HMDB0002231	Extracellular	Lipids and lipid-like molecules	Fatty Acyls	Fatty acids and conjugates	Long-chain fatty acids	1.16037e+07	1.38607e+07	1.28537e+07	1.34664e+07	1.33995e+07	1.30125e+07	1.30463e+07	1.41486e+07	1.47375e+07	1.70884e+07	1.20396e+07	1.24222e+07	1.25583e+07	1.55006e+07	1.75974e+07	1.55097e+07	1.51363e+07	1.62426e+07	1.18934e+07	1.32588e+07	1.28852e+07	1.1155e+07	1.34721e+07	1.30935e+07	1.57712e+07	1.76961e+07	2.03313e+07	2.19929e+07	0.126124401075756	1.0676	0.31028	1.34733e+07	0.679739	-	pg
12-hydroxystearic acid	299.3 / 299.3	10.47	C18		HMDB0061706	na	Lipids and lipid-like molecules	Fatty Acyls	Fatty acids and conjugates	Long-chain fatty acids	4700.57	4465.58	4406.48	4918	4400.84	4323.11	5085.5	4276.71	4642.53	5008.68	5969.51	4437.21	1756.37	5497.61	5138.42	4204.6	4702.44	4344.43	5034.62	3743.17	3862.59	4743.46	5473.14	5483.46	6912.59	6272.09	6558.91	5511.55	0.0816855400672825	1.08104	0.196559	4719.56	0.00931251	-	pg
1-Methyladenosine	282 / 150	1.66	Amide	C02494	HMDB0003331	Cytoplasm	Nucleosides, nucleotides, and analogues	Purine nucleosides	na	Purine nucleosides	38580.9	43375	39775.5	41862.5	44115.3	36012.7	47813.2	29812.9	44120.7	59459.8	67369.6	53670.8	42619.8	53388.3	54780.3	62480.9	61124.1	83729.2	47336.2	52834.5	37846.9	41382.3	41327.6	65502.3	41005	39957.9	47220.1	44525.5	0.066769564104763	1.24013	0.104965	45497.4	0.0363562	-	pg
1-Methylhistidine	170.1 / 123.9	6.25	Amide	C01152	HMDB0000001	Cytoplasm	Organic acids and derivatives	Carboxylic acids and derivatives	Amino acids, peptides, and analogues	Histidine and derivatives			61436.3	45247			52064.3	47007.9		43263	52616.2		56331.8				49750.8	58038.9	60364.6	47350.4	52398.4		59431	62954.6	46886	41484	43813.4	45633.6	0.0457393642100275		1	50272.4	0.0625275	-	pg
2,3-Diaminopropionic acid	103.1 / 59.0	7.81	Amide	C03401	HMDB0002006	Cytoplasm	Organic acids and derivatives	Carboxylic acids and derivatives	Amino acids, peptides, and analogues	L-alpha-amino acids	5723.5	6161.05	6211.1	5196.93	5864.98	6059.59	5602.74	4718.03	5824.71	6291.86	6654.27	6094.06	5184.22	5645.91	5844.61	5394.98	5252.48	5879.34	5825.73	5454.35	5401.31		5099.31	6385.29	4669.64	4589.22	5100.61	4647.62	0.0428330237648085	0.999106	0.986996	5866.9	0.0173202	-	pg
2-Aminoisobutyric acid	104 / 58	5.63	Amide	C03665	HMDB0001906	Cytoplasm	Organic acids and derivatives	Carboxylic acids and derivatives	Amino acids, peptides, and analogues	Alpha amino acids	16220.6	12506.6	15054.3	14476.5	10644.8	12153.3	14270.9	17641.4	14104.1	13134.7	16945	17686.6	11218.1	10845.8	14388	10927.1	8330.95	10490.6	13765.4	9655.74	8763.92	8923.42	17614.1	13153.6	10056.7	8241.52	12777.1	13446.1	0.188309960451726	1.15701	0.103746	14569.9	0.0174922	-	pg
2'-Deoxyadenosine 5'-monophosphate(dAMP)	332 / 136.1	8.52	Amide	C00360	HMDB0000905	Lysosome	Nucleosides, nucleotides, and analogues	Purine nucleotides	Purine deoxyribonucleotides	Purine 2'-deoxyribonucleoside monophosphates	159618	122981	133546	127545	127060	120541	121775	119185	179970	114646	139334	147413	86826.2	90236.5	146109	172031	171370	160526	170100	93842.5	120894	147712	119619	171207	155641	115051	120932	124664	0.121776234374273	1.03922	0.66495	134468	0.0871112	-	pg
2'-Deoxyguanosine 5'-diphosphate（dGDP）	426 / 79	9.59	Amide	C00361	HMDB0000960	Cytoplasm	Phenylpropanoids and polyketides	Cinnamic acids and derivatives	Hydroxycinnamic acids and derivatives	Hydroxycinnamic acids	7.61619e+06	8.49371e+06	7.54551e+06	6.27002e+06	8.11668e+06	8.57573e+06	6.23469e+06	7.19781e+06	8.20069e+06	8.36326e+06	7.53577e+06	7.47696e+06	7.17153e+06	5.88949e+06	5.20518e+06	6.66567e+06	5.9339e+06	6.1062e+06	7.27051e+06	4.67126e+06	4.35849e+06	6.88692e+06	6.31465e+06	6.5837e+06	6.06089e+06	6.60329e+06	6.47221e+06	7.00453e+06	0.0515422552987882	0.965493	0.578712	7.63559e+06	0.818405	-	pg
2-Hydroxy-3-methylbutyric acid	117.1 / 70.9	2.7	C18		HMDB0000407	Cytoplasm	Lipids and lipid-like molecules	Fatty Acyls	Fatty acids and conjugates	Hydroxy fatty acids		124.586	171.937	192.993	164.391	149.359		178.574	204.614	133.16		167.157	155.013				199.602	155.2	207.137		161.76	160.434	221.44	200.846	241.622	249.094	297.836	197.349	0.14461065977352	1.06363	0.595202	165.197	0.001749	-	pg
2-Hydroxycaproic acid	131.1 / 85.0	4.26	C18		HMDB0001624	na	Lipids and lipid-like molecules	Fatty Acyls	Fatty acids and conjugates	Medium-chain fatty acids	149.661	149.032	138.217	158.169	158.662	158.807	121.726	150.874	158.371	166.094	130.361	180.725	230.858	163.481	140.834	173.172	161.5	160.124	141.728	146.666	161.881	149.996	163.364	195.549	283.545	246.146	206.674	201.698	0.141284799238305	0.995183	0.940842	151.725	0.00344955	-	pg
2-Hydroxyphenethylamine	120 / 91	2.1	C18	C02735	HMDB0001065	na	Organic nitrogen compounds	Organonitrogen compounds	Amines	Aralkylamines	578703	403810	423479	400587	435175	357579	417707	468949	562744	465911	477375	606785	1.37352e+06	687498	522556	561185	449709	565554	574785	452306	550436	537501	578429	716136	1.23401e+06	1.13325e+06	1.11181e+06	1.08693e+06	0.0489433968769179	1.15394	0.145924	466567	0.122115	-	pg
2-Phenylglycine	152.1 / 135.2	3.71	Amide		HMDB0002210	Cytoplasm	Organic acids and derivatives	Carboxylic acids and derivatives	Amino acids, peptides, and analogues	Alpha amino acids					38499.6	33444.3	64678.1			65048.6	50165.1	42206	58242.6	87154.2	105614	99412.7	58578.4	122497	60785.1	73054.8	87030.6	53038.1	52948.3	102509	59875.5	58680.4	62364.4	51070.5	0.0726661951456745		1	49006.9	0.014765	-	pg
3-Hydroxybutyric acid	103.0 / 59.0	3.51	Amide	C01089	HMDB0000011	Cytoplasm、Extracellular、Mitochondria	Organic acids and derivatives	Hydroxy acids and derivatives	Beta hydroxy acids and derivatives	Beta hydroxy acids and derivatives	71421.9		67970.8	59121.9	60275.1	61871.7	67313.7	61333.9	62915.8				71800.3	53057.9	66166.6	54936.1		71144.4	90337.9		80235.4	84508.1	77099.8	101427	71890.6	67096.4	65252.4	63162.4	0.0482516590484161		1	64028.1	0.0648404	-	pg
3-Methoxytyramine	168.2 / 151.0	1.94	C18	C05587	HMDB0000022	Cytoplasm	Benzenoids	Phenols	Methoxyphenols	Methoxyphenols	3325.65	2480.6	2594.18	2162.43	2677.77	2227.37	2370.63	2205.88	3160.3	2482.35	2471.18	2225.56	4798.95	2644.68	2437.56	1911.97	2255.99	1823.01	2383.97	2359.92	2648.54	2396.89	2037.18	2673.47	2367.58	2515.42	2216.19	1881.16	0.104782002465743	0.964307	0.688291	2531.99	0.0133782	-	pg
3-Methyl-2-oxovaleric acid	129.1 / 101.2	2.34	C18	C00671	HMDB0000491	Cytoplasm	Organic acids and derivatives	Keto acids and derivatives	Short-chain keto acids and derivatives	Short-chain keto acids and derivatives			5503.4	4503.75		4639.62	5539.98	5059.11			6847.8	5526.22	7641.08	6677.93	6407.49	7292.26		7192.34	9429.13	8278.02	9443.74	9187.01	10493.8		10546.7	8733.84	11778.7	8727.92	0.129848994557441		1	5374.27	0.00937868	-	pg
4,5-Dihydroorotic acid	157 / 113	3.56	Amide	C00337	HMDB0003349	Cytoplasm	Organic acids and derivatives	Carboxylic acids and derivatives	Amino acids, peptides, and analogues	Alpha amino acids and derivatives	28111.8	28578.1	31979.2	29487.5	29715.3	27851.5	24392.1	28074	28242.6	27967.3	33112.2	33349.3	29764.5	24094.7	24685.8	19783.3	21293	25130.2	32528	19055.7	19887.1	26182.3	30966.3	33909.1	34828.3	33603.2	31532.7	30884.9	0.0483395263380381	0.996666	0.950556	29238.4	0.0436496	-	pg
4-Methylhexanoic acid	129.1 / 45.0	2.34	C18		HMDB0031594	Cytoplasm	Lipids and lipid-like molecules	Fatty Acyls	Fatty acids and conjugates	Medium-chain fatty acids	3293.71	3221.75				3337.09	5021.84	3965.33	4558.09	3745.1	4553.91	4018.83	6392.87	4355.41	4437	3779.88		5653.29	7941.51	5487.42	6317.2	6124.12	6866.65	9575.12	7569.85	7005.11	7107.14	6437.34	0.0573102697190622		1	3968.41	0.00305825	-	pg
4Z,7Z,10Z,13Z,16Z,19Z-Docosahexaenoic Acid (DHA)	327.2 / 327.2	11.36	C18	C06429	HMDB0002183	Cytoplasm	Lipids and lipid-like molecules	Fatty Acyls	Fatty acids and conjugates	Very long-chain fatty acids	8560.61	4868.31	4204.34	4733.85	4316.7	8003.42	4198.26	4485.64	4486.57	5397.55	4233.05	5177.85	4681.05	4249.52	4022.92	4381.15	3595.5	4702.62	3783.3	3126.27	3941.08	2804.54	3702.67	5617.52	4348.2	4109.25	5434.55	5807.48	0.144885323843409	0.806605	0.205926	5222.18	0.0259227	-	pg
4Z,7Z,10Z,13Z,16Z-Docosapentaenoic Acid	329.2 / 329.2	11.64	C18		HMDB0001976	Extracellular	Lipids and lipid-like molecules	Fatty Acyls	Fatty acids and conjugates	Very long-chain fatty acids	323712	371826	386270	385616	371193	392671	348938	345113	352193	441633	367197	455185	324202	319981	319196	350408	313222	409754	275261	251001	288757	245742	242736	327234	235161	247587	357674	399109	0.226520728835222	1.03539	0.576186	378462	0.122839	-	pg
5-Amino-4-carbamoylimidazole (AICA)	127.1 / 55.1	2.57	Amide	C04051	HMDB0003192	Cytoplasm	Organoheterocyclic compounds	Azoles	Imidazoles	Aminoimidazoles	3.62955e+06	3.67442e+06	3.20066e+06	3.0603e+06	3.88031e+06	3.46728e+06	3.81792e+06		3.52702e+06	3.43576e+06	4.02593e+06	3.60304e+06	3.58877e+06	3.27783e+06	4.22506e+06	3.40998e+06	3.26702e+06	4.10269e+06	3.36622e+06	3.80204e+06	4.17844e+06	3.32252e+06	3.87275e+06	3.94652e+06	3.6901e+06	3.50845e+06	3.45534e+06	3.06077e+06	0.0669506933227701	1.05638	0.275191	3.57474e+06	0.439974	-	pg
5-Aminopentanoic acid	118 / 83	7.23	Amide	C00431	HMDB0003355	Cytoplasm	Organic acids and derivatives	Carboxylic acids and derivatives	Amino acids, peptides, and analogues	Delta amino acids and derivatives	128554	112952		84765.6	93271.9		117692	121703	115539	114534	120290	124715	87912.7	81137.3	103657	78060.3		88973.5	157495	106235	100400	123005	109138	101839	105696	86368.4	91333.4	90705.7	0.077857109251797	1.13532	0.115386	113402	0.0602037	-	pg
5'-Deoxyadenosine	252 / 136	2.51	C18	C05198	HMDB0001983	Extracellular	Nucleosides, nucleotides, and analogues	5'-deoxyribonucleosides	na	5'-deoxyribonucleosides	7436	7761.28	4961.48	5191.15			4137.42	4166.58	5015.44			6862.69	9160.31	5522.15	5100.49	5527.19		6169.37	5193.9		5607.63	7289.02	7441.66		8687.63	7244.6	8892.1	7272.66	0.0958453106154151	0.796142	0.232176	5691.5	0.026115	-	pg
5-Hydroxylysine	163.1 / 100.0	9.79	Amide	C16741	HMDB0000450	Cytoplasm	Organic acids and derivatives	Carboxylic acids and derivatives	Amino acids, peptides, and analogues	L-alpha-amino acids	15324.2	18037.8	16494.6	13730.5	20001.6	16458.6	13992	13472.9	16296.3	15105.7	12607.3	17336.4	22351.9	20470.2	16530.6	17463.4	13777.3	13441.4	16118.7	10654.3	15249	11801.7	13415.2	14460.2	18878.6	19845.1	20567.5	20794.2	0.0373132146176978	0.887687	0.133646	15738.2	0.0442745	-	pg
5Z,8Z,11Z,14Z,17Z-Eicosapentaenoic Acid	301.2 / 301.2	11.06	C18	C06428	HMDB0001999	Extracellular	Lipids and lipid-like molecules	Fatty Acyls	Fatty acids and conjugates	Long-chain fatty acids	92713.1	76814.1	70384.1	72415	71952.9	75936.9	74671.2	76803.1	59838.3	75636.9	90989.1	76748.4	54853.6	61170.1	64698.8	45690.5	49328.4	58522.2	42296.9	33490.8	29970.3	35786.8	44818.8	51019	37593.2	44910.3	54381.1	46314.8	0.130111393575151	0.987986	0.864138	76241.9	0.0644369	-	pg
7-Dehydrocholic acid (7-DHCA)	405.3 / 405.3	8.12	C18	C04643	HMDB0000391	Extracellular	Lipids and lipid-like molecules	Steroids and steroid derivatives	Bile acids, alcohols and derivatives	Dihydroxy bile acids, alcohols and derivatives	328.533	398.839	315.851	424.613	425.856	397.192	423.088	433.456	431.754	448.251	463.852	379.931	228.652	441.176	407.518	451.239	323.457	411.231	450	473.093	423.434	347.138	442.573	467.124	396.023	379.313	412.997	388.947	0.0312094327806715	1.12635	0.0600391	405.935	0.00299164	-	pg
7-methylguanosine	298.1 / 166.0	9.54	Amide		HMDB0001107	na	Nucleosides, nucleotides, and analogues	Purine nucleosides	na	Purine nucleosides	4.23638e+06	4.50534e+06	3.66028e+06	4.65021e+06	5.36717e+06	3.95533e+06	4.87297e+06	3.60812e+06	4.31876e+06	3.3696e+06	4.52863e+06	4.31629e+06	6.03691e+06	5.28881e+06	5.35449e+06	5.63259e+06	3.82273e+06	6.18802e+06	5.97171e+06	3.26852e+06	4.07874e+06	4.39906e+06	4.38945e+06	4.60035e+06	4.64118e+06	5.74977e+06	5.14577e+06	4.69182e+06	0.0881045699756556	0.948423	0.516115	4.28242e+06	0.626387	-	pg
7Z,10Z,13Z,16Z-Docosatetraenoic acid	331.3 / 331.3	11.84	C18	C16527	HMDB0002226	Cytoplasm	Lipids and lipid-like molecules	Fatty Acyls	Fatty acids and conjugates	Very long-chain fatty acids	5.8832e+06	6.95937e+06	5.11992e+06	6.46975e+06	6.92832e+06	6.03679e+06	6.46922e+06	6.66539e+06	5.18984e+06	7.77577e+06	6.03824e+06	6.77666e+06	5.81707e+06	5.77137e+06	5.96549e+06	5.6882e+06	4.41066e+06	6.59224e+06	4.09841e+06	4.21509e+06	4.57388e+06	4.0308e+06	4.12039e+06	5.17275e+06	3.06241e+06	3.50518e+06	5.25893e+06	5.36778e+06	0.239033767535865	1.04058	0.588001	6.35937e+06	0.473069	-	pg
Acetamide	60.0 / 44.1	1.37	Amide	C06244	HMDB0031645	Cytoplasm	Organic acids and derivatives	Carboximidic acids and derivatives	Carboximidic acids	Carboximidic acids	85577.4	87123.9	74207.3	74852.4	78556.5	101837	80154.8	72665.9	95562.7	79621.8	89596.6	83604.5	72729.1	69480.3	74587.2		78847.9	103334	95407.3		100358	97245.2	79175.6	97723.8		74549.3	70309.5	77591.3	0.0402719026915145	0.998112	0.977104	83613.4	0.0783359	-	pg
Acetylcarnitine	204 / 85	4.67	Amide	C02571	HMDB0000201	Cytoplasm	Lipids and lipid-like molecules	Fatty Acyls	Fatty acid esters	Acyl carnitines	299321	295968	258298	311751	264204	375547	322330	274574	258485	176424	188187	302092	325038	177877	200092	162482	122120	274411	371696	184290	209350	254220	285536	368634	322273	306850	298365	325634	0.0355919434732144	0.843223	0.144635	277265	0.217479	-	pg
Adenine	136 / 92	1.88	Amide	C00147	HMDB0000034	Cytoplasm	Organoheterocyclic compounds	Imidazopyrimidines	Purines and purine derivatives	6-aminopurines		2.93045e+07	3.05168e+07	3.43899e+07			7.4668e+07	3.60982e+07	5.30674e+07	6.71637e+07	6.42572e+07	5.48029e+07	4.43368e+07	6.008e+07	7.32751e+07	7.35387e+07	5.28479e+07	9.95897e+07	6.45988e+07	6.29003e+07	6.59324e+07	5.44938e+07	5.07135e+07	9.87263e+07	4.97799e+07	4.65371e+07	5.54274e+07	4.76866e+07	0.068582095658752		1	4.93632e+07	1.72333	-	pg
Adenosine-3′,5′-cyclic monophosphate(cAMP)	328.0 / 134.0	3.98	Amide	C00575	HMDB0000058	Cytoplasm、Extracellular、Golgi apparatus	Nucleosides, nucleotides, and analogues	Purine nucleotides	Cyclic purine nucleotides	3',5'-cyclic purine nucleotides	1917.01	1825.24	1913.18	1867.76	2096.17	2025.53	1659.23	2451.65	2134.75	1085.56	1639.04	2025.02	2837.87	2333.42	1983.9	1642.28	1468.55	1454.09	1865.59	1294.7	1390.19	1861.38	2350.81	1931.4	2449.54	1884.83	2240.86	1921.85	0.109822376532007	0.944212	0.598362	1886.68	0.0154081	-	pg
Adenosine 3',5'-diphosphate	426 / 134	9.93	Amide	C00054	HMDB0000061	Golgi apparatus	Nucleosides, nucleotides, and analogues	Purine nucleotides	Purine ribonucleotides	Purine ribonucleoside 3',5'-bisphosphates	2.71042e+07	3.44466e+07	3.10217e+07	2.65157e+07	3.15018e+07	2.75396e+07	2.2266e+07	3.27522e+07	2.89413e+07	2.47759e+07	2.21151e+07	2.52286e+07	3.22196e+07	2.5314e+07	1.92853e+07	1.87198e+07	1.98931e+07	1.87271e+07	2.31591e+07	1.54954e+07	1.41983e+07	2.25302e+07	2.68656e+07	2.04845e+07	2.07147e+07	2.42436e+07	2.50135e+07	2.24916e+07	0.0718311550941896	0.876211	0.113201	2.78507e+07	2.03188	-	pg
Adenosine diphosphate ribose(ADP-ribose)	560 / 348	8.67	Amide	C00301	HMDB0001178	Cytoplasm	Nucleosides, nucleotides, and analogues	Purine nucleotides	Purine nucleotide sugars	Purine nucleotide sugars	8323.95	14504.1	14123.5	13305.8	8098.22	10209.8	17100	6749.13	18912.3	12782.1	16713.8	11522.7	19778.3	7320.52	14786.2	17031.2	14842.9	4371.39	13339.5	10761.8	14845.5	16881.4	9511.9	21423.4	13120.9	8374.47	14258.6	14710.3	0.199461728048237	1.2219	0.27361	12695.4	0.00700413	-	pg
Allantoin	157.0 / 42.0	2.59	Amide	C01551	HMDB0000462	Cytoplasm	Organoheterocyclic compounds	Azoles	Imidazoles	Imidazoles	24040.4		19229.7	15728.8	15946.2	17558.9	19346	19345	22174.7	17902.4		19785.8	22239.9		17727.1	15919.1	18913.5	23335.4	20456.8	20493.7		21468.4	19167.5	24303.9	17544.4	18614.8	20099.4	19971.2	0.055071016775503	1.0654	0.489954	19105.8	0.0305558	-	pg
Alpha-Linolenic Acid	277.2 / 277.2	11.12	C18	C06427	HMDB0001388	Cytoplasm	Lipids and lipid-like molecules	Fatty Acyls	Lineolic acids and derivatives	Lineolic acids and derivatives	125096	127457	111683	100854	121658	115118	150068	123645	138205	141812	177298	107935	103257	140874	145025	106751	125764	116507	150050	94397.4	97767.4	119941	169591	161590	112451	146148	150327	124656	0.116398357887394	1.19533	0.053874	128402	0.0194418	-	pg
Anandamide	348.3 / 287.2	10.97	C18	C11695	HMDB0004080	Extracellular	Organic nitrogen compounds	Organonitrogen compounds	Amines	N-acylethanolamines	61.3909	87.7271	64.4844	86.4176	83.8271	77.3739	67.692	61.9712	82.4629	60.9625	117.313	73.576	187.98	207.931	230.721	269.041	223.342	149.001	207.102	177.12	288.323	205.081	266.553	345.252	43.9503	55.0325	86.9679	103.906	0.332048646287877	1.00598	0.963559	77.0999	0.00165396	-	pg
Aniline-2-sulfonate	172 / 80	1.35	Amide	C06333	HMDB0304940						3447.53	3114.94	4009.7	3034.27	3647.02	3651.65	3318.72	2900.7	3333.08	4074.37	4902.78		3008.85	3382.54			3831.77	3245.28				3025.8	3696.96		3101.93	2813.42	2926.49	4275.83	0.178199366178265	1.06364	0.552889	3584.98	0.00800391	-	pg
Beta-Muricholic acid (β-MCA)	407.4 / 407.4	8.28	C18	C17726	HMDB0000415	Extracellular	Lipids and lipid-like molecules	Steroids and steroid derivatives	Bile acids, alcohols and derivatives	Trihydroxy bile acids, alcohols and derivatives	5433.43	4269.58	4294.77	4878.31	4744.81	5712.69	4874.37	5365.08	4439.36	4542.84	5191.76	5012.32	4079.77	4618.55	4773.9	5541.86	4562.7	4777.15	4475.96	5743.21	5022.35	4634.99	4615.77	4401.3	4447.19	4611.05	5620.38	4948.64	0.0916899403999196	1.00314	0.957651	4896.61	0.0181823	-	pg
Caffeine	195 / 138.2	3.54	C18	C07481	HMDB0001847	Cytoplasm	Organoheterocyclic compounds	Imidazopyrimidines	Purines and purine derivatives	Xanthines	36.4113	40.3705	48.0553	33.8515	38.8803	48.1535	31.719	26.5665	42.4873	52.226	47.0157	45.7306	48.8724	53.2745	41.0929	41.2462	44.674	43.266		36.6123	44.8216	42.1856	29.5018	67.6461	68.724	68.3711	71.7264	59.1872	0.0700958488908632	1.00009	0.99937	40.9556	0.00114735	-	pg
Carnosine	225.1 / 154.1	8.08	Amide	C00386	HMDB0000033	Cytoplasm	Organic acids and derivatives	Peptidomimetics	Hybrid peptides	Hybrid peptides	2253.37	1946.84	2316.15	1789.81	1953.5	1686.76	2267.19	2040.11	3338.68	1728.93	2318.19	2567.08	1748.12	1842.74	2025.74	2300.86	1287.88	2422.48	3388.69	1768.93	2105.47	2213.2	1896.64	2120.73	2284.26	3336.34	2633.91	2442.93	0.150220270580122	1.19368	0.148593	2183.88	0.00677035	-	pg
CDP-Ethanolamine	447 / 112	9.01	Amide	C00570	HMDB0001564	Cytoplasm	Nucleosides, nucleotides, and analogues	Pyrimidine nucleotides	Pyrimidine ribonucleotides	CDP-ethanolamines	13174.8	11342.5	3895.99	4046.59	19143.3	28251.1	22435.8	10764.3	22649.4	15521.9	129326	28533.7	11310.6	2913.9	8806.45	13447.7	22794.4	27370.3	20659.8	18189.9	21518.6	6114.01	4935.22	16106.7	19133.7	4446.66	11300.8	44255.5	0.760904028700061	2.87063	0.214627	25757.1	0.0740915	-	pg
Cellobiose	341 / 161	7.33	Amide	C06422	HMDB0000055	Cytoplasm	Organic oxygen compounds	Organooxygen compounds	Carbohydrates and carbohydrate conjugates	O-glycosyl compounds	35025.2	33241.8	29267.4	35682.8	50089.5	69474.6	35827.8	26823	60005.2	31063	76346.3	26681.8	61010.3	43284.7	80115.3	98978.3	46052.6	41470.7	89325.4	54686.2	28912.2	56136.6	41195.6	50123.6	41149.5	52726.7	71977.4	85709	0.273013250019545	1.01569	0.950772	42460.7	0.0332129	-	pg
Cholesterol sulfate	465.3 / 96.9	0.88	Amide	C18043	HMDB0000653	Cytoplasm	Lipids and lipid-like molecules	Steroids and steroid derivatives	Cholestane steroids	Cholesterols and derivatives	253854	233869	248276	240721	230339	264566	218481	229230	264366	268002	223618	220540	152337	146597	175982	166783	194045	190592	208236	226051	242305	206463	187467	182399	195438	240168	242280	183062	0.122484481661715	0.9678	0.474675	241322	0.13728	-	pg
Cinnavalininate	298.9 / 254.9	4.2	C18	C05640	HMDB0004078	na	Organoheterocyclic compounds	Benzoxazines	Phenoxazines	Phenoxazines	52099.4	62237.5	65349.6	70825.1	66449.2	78098.4	67905.2	66754.4	75840.4	83837.7	61570.4	82101.2	49210	71303.4	69889.9	68677	75493.2	77988.2	74227.3	74759.6	76468.1	69928.8	89227.9	74310	104390	92057.9	88883.7	87636.8	0.0711586735827921	1.10872	0.191025	69422.4	0.0424176	-	pg
Citicoline	489 / 184	8.9	Amide	C00307	HMDB0001413	Cytoplasm	Nucleosides, nucleotides, and analogues	Pyrimidine nucleotides	Pyrimidine ribonucleotides	Pyrimidine ribonucleoside diphosphates	234339	304581	351614	404054	547085	673255	603810	413316	502713	588418	544387	417624	421360	759373	463896	697042	211161	848635	530079	176283	305452	288203	456141	384160	629366	521919	473972	430625	0.144047998544224	1.22082	0.243166	465433	0.0267272	-	pg
Citrulline	176.1 / 159.2	7.47	Amide	C00327	HMDB0000904	Mitochondria	Organic acids and derivatives	Carboxylic acids and derivatives	Amino acids, peptides, and analogues	L-alpha-amino acids	10713.6	8330.3	11011.8	9407.65	9913.12	10360.7	12028.9	9630.37	10259.5	9664.28	12532.9	9600.14	13515.7	12119.2	12603.2	11228.7	8461.6	11608.4	14177.6	9556.53	11649.7	11450.6	12236.4	13652.9	11885	12049.4	10842.2	10722.2	0.0524733198002774	1.06661	0.346285	10287.8	0.0162374	-	pg
Cysteine	122.1 / 76.0	8.56	Amide	C00097	HMDB0000574	Cytoplasm	Organic acids and derivatives	Carboxylic acids and derivatives	Amino acids, peptides, and analogues	Cysteine and derivatives		4357.77	4005.14	3092.51	4821.68					3799.12				6800	4385.62	6894.21	3405.01	8396.01	5425.33	5403.7	4153.35	4447.59	3773.66	7257.6	4123.78	4629.81	5307.67	3209.53	0.177261220849691		1	4015.25	0.0193411	-	pg
Cysteinylglycine	177 / 143	8.3	Amide	C01419	HMDB0000078	Cytoplasm	Organic acids and derivatives	Carboxylic acids and derivatives	Amino acids, peptides, and analogues	Dipeptides	1.48685e+06	2.11165e+06	1.94028e+06	2.10993e+06	2.45507e+06	1.5454e+06	2.55023e+06	1.69293e+06	2.31316e+06	1.75601e+06	1.91464e+06	2.02445e+06	2.75333e+06	2.64184e+06	2.64701e+06	2.62348e+06	1.21703e+06	2.79508e+06	1.76924e+06	1.06927e+06	1.82321e+06	1.19425e+06	1.51274e+06	2.5117e+06	2.13922e+06	2.2258e+06	2.27663e+06	2.60072e+06	0.0755473575334536	1.0517	0.631722	1.99172e+06	0.251328	-	pg
Cystine	241.1 / 151.9	8.62	Amide	C00491	HMDB0000192	Cytoplasm	Organic acids and derivatives	Carboxylic acids and derivatives	Amino acids, peptides, and analogues	L-cysteine-S-conjugates	6593	8912.31	7413.46	8525.59	8730.8	7438.29	6050.11	7906.62	8228.59	8394.65	8228.48	7326.1	9677.68	12352.5	11317	13391.2	11565.5	10381.3	11781.1	9285.19	12355.4	13493.8	13668.9	8930.69	7417.86	7775.3	8923.35	8989.58	0.0836078825349989	0.96894	0.647474	7812.33	0.024816	-	pg
Cytidine	244.1 / 112	3.27	Amide	C00475	HMDB0000089	Extracellular	Nucleosides, nucleotides, and analogues	Pyrimidine nucleosides	na	Pyrimidine nucleosides	180096	231088	152153	225858	235118	221206	729190	154899	391901	282544	278675	357040	513822	461166	680441	907668	383933	916281	952593	580467	857854	695768	389788	1.10683e+06	472570	302467	636573	509671	0.248459834467129	1.76172	0.0798867	286647	0.183524	-	pg
Cytidine 2',3'-cyclic phosphate	304 / 110	6.25	Amide	C02354	HMDB0011691	na	Organic acids and derivatives	Carboxylic acids and derivatives	Amino acids, peptides, and analogues	Peptides	13486.2	25279.3	12135.7	8751.46	19653.3	14064.2	26736.3	13965.1	50137	21885.7	34520.5	19840.8	13127.7	18250.1	21455	34714.7	23065.7	21033.9	114735	16837	20247.1	27306.6	15221.6	33476.1	24767.4	23736	23531.9	24154.3	0.0196434640997806	1.7895	0.0603694	21704.6	0.0386243	-	pg
Cytidine 5'-diphosphate（CDP）	402 / 79	9.7	Amide	C00112	HMDB0001546	Mitochondria	Nucleosides, nucleotides, and analogues	Pyrimidine nucleotides	Pyrimidine ribonucleotides	Pyrimidine ribonucleoside diphosphates	889362	870157	809665	890056	885917	951776	989391	1.02554e+06	972069	605567	702052	960042	1.43328e+06	783240	782915	836260	733377	886699	1.32752e+06	499513	571968	949208	1.1711e+06	984702	965880	1.03382e+06	994247	1.00446e+06	0.0243024361508153	0.992018	0.926243	879299	0.301371	-	pg
Cytidine monophosphate（CMP)	324 / 112	9.29	Amide	C00055	HMDB0000095	Extracellular	Nucleosides, nucleotides, and analogues	Pyrimidine nucleotides	Pyrimidine ribonucleotides	Pyrimidine ribonucleoside monophosphates	519808	1.34692e+06	840715	815223	1.15711e+06	671118	866553	769876	1.18013e+06	898497	1.4946e+06	778398	651260	411938	507239	734655	560114	876996	621097	888685	809021	492364	703019	1.32942e+06	637746	562694	1.20379e+06	1.06965e+06	0.315150248181299	1.11907	0.549172	944913	0.0870837	-	pg
Cytidine triphosphate	482 / 159	10.11	Amide	C00063	HMDB0000082	Cytoplasm	Organic oxygen compounds	Organooxygen compounds	Carbohydrates and carbohydrate conjugates	Pentose phosphates	3.53406e+07	3.49454e+07	3.02346e+07	3.33009e+07	3.6445e+07	3.53582e+07	2.9998e+07	3.30064e+07	3.68573e+07	1.58216e+07	2.62632e+07	2.8713e+07	3.40953e+07	2.43988e+07	2.35083e+07	2.26412e+07	1.8845e+07	2.84136e+07	4.40602e+07	1.43401e+07	1.63073e+07	2.61629e+07	2.76966e+07	2.66889e+07	3.26877e+07	3.81079e+07	3.6173e+07	3.63196e+07	0.0548108616853501	0.829957	0.0869567	3.1357e+07	2.48095	-	pg
Deoxycholic acid (DCA)	391.4 / 391.4	10.18	C18	C04483	HMDB0000626	Extracellular	Lipids and lipid-like molecules	Steroids and steroid derivatives	Bile acids, alcohols and derivatives	Dihydroxy bile acids, alcohols and derivatives	233.164	230.406	213.836	244.449	270.477	1562.79	359.894	331.627	308.378	274.777	317.804	318.464	250.852	309.669	321.997	285.995	273.89	337.896	562.335	446.528	494.021	458.225	508.46	588.67	437.603	472.927	385.466	444.698	0.0726009866541741	0.693597	0.538929	388.839	0.0067062	-	pg
Deoxycytidine	226 / 93	2.57	Amide	C00881	HMDB0000014	Extracellular	Nucleosides, nucleotides, and analogues	Pyrimidine nucleosides	Pyrimidine 2'-deoxyribonucleosides	Pyrimidine 2'-deoxyribonucleosides		281900			409967		345231	235344		341342		367147	330425	260689	241123		308212		282154		340356	342524	284645		354356		253848	302898	0.135119789205197		1	330155	0.129182	-	pg
Deoxyguanosine	266 / 150	2.97	Amide	C00330	HMDB0000085	Cytoplasm	Nucleosides, nucleotides, and analogues	Purine nucleosides	Purine 2'-deoxyribonucleosides	Purine 2'-deoxyribonucleosides	260261	321951	232199	161329	271088	236530	243787	219023	224125	262914	253825	240657	233711	194597	262792	251843	236803	282372	256560	242690	259064	222535	250455	286098	211515	226547	245983	233996	0.0544241327422941	0.973691	0.780337	243974	0.124449	-	pg
Didecanoylphosphatidylcholine	566 / 184	11.56	C18								1865.13	2449.88	2087.44	1434.4	3042.41	2657.85	1603.19	1800.16	2145.22	2012.99	1005.38	2470.53	2016.2	2403.62	1291.65	1769.29	2450.94	3352.14	5310.4	4132.24	5724.91	4088.21	7658.53	5875.12	4314.48	4203.38	4318.96	3755.72	0.0557463111882629	0.815349	0.213422	2047.88	0.0172692	-	pg
Diethanolamine	106 / 88	4.14	Amide	C06772	HMDB0004437	Cytoplasm	Organic nitrogen compounds	Organonitrogen compounds	Amines	1,2-aminoalcohols	305.275	364.814	517.055	533.277	496.882	388.862	388.339	464.155	358.412	426.702	471.468	485.711	602.895	432.863	323.052	387.886	440.567	441.942	496.012	597.269	474.54	406.63	447.974	389.136	525.973	644.032	498.761	467.796	0.124875614217322	0.995635	0.966137	433.412	0.00366911	-	pg
Dihomo-gamma-linolenic acid	305.2 / 261.1	11.66	C18	C03242	HMDB0002925	Cytoplasm	Lipids and lipid-like molecules	Fatty Acyls	Fatty acids and conjugates	Long-chain fatty acids	833664	1.21444e+06	1.09077e+06	1.23716e+06	1.14054e+06	829132	826144	1.32393e+06	1.29712e+06	1.42874e+06	1.24456e+06	1.38064e+06	1.16672e+06	1.13232e+06	1.09656e+06	1.06362e+06	753556	1.05125e+06	643437	601140	584476	557317	784382	722641	562079	736125	945613	1.29073e+06	0.307187235684809	1.18208	0.127827	1.1539e+06	0.231035	-	pg
Dihydronicotinamide-adenine dinucleotide phosphate (NADPH)	744.1 / 408.0	9.91	Amide	C00005	HMDB0000221	Cytoplasm	Nucleosides, nucleotides, and analogues	(5'->5')-dinucleotides	na	(5'->5')-dinucleotides		1.04992e+06	1.56685e+06	2.1666e+06			1.56402e+06	1.21967e+06	1.0052e+06	2.10136e+06	1.36911e+06		1.02091e+06	1.55198e+06	1.30778e+06	1.54965e+06	913386	2.23472e+06	1.18918e+06	1.46919e+06	1.25274e+06	972096	1.09005e+06	1.75338e+06	1.83084e+06	1.88199e+06	1.64971e+06	1.83788e+06	0.049450189608973		1	1.50534e+06	0.17073	-	pg
Dihydroxyacetone phosphate	169.1 / 97.0	8.69	Amide	C00111	HMDB0001473	Peroxisome	Organic oxygen compounds	Organooxygen compounds	Carbohydrates and carbohydrate conjugates	Monosaccharide phosphates	72007.9	74377.3	71452.9	75491.5	79150.2	64819.6		57359.1			62958.3		64042.5	64879.4		54798.1	50801.4		71203.7	60891	63497.3	68634.8	67300.9	76691.4	60280.3	55540.8	53936	49426.8	0.0707976174640026		1	69702.1	0.0930088	-	pg
D-Mannosamine	180 / 84	4.72	Amide	C03570							80597	80024.2	72316.8	72347.4	89170.6	69980.2	73870.8		78436.3		96948.7		104855	85277.3	80102.3	74491.7		90866.4	60004.1	53601.3	98970.8	80908.9	59722.1			66368.3	75019.6	78560.4	0.069849298316235		1	79299.1	0.0593777	-	pg
Dodecanoylcarnitine	344 / 85	9.18	C18		HMDB0002250	Extracellular	Lipids and lipid-like molecules	Fatty Acyls	Fatty acid esters	Acyl carnitines	4615.17	4597.84	5025.57	5532.31	4753	4533.33	7173.17	5484.72	6570.18	2867.37	5047.87	4835.82	7504.43	2855.09	3144.87	3680.76	1923.81	2366.71	5147.48	1746.14	2072.27	3654.88	3534.13	4465	3410.31	3162.2	3348.17	3640.74	0.0504293236797733	1.10056	0.460413	5086.36	0.0141295	-	pg
Elaidic Acid	281.2 / 281.2	11.84	C18	C01712	HMDB0000573	Cytoplasm	Lipids and lipid-like molecules	Fatty Acyls	Fatty acids and conjugates	Long-chain fatty acids	329211	349129	316714	412847	398369	339324	431360	362246	423817	483743	338447	458982	292991	501430	480019	450988	339457	471179	307408	419620	461004	389233	447768	518419	391088	458837	618134	591346	0.181618301903214	1.16452	0.0606237	387016	0.0642962	-	pg
Erucic Acid	337.3 / 337.3	12.85	C18	C08316	HMDB0002068	Extracellular	Lipids and lipid-like molecules	Fatty Acyls	Fatty acids and conjugates	Very long-chain fatty acids	338482	435597	384139	426506	415517	439146	369750	387877	389521	434280	372722	374063	425934	472797	422198	402315	397125	506526	339667	312681	431152	320650	376362	360604	794192	820295	949958	900018	0.0717595529138432	0.954425	0.343682	397300	0.183435	-	pg
Flavin adenine dinucleotide(FAD)	784 / 346	8.21	Amide	C00016	HMDB0001248	Cytoplasm	Nucleosides, nucleotides, and analogues	Flavin nucleotides	na	Flavin nucleotides	333421	282934	332150	351016	426655	356093	240849	385438	454276	417453	349038	461733	568024	441519	407292	499132	419069	423500	467254	313398	372948	385085	499700	584528	475598	454782	428937	455403	0.0364989977220231	1.10878	0.351458	365921	0.153488	-	pg
Fructose 6-phosphate	259 / 97	9.18	Amide	C00085	HMDB0000124	Cytoplasm	Organic oxygen compounds	Organooxygen compounds	Carbohydrates and carbohydrate conjugates	Hexose phosphates	104979	110294	123295	142381	107452	117131	96763.9	120724	120563	74714.8	106935	122541	187584	164385	125288	135793	85038.9	89183.3	143806	151422	165767	195549	165970	129082	148432	124513	141604	131789	0.0669292734948927	0.910294	0.294157	112315	0.112638	-	pg
Galactitol	181 / 101	4.93	Amide	C01697	HMDB0000107	Extracellular	Organic oxygen compounds	Organooxygen compounds	Carbohydrates and carbohydrate conjugates	Sugar alcohols	132808	124593	120560	110879	118554	117005	137770	129556	123454	91461.3	140353	133448	112168	85442.3	99624.2	91594	68648.7	100744	82538.6	54390.1	49199.9	56063.5	84432.8	70816	101613	87523.1	106440	93225.7	0.075302822343566	1.04368	0.521279	123370	0.0857204	-	pg
Galactose 1-phosphate	259 / 97	9.57	Amide	C00446	HMDB0000645	Cytoplasm	Organic oxygen compounds	Organooxygen compounds	Carbohydrates and carbohydrate conjugates	Monosaccharide phosphates	373903	549299	552934	463777	422632	540253	330610	464473	417910	268020	432745	567095	429335	467382	366873	366488	287877	424880	450585	285339	331102	350805	345303	303887	306986	429594	429475	409286	0.129036763823857	0.854643	0.211078	448638	0.246606	-	pg
Gallic acid	169.0 / 125.0	1.1	C18	C01424	HMDB0005807	na	Benzenoids	Benzene and substituted derivatives	Benzoic acids and derivatives	Gallic acids	1151.6	1469.17	1304.67	1370.88	1342.09			1052.75	1499.23	1934.95	1490.14	1260.18	992.643	2474.9	2371.47	2663.24	1948.23	2275.92		1332.63	1851.65	1530.65	1457.82	1899.05	3091.64	2552.16	2394.16	2131.73	0.137999095356103	1.09021	0.464646	1387.57	0.00268292	-	pg
Glucose 1-phosphate	259 / 79	9.25	Amide	C00103	HMDB0001586	Cytoplasm	Organic oxygen compounds	Organooxygen compounds	Carbohydrates and carbohydrate conjugates	Monosaccharide phosphates	511944	514930	524010	519713	475180	541511	611973	515348	642569	507813	416280	572782	654031	640846	613351	631007	436203	584936	810414	501078	663856	580401	542892	687940	564137	639545	577234	750916	0.116631035836122	1.05813	0.40813	529504	0.17134	-	pg
Glucuronic acid	193 / 113	7.82	Amide	C00191	HMDB0000127	Cytoplasm	Organic oxygen compounds	Organooxygen compounds	Carbohydrates and carbohydrate conjugates	Glucuronic acid derivatives	109305	112597	127003	103556	112338	97079.7	135845	105489	113759	103047	128143	117126	101097	123460	114019	147479	102454	97807.6	137435	79781.9	92160	88614	102193	121104	138586	138985	139607	103540	0.118180033605981	1.06275	0.322378	113774	0.0619521	-	pg
Glutarylcarnitine	276 / 85	7.95	Amide		HMDB0013130	Extracellular	Lipids and lipid-like molecules	Fatty Acyls	Fatty acid esters	Acyl carnitines	14573.6		3965.69	2386.19		20217.8	4385.52	3996.48	7502.2	3694.33	4434.48	5753.48	4777.27	3912		3648.82	2101.99	2899.65	11920.1	6287.98	10035.7	12053.4	10972.8	12856.7	8129.15	9092.74	7111.48	4530.38	0.235788011941802	0.482323	0.16218	7090.97	0.0449094	-	pg
Glutathione Reduced	306 / 272	8.39	Amide	C00051	HMDB0000125	Cytoplasm	Organic acids and derivatives	Carboxylic acids and derivatives	Amino acids, peptides, and analogues	Peptides	3.24649e+08	4.27686e+08	3.56535e+08	3.66316e+08	3.99289e+08	3.18343e+08	3.95333e+08	3.32998e+08	3.69737e+08	3.04101e+08	3.39955e+08	3.39206e+08	5.40718e+08	4.70539e+08	5.02883e+08	5.72283e+08	2.74832e+08	6.95377e+08	3.61633e+08	1.64446e+08	2.63176e+08	2.51783e+08	2.83123e+08	5.42745e+08	4.57069e+08	5.13236e+08	5.52062e+08	4.80525e+08	0.0713524621637915	0.949158	0.40957	3.56179e+08	6.25394	-	pg
Glycerol-myristate	303 / 285	10.88	C18		HMDB0011561	Extracellular、Membrane	Lipids and lipid-like molecules	Glycerolipids	Monoradylglycerols	1-monoacylglycerols	1589.49	1817.92	994.905	1156.63	2004.99	2431.93	2746.05		1091.17	954.695	556.289			387.509	539.787		1801.27			564.8	2299.93		661.864	1690.63	614.875	474.485		606.826	0.113844945091445	0.802561	0.503888	1534.41	0.0172061	-	pg
Glycocholic acid （GCA）	464.4 / 74.0	8.31	C18	C01921	HMDB0000138	Extracellular	Lipids and lipid-like molecules	Steroids and steroid derivatives	Bile acids, alcohols and derivatives	Glycinated bile acids and derivatives	273.958						329.969			323.467	368.066	327.29	346.076	308.707	463.224			372.425	474.7	481.814	538.965	548.988	366.923	410.542	363.778	302.884	385.435	300.699	0.110028965486458		1	324.55	0.00389139	-	pg
Glycodeoxycholic acid (GDCA)	448.4 / 73.9	9.08	C18	C05464	HMDB0000631	Extracellular	Lipids and lipid-like molecules	Steroids and steroid derivatives	Bile acids, alcohols and derivatives	Glycinated bile acids and derivatives							249.453	208.028				261.42	313.975	294.045	309.8			224.701	300.613	292.007	514.44	409.452	367.389	267.656	224.575	284.418	235.656		0.104728615559379		1	239.633	0.00379486	-	pg
Glycylleucine	187.1 / 130.1	3.79	Amide	C02155	HMDB0000759	Extracellular	Organic acids and derivatives	Carboxylic acids and derivatives	Amino acids, peptides, and analogues	Peptides	5841.88	7568.94	5793.25	5202.51	8072.56	4648.34	5268.73	7326.2	6519.41	8562.65	9416.91	7090.83	12029.1	12636.8	14834.5	11643.4	12507.8	10008.9	5508.58	7472.28	9827.95	7833.88	7905.82	8277.89	10434.8	8925.2	8743.96	9133.88	0.0713469759237703	1.19008	0.179347	6776.02	0.0144753	-	pg
Guanine	152 / 135	2.93	Amide	C00242	HMDB0000132	Extracellular	Organoheterocyclic compounds	Imidazopyrimidines	Purines and purine derivatives	Purines and purine derivatives	8.24964e+07	8.54204e+07	8.86528e+07	8.42356e+07	8.87809e+07	8.09065e+07	3.63402e+08	1.20869e+08	7.36103e+07	9.77563e+07	8.15436e+07	8.53989e+07	5.89368e+08	6.80364e+08	7.77352e+08	7.98414e+08	3.24111e+08	8.84986e+08	4.97981e+08	6.20793e+08	9.24433e+08	4.50249e+08	5.24605e+08	9.03159e+08	3.83527e+08	3.68739e+08	3.7763e+08	3.61525e+08	0.022519172816101	1.61135	0.282344	1.11089e+08	4.27291	-	pg
Guanosine diphosphate mannose(GDP-mannose)	604 / 424	9.62	Amide	C00096	HMDB0001163	Cytoplasm	Nucleosides, nucleotides, and analogues	Purine nucleotides	Purine nucleotide sugars	Purine nucleotide sugars	897618	942299	1.06806e+06	798084	864537	725567	620337	840005	899863	839752	811063	877853	789276	596831	622132	776819	681247	738868	748606	382826	326011	730113	670494	790545	643666	942199	809103	745203	0.137860016175971	0.923096	0.309516	848753	0.278999	-	pg
Guanosine monophosphate （GMP）	362.1 / 79.1	9.36	Amide	C00144	HMDB0001397	Extracellular	Nucleosides, nucleotides, and analogues	Purine nucleotides	Purine ribonucleotides	Purine ribonucleoside monophosphates	9273.87	9071.65	7099.17	8726.16	7823.74	9384.51	8411.61	8677.63	8975.05	13999.3	8149.45	7535.49	22859.3	24124.1	18529.9	16510.9	13161	11269.5	12939.8	12852.3	15544.2	15135.1	11901.8	14087.5	11987.8	13189.4	12342.1	10962.4	0.0658827771169497	1.08504	0.496553	8927.3	0.0114228	-	pg
Heptadecanoic acid	269.2 / 269.2	11.95	C18		HMDB0002259	Cytoplasm	Lipids and lipid-like molecules	Fatty Acyls	Fatty acids and conjugates	Long-chain fatty acids	408957	520036	400984	570306	504538	387070	528130	525500	489399	649625	469055	529170	472487	570451	499043	642676	535430	547922	454078	525308	659609	472613	499401	740468	960682	1.06404e+06	1.08937e+06	1.20192e+06	0.0795091251060427	1.14291	0.129758	498564	0.0665056	-	pg
Homocitrulline	190.1 / 84.1	7.21	Amide	C02427	HMDB0000679	Cytoplasm	Organic acids and derivatives	Carboxylic acids and derivatives	Amino acids, peptides, and analogues	L-alpha-amino acids		715.461		521	639.753	713.471	871.04	858.65	683.034	515.248		578.533	630.399	742.033	803.65	719.843	690.159	649.691	825.079	671.966	834.243		607.103	1061.02	617.452	574.81	641.805		0.0452898836153679	1.08322	0.572134	677.354	0.00630233	-	pg
Homocysteine	136 / 90.1	8.35	Amide	C00155	HMDB0000742	Cytoplasm	Organic acids and derivatives	Carboxylic acids and derivatives	Amino acids, peptides, and analogues	L-alpha-amino acids	952831	976077	918325	898335	980847	1.03841e+06	826070	1.19908e+06	945447	1.1354e+06	941920	1.19255e+06	1.0734e+06	986019	1.10515e+06	966896	1.06296e+06	1.10019e+06	1.05533e+06	843371	939321	1.06715e+06	1.23477e+06	969070	999615	900090	1.16772e+06	948473	0.10047541296601	1.08251	0.263709	1.00044e+06	0.228981	-	pg
Hydroxyproline	130.1 / 84.2	6.33	Amide	C01157	HMDB0000725	Endoplasmic reticulum	Organic acids and derivatives	Carboxylic acids and derivatives	Amino acids, peptides, and analogues	Proline and derivatives	15437.7	19845.1	20366.1	18933.9	15822.6	16994.5	22772.9	18590	20615.3	15048.5	19490.9	18639	18744.6	15373.7	19096.8	17195.3	13213.6	19661.3	25235.2	11171.6	14352.1	16718.2	18644.7	22110.9	18024.6	17117.1	17638.2	16925.9	0.0248300793992066	1.07222	0.361812	18546.4	0.0273426	-	pg
Hydroxypropionic acid	89.0 / 59.0	3.98	Amide	C01013	HMDB0000700	Cytoplasm	Organic acids and derivatives	Hydroxy acids and derivatives	Beta hydroxy acids and derivatives	Beta hydroxy acids and derivatives	11753.8	10195.7	8731.93	8920.16	9049.73	10131.8	11164.4	11909	7135.23	7965.08	12217.1	10031.2	10432.7	7869.97			10036.6	9024.02		9182.92		5854.29	10093.8		7935.87		8802.57	8226.73	0.0432778321511304	1.02788	0.786081	9933.75	0.0222654	-	pg
Hydroxypyruvic acid	103.0 / 59.0	3.51	Amide	C00168	HMDB0001352	Mitochondria	Organic acids and derivatives	Hydroxy acids and derivatives	Beta hydroxy acids and derivatives	Beta hydroxy acids and derivatives	57243.8			53695.1	59206.7	56243.2	64364.9	62622.7		56566.1		55206.9	57216.9	52049.1	59449.8	48711.1		62506.4	88336.7	59874.5	69477.8	72806.1	80036.4	94426.9	60450.8	62550.9	64279	64441	0.0256140223846464	1.05465	0.265324	58143.7	0.0593134	-	pg
Hyodeoxycholic acid （HDCA）	391.4 / 391.5	10.07	C18	C15517	HMDB0000733	Extracellular	Lipids and lipid-like molecules	Steroids and steroid derivatives	Bile acids, alcohols and derivatives	Dihydroxy bile acids, alcohols and derivatives	250.772	289.161	263.593	291.471	318.733	1718.62	423.156	406.62	359.291	352.162	372.057	397.556	319.281	411.812	414.759	322.809	329.442	395.185	593.008	551.443	556.831	559.567	639.984	758.34	488.354	538.532	478.797	495.691	0.0456634354957103	0.737733	0.580601	453.6	0.00675066	-	pg
Hypoxanthine	137 / 110	2.01	Amide	C00262	HMDB0000157	Cytoplasm	Organoheterocyclic compounds	Imidazopyrimidines	Purines and purine derivatives	Hypoxanthines	8.08241e+06	7.2533e+06	7.64149e+06	7.77669e+06	8.16459e+06	8.58421e+06	2.90938e+07	1.1868e+07	4.11625e+06	5.86915e+06	5.31554e+06	5.57451e+06	4.86076e+07	3.84829e+07	4.37621e+07	4.28488e+07	2.22248e+07	4.50504e+07	5.31986e+07	4.5148e+07	5.85589e+07	4.11788e+07	4.88488e+07	6.44099e+07	2.69472e+07	2.51166e+07	2.56104e+07	2.51332e+07	0.0290200003190579	1.30176	0.556145	9.11166e+06	1.18206	-	pg
Indoleacetic acid	176.1 / 130.2	4.59	C18	C00954	HMDB0000197	Cytoplasm	Organoheterocyclic compounds	Indoles and derivatives	Indolyl carboxylic acids and derivatives	Indole-3-acetic acid derivatives	80.2862	71.5432	71.0685	69.8259	92.6461	79.9171	84.0358	87.6873	85.4465	91.6817	70.5335	80.8035	73.8688	76.0607	66.1762	80.619	83.1881	76.5077	83.284	84.0121	72.8337	79.3505	85.515	90.4554	85.1054	81.5506	74.4257	77.8341	0.0501459205517851	1.07501	0.237365	80.4563	0.00182612	-	pg
Inosine 5'-diphosphate(IDP)	427 / 159	9.61	Amide	C00104	HMDB0003335	Extracellular	Nucleosides, nucleotides, and analogues	Purine nucleotides	Purine ribonucleotides	Purine ribonucleoside diphosphates	1.63925e+06	1.8141e+06	1.86745e+06	1.75712e+06	1.72119e+06	1.6956e+06	1.40787e+06	1.46959e+06	2.22661e+06	1.55388e+06	1.68338e+06	1.91243e+06	2.12932e+06	1.16101e+06	1.44225e+06	1.53325e+06	1.29677e+06	1.46255e+06	1.71933e+06	949698	1.11199e+06	1.29592e+06	1.37497e+06	1.40919e+06	1.31647e+06	1.7871e+06	1.36388e+06	1.55527e+06	0.123166264295412	0.977042	0.765743	1.72904e+06	0.383912	-	pg
Inosine triphosphate(ITP)	509 / 137	10	Amide	C00081	HMDB0000189	Cytoplasm	Nucleosides, nucleotides, and analogues	Purine nucleotides	Purine ribonucleotides	Purine ribonucleoside triphosphates	1.19617e+07	1.55985e+07	1.04256e+07	1.1519e+07	1.23897e+07	1.27071e+07	1.02103e+07	1.20595e+07	1.18091e+07	9.81665e+06	1.33073e+07	1.11516e+07	1.04237e+07	7.35089e+06	8.4038e+06	8.22413e+06	8.14616e+06	9.56183e+06	1.23692e+07	6.14167e+06	5.3044e+06	8.66504e+06	8.8053e+06	1.06167e+07	1.07218e+07	1.36913e+07	1.32914e+07	1.12653e+07	0.103860564561058	0.916261	0.265809	1.1913e+07	1.2049	-	pg
Isocitric acid	191.0 / 73.0	9.25	Amide	C00311	HMDB0000193	Cytoplasm	Organic acids and derivatives	Carboxylic acids and derivatives	Tricarboxylic acids and derivatives	Tricarboxylic acids and derivatives	20313.4	17441.3	18980.8	22416.6	18960.5	16712.1	37678.8	30591.3	19117.5	18038.2	19720.8	30411.6	54304.3	40484.4	38673.6	40150.3	20809.7	30894.1	74978.8	40603.1	58611	59451	63405	53720	39399.6	46596.8	41048.8	27611	0.178875445828692	1.35474	0.0742285	22531.9	0.00935483	-	pg
Lactate	89.2 / 43.0	3.46	Amide	C00186	HMDB0000190	Cytoplasm	Organic acids and derivatives	Hydroxy acids and derivatives	Alpha hydroxy acids and derivatives	Alpha hydroxy acids and derivatives	1.1866e+07	1.24588e+07	1.22727e+07	1.32214e+07	1.42844e+07	1.14183e+07	1.24866e+07	1.27358e+07	1.36765e+07	1.53712e+07	1.41036e+07	1.4416e+07	1.32134e+07	1.2838e+07	1.50872e+07	1.5631e+07	1.32521e+07	1.39826e+07	1.39737e+07	1.16616e+07	1.31315e+07	1.24933e+07	1.37609e+07	1.71685e+07	1.44618e+07	1.37471e+07	1.50178e+07	1.38674e+07	0.0355760012204633	1.09624	0.0744184	1.31926e+07	0.651168	-	pg
Lactose	341 / 161	7.53	Amide	C00243	HMDB0000186	Cytoplasm	Organic oxygen compounds	Organooxygen compounds	Carbohydrates and carbohydrate conjugates	O-glycosyl compounds	114825	82711.8	34181.3	100477	44839	91527.1	50746.7	71612.8	74984.3	25414.1	40838.8	29907.5	63473.4	72510.1	93722.4	221737	65352.9	37438.7	116047	42255.7	50446.5	49149.2	72314.8	141253	64800.6	160129	67186.5	128303	0.387293724181475	0.626394	0.090246	63505.5	0.132044	-	pg
Lactulose	367.1 / 205.0	7.39	Amide	C07064	HMDB0000740	Cytoplasm	Organic oxygen compounds	Organooxygen compounds	Carbohydrates and carbohydrate conjugates	O-glycosyl compounds	508.413	583.028	709.112	367.162	606.361	566.228	368.236	638.216	594.382	566.332	725.292	412.784	643.848	454.18	868.097	624.701	747.898	393.76	457.133	643.497	522.135		561.95	389.052	528.855	486.973	713.089	594.879	0.147070547234817	0.989503	0.93728	553.795	0.00555808	-	pg
Leucyl-Glycine	187.1 / 74.0	3.33	Amide		HMDB0028929	na	Organic acids and derivatives	Carboxylic acids and derivatives	Amino acids, peptides, and analogues	Dipeptides	21806.3	33375.1	26201.2	26035.8	29716.2	22458.3	19143.8	25601	30474	15540.7	31292.2	36982.8	54133.9	64133.5	58668	50212	48532.1	36709.7	24332.8	49136.4	53677.1	39196.4	33501.1	36951.6	36475.4	51015.5	38019.4	42267.9	0.1347095274505	0.996501	0.980643	26552.3	0.0442161	-	pg
Linoelaidic acid	279.2 / 279.2	11.48	C18		HMDB0006270	Cytoplasm	Lipids and lipid-like molecules	Fatty Acyls	Lineolic acids and derivatives	Lineolic acids and derivatives	148091	157886	155829	187689	142887	153333	170533	172266	175901	167189	166040	164523	76571.9	146709	153918	172444	138451	194572	138044	158143	167634	118024	162191	202877	285176	291797	362367	310141	0.0969346080075269	1.0748	0.106496	163514	0.0778743	-	pg
Linoleic acid	279.2 / 279.2	11.45	C18	C01595	HMDB0000673	Cytoplasm	Lipids and lipid-like molecules	Fatty Acyls	Lineolic acids and derivatives	Lineolic acids and derivatives	172684	192460	185445	211307	221736	189944	194677	191535	209692	223918	215646	207653	102062	194788	202771	227480	143431	207072	199413	196145	206947	153563	156725	260623	282334	345140	347012	389402	0.11204040551194	1.05926	0.220466	201391	0.090824	-	pg
Linoleoyl ethanolamide	324.3 / 62.1	10.95	C18		HMDB0012252	Extracellular	Organic nitrogen compounds	Organonitrogen compounds	Amines	N-acylethanolamines	1743.97	2203.33	1392.82	2173.68	1984.72	1793.83	2176	1971.67	1636.43	2603.6	2546.29	1793.77	2179.54	3796.51	2548.8	2628.73	2129.3	2020.28	2284.56	2206.79	2341.74	1692.37	3606.61	3076.71	2080.53	2604.21	2931.36	2547.91	0.119442422754168	1.12711	0.267638	2001.68	0.00253563	-	pg
Lumichrome	243 / 198	5.56	C18	C01727	HMDB0254199	na	Organoheterocyclic compounds	Pteridines and derivatives	Alloxazines and isoalloxazines	Flavins	132.25	110.325	108.078	107.373	113.076	111.191	89.592	92.4868	115.65	80.3597	98.0223	120.878	214.544	139.821	129.057	111.947	112.095	112.569	119.501	122.525	132.445	113.821	109.605	131.251	108.017	108.37	111.523	100.234	0.0388440817714894	0.874975	0.0856366	106.607	0.00381879	-	pg
Malonic acid	103.0 / 59.0	7.81	Amide	C04025	HMDB0000691	Cytoplasm	Organic acids and derivatives	Carboxylic acids and derivatives	Dicarboxylic acids and derivatives	Dicarboxylic acids and derivatives		6288.04	6133.96	4684.7	5802.32	5426.24	5615.63	5149.52	5661.98	5939.62	6035.06	6082.83	5255.63	5381.84	5537.44	5428.39	5412.17	5516.52	5871.88	5613.03	5696.01	5671.72	5237.79	5861.47	4655.61	4534.28	4522.98	4145.21	0.0429033520451354	1.01419	0.797002	5710.9	0.0179776	-	pg
Mannitol	181 / 89	4.6	Amide	C00392	HMDB0000765	Extracellular	Organic oxygen compounds	Organooxygen compounds	Carbohydrates and carbohydrate conjugates	Sugar alcohols	131106	115795	128136	139850	140458	119470	133444	147283	158821	114354	131715	136170	112761	95558.5	104911	93197.2	78050	135899	74217.8	57002.6	52308.9	79844.9	73258.7	99103.1	119814	115648	104247	114546	0.0504248888495869	1.06062	0.316701	133050	0.0872143	-	pg
Mannose 6-phosphate	259 / 97	9.18	Amide	C00275	HMDB0001078	Cytoplasm	Organic oxygen compounds	Organooxygen compounds	Carbohydrates and carbohydrate conjugates	Hexose phosphates	91691.9	90489.5	120038	104186	93436.9	109809	84202.1	95847.7	102982	56951.2	81916.3	95840.8	175378	149689	105239	113098	65323.3	77790.5	146430	116235	138145	164346	148783	103378	142184	128143	120136	100497	0.122803421091769	0.849238	0.0934065	93949.3	0.117897	-	pg
Melatonine	233.2 / 174.1	4.71	C18	C01598	HMDB0001389	Cytoplasm	Organoheterocyclic compounds	Indoles and derivatives	Indoles	3-alkylindoles	3.71616	3.60337	3.58419	3.79818	2.89333	3.3286	3.07845	3.87186	4.14425	3.9441	3.14591	4.4242	2.79513	3.60314	3.16938	3.50668	4.17315	3.14507	2.76	3.35449	3.52356	3.30396	3.20318	2.78695	3.47196	3.31138	3.27292	3.94497	0.0763822429668569	1.08053	0.305277	3.62772	0.000419039	-	pg
meso-Tartaric acid	149 / 87	8.5	Amide	C00552							52655.9	58849.6	54015.4	39779.2	48859.8	58476.2	51400.5	50355.9	60861.7	64636	80098.1	48781.8	60564.5	39891.7	64519.9	41072.7	54214.6	67048.5	57103.7	59426.9	66495	45377	48571.8	69289.4	52850.2	45682.9	38889.9	42608.1	0.113914405430016	1.13913	0.230925	55730.9	0.0299389	-	pg
N-Acetylalanine	130.1 / 88.0	3.74	Amide		HMDB0000766	Cytoplasm	Organic acids and derivatives	Carboxylic acids and derivatives	Amino acids, peptides, and analogues	N-acyl-L-alpha-amino acids		40005.7		37610.4		37656.5	37447.5	39909.5	39278.5	41251.3	42533.1	41171.6	45258.4	38669.6	37963.8	40125	39464.5	43510.9	51513.7	42881.8	44453.4	47386.3	49292.9	58606.6	47722.5	42600.3	41903.5	43409.9	0.0515913131227008		1	39651.6	0.0487807	-	pg
N-Acetylasparagine	175 / 130	6.12	Amide		HMDB0006028	na	Organic acids and derivatives	Carboxylic acids and derivatives	Amino acids, peptides, and analogues	Asparagine and derivatives		14345.2		8983.01	8419.08	6629.84			8861.35	10962.8	7465.14		8277.14	11632.3		10641.2	10595.4	10660.7	9994.64	7533.93	9884.78	11488.7	9217.22	10321.6	8289.63	6610.73	7567.16	6655.34	0.0956511829583916		1	9380.91	0.021925	-	pg
N-Acetylcadaverine	145.1 / 86.0	8.36	Amide		HMDB0002284	na	Organic acids and derivatives	Carboxylic acids and derivatives	Carboxylic acid derivatives	Acetamides	2024.43	1127.2	1438.57		878.204	1278.71	1262.28	1978.89		1327.04		1306.65	1046.51		1379.96			1600.78		1447.86				1165.6	659.825	1216.45		825.166	0.259193791761591	1.0884	0.665753	1402.44	0.00808109	-	pg
N-Acetylglutamic acid	190 / 130	7.93	Amide	C00624	HMDB0001138	Mitochondria	Organic acids and derivatives	Carboxylic acids and derivatives	Amino acids, peptides, and analogues	Glutamic acid and derivatives	39497.5	36349.3	33100.4	25441.2	41736	49389.8	39858.7	38049.1	53004.9	38330.9	42484.4	52903.2	47875.3	50389.3	43113.4	57254	37630.5	47159	79101.3	50056.4	82134.8	56961.1	78920.8	60107.9	57568.3	67823.7	52449.5	70628.5	0.119163012681222	1.17346	0.16784	40845.4	0.0366322	-	pg
N-Acetylmannosamine	204.1 / 126	3.48	Amide	C00645	HMDB0001129	Cytoplasm	Organic oxygen compounds	Organooxygen compounds	Carbohydrates and carbohydrate conjugates	Acylaminosugars	83037.5	106597	103040				84764.3		87947.5				155606	105552	116424	107008	117176	92930.2	123173	89072.3	97837.8	158013	138487	121134	118647	101814		102565	0.0721089015558337		1	93077.3	0.0809538	-	pg
N-Acetylmethionine	190 / 142	2.8	C18	C02712	HMDB0011745	na	Organic acids and derivatives	Carboxylic acids and derivatives	Amino acids, peptides, and analogues	Methionine and derivatives	32260.7	31772	28570.5	31164.3	31596.2	31518.4	28217.3	23529	30974.5	35370.7	28036.1	32454.9	57750.1	37539.9	24589.7	29738.8	32336.4	38827.4	39152.5	31077	33568.8	34059.8	30015.5	46455.2	59354.4	52221.7	51555.8	47497.3	0.081061346278976	0.95559	0.450309	30455.4	0.0456644	-	pg
N-Acetyltyrosine	224.1 / 178.1	2.04	C18	C01657	HMDB0000866	Cytoplasm	Organic acids and derivatives	Carboxylic acids and derivatives	Amino acids, peptides, and analogues	Tyrosine and derivatives	271.77	390.83	297.306	307.144	308.101	240.296	257.591	234.785	367.116		306.943	326.366	401.455	368.723	309.811	424.743		411.605	277.408	447.399	348.461	306.778	381.296	394.502	618.056	685.286	693.526	520.388	0.110228045307441	0.986733	0.900645	300.75	0.00388094	-	pg
N-Alpha-acetyllysine	189 / 84	7.32	Amide	C12989	HMDB0000446	Cytoplasm	Organic acids and derivatives	Carboxylic acids and derivatives	Amino acids, peptides, and analogues	N-acyl-alpha amino acids	2545.42		3665.83	2963.11	2458.08	2783.56		3237.49		3039.37	3749		3973.58	3061.72	2923.58	3489.19	2641.22	3787.4		3370.02	3559.85	4012.34	4042.98	3578.38	3720.02	3074.94	2979.34	3508.48	0.0917912042346016		1	3055.23	0.00571111	-	pg
N-Formyl-kynurenine	235.0 / 174.0	3.88	Amide	C02700	HMDB0001200	Cytoplasm	Organic oxygen compounds	Organooxygen compounds	Carbonyl compounds	Alkyl-phenylketones	112491		109835			80118.9	71510			99370.2	93543.9		103159		106405	82160.1	85443.9	96152.9	115727		121853	80046.2		83477.6	92203.8	76122.4	74903.3	67263.3	0.1169376563234		1	94478.1	0.0907352	-	pg
N-Formyl-methionine	176 / 128	2.38	C18	C03145	HMDB0001015	na	Organic acids and derivatives	Carboxylic acids and derivatives	Amino acids, peptides, and analogues	Methionine and derivatives	14.2841	12.4437	13.7256	15.216	11.2633	13.8861	17.1101	10.8239	18.3138	12.8371	17.656	21.3415	27.2423	17.9756	17.4559	20.2378	14.3922	19.6214	28.0122	17.8804	21.9337	20.5862	30.2646	33.7185	28.4572	31.5459	30.7619	29.7362	0.0384169411678052	1.21361	0.115892	14.9084	0.000372072	-	pg
Nicotinamide	123.0 / 53.0	1.38	Amide	C00153	HMDB0001406	Extracellular	Organoheterocyclic compounds	Pyridines and derivatives	Pyridinecarboxylic acids and derivatives	Nicotinamides	64152.6	72202.9	66603.1	71100.9	85400.7	67931.9	84674.8	62648.4	78900.8	142732	96968	90797.4	85685.2	111762	121952	142364	107662	128107	86807.6	99233.5	112214	79170.9	73305.5	108672	78531.8	80646.3	81470.3	83036.8	0.0200807131734408	1.3026	0.0903453	82009.4	0.0602034	-	pg
Nicotinamide hypoxanthine dinucleotide	665 / 543	9.1	Amide	C04423							145263	235194	148680	209583	397944	40183.1	222719	251349	265598	200888	101544	199237	119404	108414	88177.9	333085	228366	220713	277054	42768.6	112721	167448	381159	176035	358286	123646	496979	174991	0.515317647699162	1.0548	0.847063	201515	0.0559163	-	pg
Nicotinamide ribotide	335 / 123	9.16	Amide	C00455	HMDB0000229	Cytoplasm	Nucleosides, nucleotides, and analogues	Pyridine nucleotides	Nicotinamide nucleotides	Nicotinamide nucleotides	26348.3	16368.1	18623.9	19372.8	16610.4	16511.9	26733.8	18039.9	42639.4	16199.9	31102.8	23422.4	22607	32836.4	22566	23558.3	22020.7	20940	31296.3	41167.4	37204.8	25916.3	19010.7	49015.5	36264	18050.9	29090.4	25994.6	0.238921646287328	1.38918	0.112953	22664.5	0.0171724	-	pg
Nicotinic acid adenine dinucleotide phosphate(NAADP)	743 / 620	10.18	Amide	C13051	HMDB0255412	na	Nucleosides, nucleotides, and analogues	(5'->5')-dinucleotides	na	(5'->5')-dinucleotides	24172.9		11984.9	13404	14306.3	30150.6	24520.7	22784.6	10713	10560.1		9302.61	11392.2		17365.9	10415.1	11837	10799.9	29148.6	8356.04	13132.1	12088.1	11596.5		5368.87	8369.19	15910.8	11489.7	0.37951678939644	0.828355	0.525807	17190	0.0523558	-	pg
Nicotinic acid(VB3)	124.0 / 80.2	2.77	Amide	C00253	HMDB0001488	Cytoplasm	Organoheterocyclic compounds	Pyridines and derivatives	Pyridinecarboxylic acids and derivatives	Pyridinecarboxylic acids	65589.3	68069.6	61935.1	61277	67324	61144.6	64109.3	61044.1	68045.3	68203.6	69586	65742.8	66218.9	62883.7	64763.3	59834.2	73998.5	74029.6	65890.8	63857.9	74266.2	69049.5	71325.1	73556.5	65510.3	59148.7	60193.9	58662.4	0.044853475128825	1.02956	0.32214	65172.6	0.0625932	-	pg
Nicotinuric acid	181.1 / 134.9	8.81	Amide	C05380	HMDB0003269	Cytoplasm	Organic acids and derivatives	Carboxylic acids and derivatives	Amino acids, peptides, and analogues	N-acyl-alpha amino acids	312407	227747	277061	262839	285456	309727	288683	308383	337063	268889	343295	258210	288229	309796	275136	293294	264624	313078	274332	253705	271452	266270	297220	284139	274387	228717	274687	255805	0.0726237996731684	1.07718	0.289837	289980	0.107842	-	pg
N-Methylalanine	104 / 58	5.19	Amide	C02721	HMDB0094692	na	Organic acids and derivatives	Carboxylic acids and derivatives	Amino acids, peptides, and analogues	Alanine and derivatives	7062.7	4474.23	5526.8	6787.48	5072.06		6023.47	8509.99	6102.34	5355.14	7667.85	6566.19	5591.06		5216.95	4351.14	2814.81	4827.6	5777.49	3723.8	3801.81	4523.86	6415.52	5847.26		5661.95	7151.85	5546.04	0.119477982380238	1.15896	0.217178	6286.2	0.0128925	-	pg
Normetanephrine	184.1 / 134.1	2.54	Amide	C05589	HMDB0000819	Cytoplasm	Benzenoids	Phenols	Methoxyphenols	Methoxyphenols	55164.6	41906.6	48988.9	38302.1	50121.3	39038.3	43026.9	47556.9	33400.8	60288	55007.2	82138.3		30483.2	35948.4		47344	45369.2	51624.7	46562.5	52464.6	59634.5		59591.2		40988.6	61436.2	40714.6	0.203388862551917	1.17511	0.30715	49578.3	0.0330189	-	pg
Oxalic acid	89.0 / 60.9	8.45	Amide	C00209	HMDB0002329	Extracellular	Organic acids and derivatives	Carboxylic acids and derivatives	Dicarboxylic acids and derivatives	Dicarboxylic acids and derivatives	26018.8	35386.6	34218.5	25230		31932.8	30059.1	25925		34660		25593.8	26939.5	21880.6	24854.4	24642.2	36109.5	40067.5	27587	25392	36276.7	25737.2	30182.6	35520.4	29265.4	28125.4	24731.5	20868.8	0.127138445272662	0.950981	0.635009	29891.6	0.042911	-	pg
Palmitic acid	255.2 / 255.2	11.71	C18	C00249	HMDB0000220	Cytoplasm	Lipids and lipid-like molecules	Fatty Acyls	Fatty acids and conjugates	Long-chain fatty acids	1.01952e+07	1.42372e+07	1.62575e+07	1.92045e+07	1.55706e+07	1.80566e+07	1.54006e+07	1.25626e+07	2.01503e+07	2.09792e+07	1.5652e+07	1.71615e+07	6.12533e+06	1.51083e+07	1.7879e+07	1.6564e+07	1.35804e+07	1.76584e+07	1.73467e+07	1.44494e+07	1.70663e+07	1.44399e+07	1.9102e+07	1.51117e+07	3.70991e+07	2.77231e+07	3.90139e+07	3.4419e+07	0.123637155806569	1.08965	0.462531	1.62856e+07	0.489163	-	pg
Pantothenic acid(VB5)	218.1 / 88.0	3.88	Amide	C00864	HMDB0000210	Extracellular	Organic oxygen compounds	Organooxygen compounds	Alcohols and polyols	Secondary alcohols	68009	66114.1	59248.5	71391.9	72772.4	69273.6	76353.6	61069.6	59320.4	51855.3	63502	59869.9	83572.5	64885.5	72428.1	65929.6	48077.3	80611	70920	43797.1	43765.3	48885.1	59721	68770.4	82900.3	77705	75183.4	69882.2	0.0613500369463942	0.914361	0.160258	64898.4	0.0906962	-	pg
p-Cresyl sulfate	187.0 / 125.2	5.22	C18		HMDB0011635	na	Organic acids and derivatives	Organic sulfuric acids and derivatives	Arylsulfates	Phenylsulfates	2825.51	3091.48	2918.91	3055.26	3193.76	3152.3	3011.57	3338.4	3258.89	3070.17	3155.04	3380.13	3064.49	3313.39	3336.25	3316.47	3315.8	3229.49	3111.32	3162.6	3240.45	3246.47	3539.09	3487.42	5132.17	4882.93	5017.34	4321.82	0.0642976776599935	1.05357	0.0797694	3120.95	0.0142291	-	pg
Pentadecanoic acid	241.2 / 241.2	3.38	C18	C16537	HMDB0000826	Cytoplasm	Lipids and lipid-like molecules	Fatty Acyls	Fatty acids and conjugates	Long-chain fatty acids	28984.2	28651.7	38187.5	36868.2	37134.8	33034.9	33242.7	31432.5	40726.5	37007.7	34293.6	36325.6	27390.5	34086.8	32736.6	36488.6	36979.7	33955.2	36468.3	34160.5	34036.7	34994.5	35478.5	34786.3	40249.4	46879.2	47579.1	42045.6	0.070522390064952	1.05012	0.456289	34657.5	0.0354061	-	pg
Petroselinic acid	281.2 / 281.2	11.86	C18	C08363	HMDB0002080	Extracellular	Lipids and lipid-like molecules	Fatty Acyls	Fatty acids and conjugates	Long-chain fatty acids	362948	368066	291483	378740	367637	348118	426290	371509	339283	450679	388250	382158	284094	422848	425496	379816	357374	388154	369440	372855	495893	379475	358328	503402	452334	389199	511750	599835	0.15898286466725	1.11392	0.0816297	372930	0.0715851	-	pg
Phenylacetic acid	135.0 / 91.0	0.68	C18	C07086	HMDB0000209	na	Benzenoids	Benzene and substituted derivatives	na	Benzene and substituted derivatives	164389	201752	216039			205672			220710	219820	205086		144866			188903	224166			202992	210229	214364		221224	310969	271183	289543	266554	0.0615077342471602		1	204781	0.0775743	-	pg
Phenylacetylglutamine	263.1 / 145.1	2.65	Amide	C04148	HMDB0006344	Cytoplasm	Organic acids and derivatives	Carboxylic acids and derivatives	Amino acids, peptides, and analogues	N-acyl-alpha amino acids	126.863	150.065	169.327	131.797	182.111	146.125	128.719	130.338	166.715	121.395	161.789	169.404	166.367	147.846	164.495	128.686	112.667	161.739	169.611	167.559	153.514	154.358	176.938	166.847	168.475	121.295	154.902	141.803	0.118663504303103	0.969185	0.716436	148.721	0.00337802	-	pg
Phosphorylcholine	184 / 86	9.32	Amide	C00588	HMDB0001565	Cytoplasm	Organic nitrogen compounds	Organonitrogen compounds	Quaternary ammonium salts	Phosphocholines	1.41261e+07	1.49077e+07	1.46014e+07	1.38786e+07	1.45195e+07	1.48046e+07	1.67957e+07	1.46394e+07	1.66416e+07	1.22419e+07	1.26356e+07	1.45899e+07	2.01218e+07	1.72869e+07	1.77468e+07	1.80748e+07	1.34785e+07	2.24755e+07	1.95069e+07	1.02385e+07	1.36265e+07	1.33926e+07	1.37337e+07	1.68504e+07	1.56503e+07	1.82903e+07	1.70238e+07	1.73581e+07	0.0554601822688601	1.00813	0.885954	1.45318e+07	1.16263	-	pg
Picolinic acid	124.2 / 106.1	3.18	Amide	C10164	HMDB0002243	na	Organoheterocyclic compounds	Pyridines and derivatives	Pyridinecarboxylic acids and derivatives	Pyridinecarboxylic acids	36886.3	36454	33471	32279.4	35274.7	32029	31267.8		34093.8	37112.9	38069.9		33884		37224.7	32095.7	34386.3	36986.3	36419.1	34791.7		34733.1	35708.2	36070.7	37380.1	35614.6	36780.4	35032.8	0.0255958808957677	1.02143	0.662226	34693.9	0.0453506	-	pg
Pterin	164 / 119	2.56	Amide	C00715	HMDB0000802	Cytoplasm	Organoheterocyclic compounds	Pteridines and derivatives	Pterins and derivatives	Pterins and derivatives	7.71152e+06	7.42907e+06		6.32068e+06	8.66738e+06	7.18225e+06	7.78266e+06	5.72454e+06	7.11387e+06	8.45657e+06	6.76465e+06	6.72176e+06	7.7633e+06	6.23487e+06	7.08945e+06	7.40998e+06	7.55874e+06	9.40748e+06	7.27426e+06	8.01431e+06	8.51612e+06	7.3039e+06	6.72261e+06	8.22605e+06	6.81093e+06	6.33332e+06	7.18166e+06	5.21625e+06	0.115736427348708	0.950662	0.517992	7.26136e+06	0.680944	-	pg
Rhamnose	182.1 / 147.1	2.61	Amide	C00507	HMDB0000849	Cytoplasm	Organic oxygen compounds	Organooxygen compounds	Carbohydrates and carbohydrate conjugates	Hexoses			2.21439e+06	3.16311e+06	2.80909e+06	2.70209e+06	4.47451e+06	3.58454e+06	3.23672e+06		3.34257e+06	2.68675e+06	2.62168e+06	2.91392e+06		2.66923e+06		2.43036e+06	2.44804e+06	3.28417e+06		3.68022e+06		2.85935e+06	3.48585e+06	2.37514e+06	3.15594e+06		0.154953542827381	1.27289	0.0868196	3.13486e+06	0.117632	-	pg
Riboflavin-5′-monophosphate	455.1 / 97.0	8.25	Amide	C00061	HMDB0001520	Cytoplasm	Nucleosides, nucleotides, and analogues	Flavin nucleotides	na	Flavin nucleotides	3482.93	3041.05	2363.84	1832.28	3194.55	3910.29	4720.27	1960.11	5153.99	2410.73	4149.17	3509.13	4424.47	5362.26	6759.94	5870.78	3781.2	4592.61	5244.19	6258.71	7013.41	5017.68	2825.15	5471.39	3930.18	4819.32	4560.15	5068.26	0.0921813218898004	1.22881	0.286455	3310.69	0.00320257	-	pg
Ribonic acid	165.0 / 75.0	6.54	Amide	C01685	HMDB0000867	na	Organic oxygen compounds	Organooxygen compounds	Carbohydrates and carbohydrate conjugates	Sugar acids and derivatives	222.804	189.354	214.465	224.267	187.408	211.229	284.601	152.808	303.905	231.024	208.971	289.489	205.796	216.356	244.581	283.94	187.247	277.998	360.141	200.073	264.746	277.83	324.867	320.526	211.207	275.162	263.101	222.374	0.110337838426574	1.17708	0.166441	226.694	0.000928519	-	pg
Ricinoleic acid	297.2 / 183.1	10.24	C18	C08365	HMDB0034297	Extracellular	Lipids and lipid-like molecules	Fatty Acyls	Fatty acids and conjugates	Long-chain fatty acids	239.875	280.625	358.281	372.222	251.087	316.073	299.832	393.585	258.995	334.265	226.936	281.124	231.336	296.762	304.754	342.215	281.453	416.526	301.19	269.394	394.919	321.968	311.174	281.308	361.975	348.987	311.789	326.236	0.0577760510720746	0.987115	0.907924	301.075	0.00370037	-	pg
Sphingomyelin	731 / 184	13.56	C18	C00550	HMDB0001348	Extracellular	Lipids and lipid-like molecules	Sphingolipids	Phosphosphingolipids	Phosphosphingolipids	1.64324e+06	2.23704e+06	2.15352e+06	3.12013e+06	1.53057e+06	1.902e+06	2.19848e+06	1.35709e+06	3.33571e+06	2.40273e+06	2.06258e+06	1.52439e+06	2.41165e+06	2.45702e+06	2.14984e+06	2.83333e+06	2.32392e+06	2.09796e+06	3.92688e+06	4.0355e+06	4.56116e+06	3.98657e+06	4.16914e+06	3.39377e+06	1.19078e+07	1.02058e+07	9.85099e+06		0.0842518611279597	1.0234	0.897439	2.12229e+06	0.16338	-	pg
Stearic acid	283.3 / 283.3	12.21	C18	C01530	HMDB0000827	Cytoplasm	Lipids and lipid-like molecules	Fatty Acyls	Fatty acids and conjugates	Long-chain fatty acids	2.27772e+07	3.19704e+07	2.52132e+07	3.1334e+07	3.14937e+07	2.61874e+07	2.95541e+07	2.47094e+07	3.72245e+07	3.62598e+07	2.80053e+07	3.02417e+07	1.26931e+07	3.42758e+07	3.01398e+07	2.92362e+07	2.86129e+07	3.08714e+07	2.45588e+07	3.20573e+07	3.28442e+07	3.05142e+07	3.29409e+07	3.5519e+07	6.76486e+07	6.66944e+07	7.90486e+07	8.04719e+07	0.0860737930834879	1.10072	0.291778	2.95809e+07	0.778366	-	pg
Taurine	126.0 / 44.1	4.92	Amide	C00245	HMDB0000251	Extracellular	Organic acids and derivatives	Organic sulfonic acids and derivatives	Organosulfonic acids and derivatives	Organosulfonic acids	272065	144801	148587	164844	142098	246537	221744	193336	185532	180193			244867	220850	222465	232825	146316	282239	478386	232074	296406	301611	354170	396933	230853	208039	223695	229017	0.0402612805834748	1.04672	0.780646	189974	0.0951479	-	pg
Taurochenodeoxycholic acid (TCDCA)	498.4 / 80.0	8.81	C18	C05465	HMDB0000951	Extracellular	Lipids and lipid-like molecules	Steroids and steroid derivatives	Bile acids, alcohols and derivatives	Taurinated bile acids and derivatives	352.821			228.527		238.956	323.082	353.247	274.756	288.693	283.036	390.452	436.509	303.689	299.212	302.074	244.06	344.809	618.084	679.128	674.731	574.612	498.706	645.626	330.519	266.875	352.19	298.855	0.103414842503026		1	303.73	0.00294892	-	pg
Taurodeoxycholic acid (TDCA)	498.4 / 80.0	8.98	C18	C05463	HMDB0000896	Extracellular	Lipids and lipid-like molecules	Steroids and steroid derivatives	Bile acids, alcohols and derivatives	Taurinated bile acids and derivatives	342.666				248.284	317.394	392.702			367.074		487.488	649.804	405.246	312.706	338.328		269.833	551.227	616.306	874.187	616.445	591.863	691.788	292.623	415.061	478.074	360.384	0.176872783680128		1	359.268	0.0020043	-	pg
Threonic acid	135.0 / 75.0	4.57	Amide	C01620	HMDB0000943	Cytoplasm	Organic oxygen compounds	Organooxygen compounds	Carbohydrates and carbohydrate conjugates	Sugar acids and derivatives	376.927	371.493	402.281	313.951	429.132	524.643	454.518	339.812	434.278	392.564		294.711	500.34	341.74	388.87	309.038		379.665	484.158	560.652	272.627	391.578	416.534	366.573	382.842	377.875		479.263	0.112909413518415	0.950642	0.644269	394.028	0.00547914	-	pg
Thymidine	241 / 42	1.46	Amide	C00214	HMDB0000273	Extracellular	Nucleosides, nucleotides, and analogues	Pyrimidine nucleosides	Pyrimidine 2'-deoxyribonucleosides	Pyrimidine 2'-deoxyribonucleosides	28913.5	24928.6	23892.2			32070.8	29038.4	20639.9		30535.6	38440.5		30285.3	61090.9	71916.6	43496.3	29375.3	76367.6	37090.6	76937.9	93586.8	27839	33264	48949	33336.7	28077.9	35849.8	35734.8	0.0947392972252494	1.08059	0.609247	28557.4	0.0234877	-	pg
Thyronine	274.1 / 274.1	8.79	C18		HMDB0000667	Cytoplasm	Organic acids and derivatives	Carboxylic acids and derivatives	Amino acids, peptides, and analogues	Phenylalanine and derivatives	736755	904801	841057	847906	827754	775292	909796	844348	928936	907177	933651	785718	521314	757978	847646	750624	734326	843316	991038	872370	875110	840216	805597	908479	612532	658226	654443	618225	0.0324287364733982	1.07623	0.0934257	853599	0.179085	-	pg
Trehalose	365.1 / 202.9	7.61	Amide	C01083	HMDB0000975	Extracellular	Organic oxygen compounds	Organooxygen compounds	Carbohydrates and carbohydrate conjugates	O-glycosyl compounds	42742.2	60153	40462	30121.8	54119.7	61769.4	40636.9	36859.8	81201.7	36696.8	58302.5	34516.9	45619.5	45217.9	42922.3	85678.4	59474.3	40110.6	51424.2	39280.2	47276.8	50679.1	35529.2	57963.5	59059.1	49982	54069.2	52347.9	0.0618521754924131	0.996014	0.983529	48131.9	0.0549584	-	pg
Trimethylamine-N-oxide	76.1 / 58.0	5.23	Amide	C01104	HMDB0000925	Cytoplasm	Organic nitrogen compounds	Organonitrogen compounds	Aminoxides	Trialkyl amine oxides	172.682	172.047	189.796	177.498	163.972	166.533	195.98	175.658	160.612	158.708	210.564	196.576	186.943	162.316	169.158	161.859	148.253	197.344	183.976	163.113	190.106	192.148	189.029	242.275	204.545	192.061	168.429	198.415	0.0716934692667274	1.0533	0.350325	178.386	0.00254171	-	pg
Tryptamine	161.2 / 144.1	3.25	C18	C00398	HMDB0000303	Cytoplasm	Organoheterocyclic compounds	Indoles and derivatives	Tryptamines and derivatives	Tryptamines and derivatives	72.0596	74.4772	70.3165	64.2937	73.974	76.2254	48.0099	67.4764	80.0574		90.3972	61.3143	114.079	85.3544	85.4268	81.3629	110.97	61.5584	75.3952		88.2643	90.6692	74.809	82.713	97.8136		97.8461	97.9504	0.000596064256890157	0.96606	0.732037	70.782	0.0022559	-	pg
Uridine 5'-diphosphate(UDP)	403 / 111	9.5	Amide	C00015	HMDB0000295	Cytoplasm	Nucleosides, nucleotides, and analogues	Pyrimidine nucleotides	Pyrimidine ribonucleotides	Pyrimidine ribonucleoside diphosphates	3.75844e+06	6.63777e+06	5.95914e+06	3.68424e+06	6.51752e+06	4.32556e+06	4.6576e+06	3.99588e+06	5.13529e+06	2.80493e+06	3.26248e+06	5.97823e+06	9.21247e+06	4.82195e+06	4.8732e+06	5.32672e+06	3.84263e+06	6.36211e+06	4.42874e+06	1.7699e+06	4.0271e+06	2.55735e+06	2.40693e+06	4.16322e+06	1.37391e+07	1.11536e+07	9.86321e+06	1.00674e+07	0.137661169478689	0.836534	0.283714	4.72642e+06	0.77902	-	pg
Uridine 5'-monophosphate(UMP)	323 / 96.9	8.96	Amide	C00105	HMDB0000288	Cytoplasm	Nucleosides, nucleotides, and analogues	Pyrimidine nucleotides	Pyrimidine ribonucleotides	Pyrimidine ribonucleoside monophosphates	119558	151206	129113	147275	124831	176557	122428	102084	155847	182678	161511	176690	282133	190618	174515	162073	165769	160861	164910		130187	129332	144746	172794	243428	134331	159296	160030	0.236677680786089	1.0621	0.585097	145815	0.0634415	-	pg
Uridine 5'-triphosphate(UTP)	483 / 159	9.88	Amide	C00075	HMDB0000285	Cytoplasm	Nucleosides, nucleotides, and analogues	Pyrimidine nucleotides	Pyrimidine ribonucleotides	Pyrimidine ribonucleoside triphosphates	8.40361e+07	9.6024e+07	8.35411e+07	8.3406e+07	1.02775e+08	8.78996e+07	7.05422e+07	8.55231e+07	9.35981e+07	6.01465e+07	7.64803e+07	9.50433e+07	7.10094e+07	4.64114e+07	4.22056e+07	5.20119e+07	4.48474e+07	5.27867e+07	8.12769e+07	3.40039e+07	3.86734e+07	6.05194e+07	5.6958e+07	5.50644e+07	1.17095e+08	1.29275e+08	1.14276e+08	9.31824e+07	0.114510613676376	0.895201	0.178113	8.4918e+07	3.55131	-	pg
Uridine diphosphategalactose(UDP-galactose)	565 / 323	9.17	Amide	C00052	HMDB0000302	Cytoplasm	Nucleosides, nucleotides, and analogues	Pyrimidine nucleotides	Pyrimidine nucleotide sugars	Pyrimidine nucleotide sugars	9.00025e+06	9.7744e+06	8.86494e+06	8.4213e+06	8.60557e+06	9.47101e+06	8.39716e+06	8.63379e+06	1.0063e+07	7.1805e+06	7.47079e+06	8.16285e+06	1.2319e+07	8.68437e+06	5.94276e+06	7.77278e+06	6.2499e+06	8.15493e+06	6.62031e+06	3.6546e+06	4.54201e+06	5.04596e+06	4.93304e+06	6.53366e+06	1.16858e+07	9.8305e+06	9.14151e+06	8.23694e+06	0.130193074390785	0.921877	0.16129	8.67047e+06	1.08497	-	pg
Uridine diphosphate glucose(UDP-glucose)	565 / 323	9.13	Amide	C00029	HMDB0000286	Endoplasmic reticulum	Nucleosides, nucleotides, and analogues	Pyrimidine nucleotides	Pyrimidine nucleotide sugars	Pyrimidine nucleotide sugars	1.34803e+06	1.56231e+06	1.37794e+06	1.22998e+06	1.42534e+06	1.4832e+06	1.14395e+06	1.48226e+06	1.59465e+06	1.02577e+06	1.201e+06	1.39385e+06	1.63766e+06	1.24346e+06	985324	1.19659e+06	967892	1.43363e+06	935848	497858	729634	689626	785182	1.02627e+06	1.58865e+06	1.28165e+06	1.67526e+06	1.34283e+06	0.111537949580058	0.93054	0.355195	1.35569e+06	0.431767	-	pg
Uridine diphosphate-N-acetylgalactosamine	606 / 385	8.91	Amide	C00203	HMDB0000304	Endoplasmic reticulum	Nucleosides, nucleotides, and analogues	Pyrimidine nucleotides	Pyrimidine nucleotide sugars	Pyrimidine nucleotide sugars	1.17275e+07	1.19446e+07	9.90344e+06	9.6638e+06	1.33053e+07	1.09595e+07	1.04919e+07	1.12765e+07	1.1798e+07	9.26456e+06	1.1719e+07	1.00758e+07	1.53237e+07	1.30873e+07	1.21199e+07	1.32723e+07	1.21216e+07	1.67843e+07	1.18526e+07	8.294e+06	8.40569e+06	1.31846e+07	1.08171e+07	1.69164e+07	1.46621e+07	1.35127e+07	1.4592e+07	1.00691e+07	0.141510723403581	0.95736	0.504261	1.10108e+07	1.07646	-	pg
Uridine diphosphate-N-acetylglucosamine	606 / 385	8.91	Amide	C00043	HMDB0000290	Golgi apparatus	Nucleosides, nucleotides, and analogues	Pyrimidine nucleotides	Pyrimidine nucleotide sugars	Pyrimidine nucleotide sugars	9.47013e+06	9.96865e+06	9.05432e+06	9.87051e+06	9.25262e+06	1.06091e+07	9.80282e+06	1.10039e+07	1.28933e+07	9.25451e+06	1.31939e+07	9.24335e+06	1.59046e+07	1.28199e+07	1.04944e+07	1.37016e+07	1.08668e+07	1.52905e+07	1.27786e+07	6.99186e+06	7.08358e+06	1.16138e+07	1.1178e+07	1.41908e+07	1.41621e+07	1.13931e+07	1.31093e+07	1.03847e+07	0.11962978049792	1.12308	0.148912	1.03014e+07	0.602613	-	pg
Ursocholic acid (UCA)	407.3 / 407.3	7.48	C18	C17644	HMDB0000917	Extracellular	Lipids and lipid-like molecules	Steroids and steroid derivatives	Bile acids, alcohols and derivatives	Trihydroxy bile acids, alcohols and derivatives	149.728	163.78	184.508	170.055	167.581	173.403	178.995	208.219		189.228	176.796	147.59	144.515		162.265	183.117	226.994	164.19	198.713	157.771	216.063	190.327	202.106	218.006	212.516	178.026	181.52		0.0812904994886161	1.07129	0.274046	173.626	0.00250563	-	pg
Vitamin B1	265.1 / 122.1	4.79	Amide	C00378	HMDB0000235	Extracellular	Organoheterocyclic compounds	Diazines	Pyrimidines and pyrimidine derivatives	Thiamines	12066.3	13584.7	15777.8	13346.1	11642.8	19073.1	19469.7	11336.8	15910.7	16194.3	12767.3	13622.1	20453.6	17862.9	17915.4	12679	15898.1	12368.8	17519.7	13061.4	10991	14430	17017.4	19191.5	13333	16249.6	14912	13217.5	0.0864064250548487	1.04457	0.70704	14566	0.0203436	-	pg
Xylulose 5-phosphate	229 / 97	9.34	Amide	C00231	HMDB0000868	Cytoplasm	Organic oxygen compounds	Organooxygen compounds	Carbohydrates and carbohydrate conjugates	Pentose phosphates	3.10587e+06	3.47416e+06	3.01316e+06	2.92916e+06	2.8325e+06	2.88695e+06	5.09573e+06	2.93885e+06	2.61788e+06	5.08606e+06	3.28316e+06	3.31767e+06	6.1124e+06	8.18956e+06	8.5977e+06	9.67133e+06	4.61163e+06	1.00051e+07	4.99387e+06	7.45659e+06	9.59277e+06	4.53294e+06	4.76912e+06	6.65318e+06	4.94567e+06	5.23321e+06	5.3345e+06	6.29242e+06	0.0928286021608682	1.22462	0.164203	3.38176e+06	0.186291	-	pg
α-Ketoglutaric acid	145.2 / 101.1	7.32	Amide	C00026	HMDB0000208	Endoplasmic reticulum	Organic acids and derivatives	Keto acids and derivatives	Gamma-keto acids and derivatives	Gamma-keto acids and derivatives		12557.8	11820.3	12130.1	11373.5		22453.1	13185	14621.7	12649.6	17145.6	14490.6	22672.7	17804.4	20425.9	14320.9	10774	24247.4	41517.7	23652.2	31922.3	21517.1	21935.2	54164.5	20578.1	21621.8	22838.3	20359.1	0.0460533489534263	1.31637	0.0765968	14242.7	0.0110373	-	pg
β-Nicotinamide adenine dinucleotide (NAD)	662.1 / 540.0	8.75	Amide	C00003	HMDB0000902	Extracellular	Nucleosides, nucleotides, and analogues	(5'->5')-dinucleotides	na	(5'->5')-dinucleotides	184626	52693.4	80697	58616.9	50417.2	83551.9	65577.3	147199	69372.8	75571.3	158537	76206.8	118538	53723.5	60466.4	55172.6	31565.4	67728.1	196321	106040	196698	102602	86653	121573	68229.1	441127	111353	53384.2	0.942430537049192	1.16032	0.623833	91922.1	0.0459692	-	pg
β-Nicotinamide adenine dinucleotide phosphate (NADP)	742.1 / 620.0	9.91	Amide	C00006	HMDB0000217	Extracellular	Benzenoids	Phenols	Benzenediols	Catechols	185384	406861	393854	179174	295614	509763	283755	362049	113694	48933.3	58600.4	183700	144503	180684	184317	274627	241299	188366	583248	134543	382628	571887	77214.7	199950	271277	646347	154296	300783	0.534445071524879	0.53319	0.0671034	251782	0.295502	-	pg

## Sheet: Gli_24 h_vs_Ctrl_24 h
Name	Mass	RT	column	KEGG	HMDB	CellularLocations	SuperClass	Class	SubClass	DirectParent	D-2h-1	D-2h-2	D-2h-3	D-2h-4	D-2h-5	D-2h-6	G-2h-1	G-2h-2	G-2h-3	G-2h-4	G-2h-5	G-2h-6	D-24h-1	D-24h-2	D-24h-3	D-24h-4	D-24h-5	D-24h-6	G-24h-1	G-24h-2	G-24h-3	G-24h-4	G-24h-5	G-24h-6	QC-1	QC-2	QC-3	QC-4	QC.RSD	Foldchange	pvalue	MEAN	VIP	diff	unit
10E-Heptadecenoic acid	267.2 / 267.2	11.56	C18		HMDB0304753	na	Lipids and lipid-like molecules	Glycerophospholipids	Glycerophosphocholines	Phosphatidylcholines	7688.52	9079.28	8192.58	8587.56	8485.8	9023.85	9012.23	10372.4	10453.3	10652.6	9997.83	11438.4	7845.69	10900.3	9526.71	9165.41	8562.7	12000.7	10169.7	10472.1	13443.2	11119.3	11298.3	12415.9	16307.3	14660.3	17717.7	17578.2	0.0742383733466221	1.18822	0.0471635	10576.7	0.0455144	diff	pg
11Z,14Z,17Z-Eicosatrienoic Acid	305.2 / 305.2	11.67	C18	C16522	HMDB0244373	na	Lipids and lipid-like molecules	Fatty Acyls	Fatty acids and conjugates	Long-chain fatty acids	2.93935e+06	3.36463e+06	3.15409e+06	3.235e+06	3.39034e+06	3.0322e+06	3.24124e+06	3.98334e+06	2.89368e+06	3.90847e+06	3.72334e+06	4.11156e+06	3.04944e+06	3.0435e+06	2.9045e+06	3.02083e+06	2.38101e+06	3.57107e+06	2.172e+06	2.025e+06	2.3257e+06	1.82098e+06	2.20756e+06	2.97853e+06	2.01613e+06	2.23304e+06	2.70414e+06	3.60076e+06	0.230691559533199	0.752893	0.0079097	2.62501e+06	0.577508	diff	pg
11Z-Eicosenoic Acid	309.2 / 309.2	12.39	C18	C16526	HMDB0002231	Extracellular	Lipids and lipid-like molecules	Fatty Acyls	Fatty acids and conjugates	Long-chain fatty acids	1.16037e+07	1.38607e+07	1.28537e+07	1.34664e+07	1.33995e+07	1.30125e+07	1.30463e+07	1.41486e+07	1.47375e+07	1.70884e+07	1.20396e+07	1.24222e+07	1.25583e+07	1.55006e+07	1.75974e+07	1.55097e+07	1.51363e+07	1.62426e+07	1.18934e+07	1.32588e+07	1.28852e+07	1.1155e+07	1.34721e+07	1.30935e+07	1.57712e+07	1.76961e+07	2.03313e+07	2.19929e+07	0.126124401075756	0.818608	0.00459918	1.40253e+07	0.988969	diff	pg
2-Furoic acid	111.0 / 111.0	1.1	C18	C01546	HMDB0000617	na	Organoheterocyclic compounds	Furans	Furoic acid and derivatives	Furoic acids	251459	244844	224841	243449	241781	245392	334690	286028	320250	277293	281615	298436	519241	445129	391560	342395	284854	440229		419989	566833	659550		759314	901473	707626	32631.7	729591	0.560068609402333	1.48903	0.0238868	482909	0.408759	diff	pg
2-Methylcitric Acid	205 / 125	9.19	Amide	C02225	HMDB0000379	Extracellular	Organic acids and derivatives	Carboxylic acids and derivatives	Tricarboxylic acids and derivatives	Tricarboxylic acids and derivatives	61717.4	78299.1	74276.2	70760.2	74822.9	71867.9	82687.9	88683.8	115089	87342.3	105125	74552	74315.7	59771.8	58845.2	55529.3	61732.8	83315.8	82275.7	74061.1	77342.6	79947.2	80457.7	110463	93684.7	77062.7	72992.1	54154.9	0.188801440258592	1.28217	0.0242382	74838.1	0.140781	diff	pg
3-Hydroxybutyric acid	103.0 / 59.0	3.51	Amide	C01089	HMDB0000011	Cytoplasm、Extracellular、Mitochondria	Organic acids and derivatives	Hydroxy acids and derivatives	Beta hydroxy acids and derivatives	Beta hydroxy acids and derivatives	71421.9		67970.8	59121.9	60275.1	61871.7	67313.7	61333.9	62915.8				71800.3	53057.9	66166.6	54936.1		71144.4	90337.9		80235.4	84508.1	77099.8	101427	71890.6	67096.4	65252.4	63162.4	0.0482516590484161	1.3674	0.00406483	75071.4	0.137211	diff	pg
3-Hydroxyisovaleric acid	117.1 / 59.0	2.33	Amide	C20827	HMDB0000754	Cytoplasm	Lipids and lipid-like molecules	Fatty Acyls	Fatty acids and conjugates	Hydroxy fatty acids	26573.8	31352.5	31417	29648.9	35955.6		43151.8	42033.9	55978.8	45333.1	47225.9	41259.2	40373.2	38398.3	42719.2	38673	39117.9	37189.5	52851.6	40140.4	45493	47390.9	45712	58312.8	38595.9	38607.2	44392.8	40920.2	0.0583385819064838	1.22595	0.00831934	43864.3	0.0960367	diff	pg
3-Hydroxymethylglutaric acid	161 / 99	7.23	Amide	C03761	HMDB0000355	Cytoplasm	Lipids and lipid-like molecules	Fatty Acyls	Fatty acids and conjugates	Hydroxy fatty acids	7816.98	9512.07	8707.03	7864.09	8753.06	9087.11	11900.4	12445.3	12788.9	11370.5	11715.2	11692.7	9553.96	8226.24	6854.22	8509.38	6247.8	9770.8	35903.6	22369.5	22330.6	27767.9	22718	36680.1	16780.6	15769.1	17251	14915.4	0.0559348403105988	3.41256	3.74009e-05	18077.7	0.1358	diff	pg
3-Methyl-2-oxovaleric acid	129.1 / 101.2	2.34	C18	C00671	HMDB0000491	Cytoplasm	Organic acids and derivatives	Keto acids and derivatives	Short-chain keto acids and derivatives	Short-chain keto acids and derivatives			5503.4	4503.75		4639.62	5539.98	5059.11			6847.8	5526.22	7641.08	6677.93	6407.49	7292.26		7192.34	9429.13	8278.02	9443.74	9187.01	10493.8		10546.7	8733.84	11778.7	8727.92	0.129848994557441	1.33003	0.000525973	8204.28	0.0438467	diff	pg
4-Methylhexanoic acid	129.1 / 45.0	2.34	C18		HMDB0031594	Cytoplasm	Lipids and lipid-like molecules	Fatty Acyls	Fatty acids and conjugates	Medium-chain fatty acids	3293.71	3221.75				3337.09	5021.84	3965.33	4558.09	3745.1	4553.91	4018.83	6392.87	4355.41	4437	3779.88		5653.29	7941.51	5487.42	6317.2	6124.12	6866.65	9575.12	7569.85	7005.11	7107.14	6437.34	0.0573102697190622	1.43226	0.0256342	6084.59	0.0421038	diff	pg
4Z,7Z,10Z,13Z,16Z-Docosapentaenoic Acid	329.2 / 329.2	11.64	C18		HMDB0001976	Extracellular	Lipids and lipid-like molecules	Fatty Acyls	Fatty acids and conjugates	Very long-chain fatty acids	323712	371826	386270	385616	371193	392671	348938	345113	352193	441633	367197	455185	324202	319981	319196	350408	313222	409754	275261	251001	288757	245742	242736	327234	235161	247587	357674	399109	0.226520728835222	0.800649	0.00712846	305625	0.149543	diff	pg
5-Aminopentanoic acid	118 / 83	7.23	Amide	C00431	HMDB0003355	Cytoplasm	Organic acids and derivatives	Carboxylic acids and derivatives	Amino acids, peptides, and analogues	Delta amino acids and derivatives	128554	112952		84765.6	93271.9		117692	121703	115539	114534	120290	124715	87912.7	81137.3	103657	78060.3		88973.5	157495	106235	100400	123005	109138	101839	105696	86368.4	91333.4	90705.7	0.077857109251797	1.32296	0.0250311	103441	0.150151	diff	pg
5Z,8Z,11Z,14Z,17Z-Eicosapentaenoic Acid	301.2 / 301.2	11.06	C18	C06428	HMDB0001999	Extracellular	Lipids and lipid-like molecules	Fatty Acyls	Fatty acids and conjugates	Long-chain fatty acids	92713.1	76814.1	70384.1	72415	71952.9	75936.9	74671.2	76803.1	59838.3	75636.9	90989.1	76748.4	54853.6	61170.1	64698.8	45690.5	49328.4	58522.2	42296.9	33490.8	29970.3	35786.8	44818.8	51019	37593.2	44910.3	54381.1	46314.8	0.130111393575151	0.710166	0.00407612	47637.2	0.0861875	diff	pg
6-Phosphogluconic acid	275 / 79	9.91	Amide	C00345	HMDB0001316	Endoplasmic reticulum	Organic oxygen compounds	Organooxygen compounds	Carbohydrates and carbohydrate conjugates	Monosaccharide phosphates	626892	640048	887541	902084	700418	675538	267765	387437	500020	247451	391161	422674	398471	439159	333778	424914	334794	266169	673975	376828	542095	484478	496811	536275	779578	852505	796174	708579	0.0654848683043891	1.41559	0.00977362	442312	0.365379	diff	pg
7Z,10Z,13Z,16Z-Docosatetraenoic acid	331.3 / 331.3	11.84	C18	C16527	HMDB0002226	Cytoplasm	Lipids and lipid-like molecules	Fatty Acyls	Fatty acids and conjugates	Very long-chain fatty acids	5.8832e+06	6.95937e+06	5.11992e+06	6.46975e+06	6.92832e+06	6.03679e+06	6.46922e+06	6.66539e+06	5.18984e+06	7.77577e+06	6.03824e+06	6.77666e+06	5.81707e+06	5.77137e+06	5.96549e+06	5.6882e+06	4.41066e+06	6.59224e+06	4.09841e+06	4.21509e+06	4.57388e+06	4.0308e+06	4.12039e+06	5.17275e+06	3.06241e+06	3.50518e+06	5.25893e+06	5.36778e+06	0.239033767535865	0.765405	0.0028887	5.03803e+06	0.711938	diff	pg
Acetylcholine	146.1 / 87.0	2.32	Amide	C01996	HMDB0000895	Cytoplasm	Organic nitrogen compounds	Organonitrogen compounds	Quaternary ammonium salts	Acyl cholines	561.376	502.78	487.369	569.776	616.498	594.982	377.16	278.859	328.878	296.934	335.397	278.739	193.998	158.966	189.722	171.873	118.197	275.31	147.022	84.5335	124.375	112.329	103.698	138.001	270.388	306.625	253.635	281.472	0.0692559650079166	0.640719	0.0171205	151.502	0.00567573	diff	pg
Acetylcysteine	162 / 84	2.45	Amide	C06809	HMDB0001890	Cytoplasm	Organic acids and derivatives	Carboxylic acids and derivatives	Amino acids, peptides, and analogues	N-acyl-L-alpha-amino acids	681030	711968	745180	937516	748697	462871	493295	366073	570247	508755	653679	534300	901988	978237	904615	965064	692399	1.09317e+06	558982	501084	490817	675042	467514	809977	675424	547816	626584	702500	0.092132850637051	0.632903	0.00131203	753241	0.435576	diff	pg
Betaine	118.1 / 58.1	3.91	Amide	C00719	HMDB0000043	Cytoplasm	Organic acids and derivatives	Carboxylic acids and derivatives	Amino acids, peptides, and analogues	Alpha amino acids	7525.44	6325.94	6972.71	6543.26	6877.78	6898.65	9240.99	8542.06	8764.06	7356.32	8528.04	8513.92	7207.56	5979.17	5758.97	5617.08	4311.43	8078.29	10294	5687.88	7118.51	14196.8	7877.81	10358.3	7782.08	7298.03	7347.29	7013.52	0.0373442423168087	1.50283	0.0445731	7707.15	0.050411	diff	pg
Cholesterol sulfate	465.3 / 96.9	0.88	Amide	C18043	HMDB0000653	Cytoplasm	Lipids and lipid-like molecules	Steroids and steroid derivatives	Cholestane steroids	Cholesterols and derivatives	253854	233869	248276	240721	230339	264566	218481	229230	264366	268002	223618	220540	152337	146597	175982	166783	194045	190592	208236	226051	242305	206463	187467	182399	195438	240168	242280	183062	0.122484481661715	1.22077	0.0114334	189938	0.201821	diff	pg
Cholic acid (CA)	407.4 / 343.3	9.13	C18	C00695	HMDB0000619	Extracellular	Lipids and lipid-like molecules	Steroids and steroid derivatives	Bile acids, alcohols and derivatives	Trihydroxy bile acids, alcohols and derivatives	205.858	237.516			177.411	320.402	366.455	423.549	436.847	344.13	451.185	426.748	299.4	272.848	334.718	275.633	277.016	236.969	708.567	555.939	878.938	721.371	728.725	1031.43	350.842	464.024	464.296	495.755	0.124304989174277	2.72605	3.04313e-05	526.796	0.0212357	diff	pg
Choline	104.0 / 60.1	4.23	Amide	C00114	HMDB0000097	Cytoplasm	Organic nitrogen compounds	Organonitrogen compounds	Quaternary ammonium salts	Cholines	412623	385958	393028	436375	437279	414514	364021	299499	379503	327627	381057	315875	384852	307057	351083	377704	302727	371161	254015	195518	221931	223043	230242	279234	337163	326551	344576	327674	0.0220715422367474	0.670292	0.000117076	291547	0.245415	diff	pg
cis-Aconitic acid	173.0 / 85.0	8.95	Amide	C00417	HMDB0000072	Cytoplasm	Organic acids and derivatives	Carboxylic acids and derivatives	Tricarboxylic acids and derivatives	Tricarboxylic acids and derivatives	7253.03	7114.08	8514.72	7561.39	6504.56	7726.14	14025.4	11435.9	10696.2	6398.25	8593	11134.4	16845.7	14240.6	13855.5	9557.52	6900.28	14506.9	37936.6	19997	26377.1	26412.5	25708.5	33219.8	16710.9	17268.7	15872.1	19621.4	0.0801803557650547	2.23501	0.000383746	20463.2	0.121551	diff	pg
Citramalic acid	147.0 / 85.0	7.74	Amide	C00815	HMDB0000426	Cytoplasm	Lipids and lipid-like molecules	Fatty Acyls	Fatty acids and conjugates	Hydroxy fatty acids	1207.7	1282.47	1372.38	1192.96	1137.83	1398.3	2104.43	1638.29	2086.91	1694.15	1904.93	1902.04	2044.67	1804.5	1906.41	2093.02	1508.27	2257.34	5299.09	3438.72	4263.72	4318.28	4288.24	5300.47	2728.05	2361.53	2811.54	2514.44	0.0679639440221293	2.31686	9.1902e-06	3210.23	0.0499932	diff	pg
Citric acid	191.0 / 111.1	9.3	Amide	C00158	HMDB0000094	Cytoplasm	Organic acids and derivatives	Carboxylic acids and derivatives	Tricarboxylic acids and derivatives	Tricarboxylic acids and derivatives	570190	498723	514173	583505	609655	545805	1.00132e+06	909327	745119	476749	594632	824483	1.09534e+06	976006	842636	836074	624105	1.04614e+06	1.79663e+06	1.10809e+06	1.24338e+06	1.44858e+06	1.50643e+06	1.47075e+06	989632	1.07518e+06	1.0233e+06	888691	0.0685120869428155	1.58181	0.00134971	1.16618e+06	0.726443	diff	pg
Cysteinylglycine	177 / 143	8.3	Amide	C01419	HMDB0000078	Cytoplasm	Organic acids and derivatives	Carboxylic acids and derivatives	Amino acids, peptides, and analogues	Dipeptides	1.48685e+06	2.11165e+06	1.94028e+06	2.10993e+06	2.45507e+06	1.5454e+06	2.55023e+06	1.69293e+06	2.31316e+06	1.75601e+06	1.91464e+06	2.02445e+06	2.75333e+06	2.64184e+06	2.64701e+06	2.62348e+06	1.21703e+06	2.79508e+06	1.76924e+06	1.06927e+06	1.82321e+06	1.19425e+06	1.51274e+06	2.5117e+06	2.13922e+06	2.2258e+06	2.27663e+06	2.60072e+06	0.0755473575334536	0.673154	0.0340836	2.04651e+06	0.653572	diff	pg
D-2-Hydroxyglutaric acid	147.0 / 129.0	8.02	Amide	C01087	HMDB0000606	Cytoplasm	Organic acids and derivatives	Hydroxy acids and derivatives	Short-chain hydroxy acids and derivatives	Short-chain hydroxy acids and derivatives	25269.8	25304	26205.7	25737.2	26402	26326	42252.5	47756	42510.1	38901.2	39256.9	41969.1	44896.9	43710.8	46399	46780.5	30018.8	49744.7	88020.6	51246.9	61959.5	69301.8	86144.3	83035.4	46847.9	44621.2	46016.3	44173	0.0235813305324415	1.68116	0.00127884	58438.3	0.169177	diff	pg
Deoxycholic acid (DCA)	391.4 / 391.4	10.18	C18	C04483	HMDB0000626	Extracellular	Lipids and lipid-like molecules	Steroids and steroid derivatives	Bile acids, alcohols and derivatives	Dihydroxy bile acids, alcohols and derivatives	233.164	230.406	213.836	244.449	270.477	1562.79	359.894	331.627	308.378	274.777	317.804	318.464	250.852	309.669	321.997	285.995	273.89	337.896	562.335	446.528	494.021	458.225	508.46	588.67	437.603	472.927	385.466	444.698	0.0726009866541741	1.71782	1.14673e-05	403.211	0.014636	diff	pg
Didecanoylphosphatidylcholine	566 / 184	11.56	C18								1865.13	2449.88	2087.44	1434.4	3042.41	2657.85	1603.19	1800.16	2145.22	2012.99	1005.38	2470.53	2016.2	2403.62	1291.65	1769.29	2450.94	3352.14	5310.4	4132.24	5724.91	4088.21	7658.53	5875.12	4314.48	4203.38	4318.96	3755.72	0.0557463111882629	2.46837	0.000339541	3839.44	0.0522231	diff	pg
Dihomo-gamma-linolenic acid	305.2 / 261.1	11.66	C18	C03242	HMDB0002925	Cytoplasm	Lipids and lipid-like molecules	Fatty Acyls	Fatty acids and conjugates	Long-chain fatty acids	833664	1.21444e+06	1.09077e+06	1.23716e+06	1.14054e+06	829132	826144	1.32393e+06	1.29712e+06	1.42874e+06	1.24456e+06	1.38064e+06	1.16672e+06	1.13232e+06	1.09656e+06	1.06362e+06	753556	1.05125e+06	643437	601140	584476	557317	784382	722641	562079	736125	945613	1.29073e+06	0.307187235684809	0.621548	0.000226044	846452	0.46801	diff	pg
Dihydroxyacetone phosphate	169.1 / 97.0	8.69	Amide	C00111	HMDB0001473	Peroxisome	Organic oxygen compounds	Organooxygen compounds	Carbohydrates and carbohydrate conjugates	Monosaccharide phosphates	72007.9	74377.3	71452.9	75491.5	79150.2	64819.6		57359.1			62958.3		64042.5	64879.4		54798.1	50801.4		71203.7	60891	63497.3	68634.8	67300.9	76691.4	60280.3	55540.8	53936	49426.8	0.0707976174640026	1.16043	0.0450768	64274	0.0998721	diff	pg
Erucic Acid	337.3 / 337.3	12.85	C18	C08316	HMDB0002068	Extracellular	Lipids and lipid-like molecules	Fatty Acyls	Fatty acids and conjugates	Very long-chain fatty acids	338482	435597	384139	426506	415517	439146	369750	387877	389521	434280	372722	374063	425934	472797	422198	402315	397125	506526	339667	312681	431152	320650	376362	360604	794192	820295	949958	900018	0.0717595529138432	0.815075	0.00885012	397334	0.160114	diff	pg
Erythronic acid	135.0 / 75.0	5.76	Amide		HMDB0000613	Cytoplasm	Organic oxygen compounds	Organooxygen compounds	Carbohydrates and carbohydrate conjugates	Sugar acids and derivatives	2042.72	2784.14	2877.41	2172.76	2392.12	2358.57	3485.23	2917.43	3089.64	2512.03	2527.81	3287.33	3754.85	3122.26	4424.53	3961.73	2776.65	4566.04	8314.77	4486.94	5567.06	5493.38	6713.81	7678.45	3465.55	3039.77	3340.14	3201.95	0.048601540658221	1.69222	0.00272895	5071.71	0.0506621	diff	pg
Galactitol	181 / 101	4.93	Amide	C01697	HMDB0000107	Extracellular	Organic oxygen compounds	Organooxygen compounds	Carbohydrates and carbohydrate conjugates	Sugar alcohols	132808	124593	120560	110879	118554	117005	137770	129556	123454	91461.3	140353	133448	112168	85442.3	99624.2	91594	68648.7	100744	82538.6	54390.1	49199.9	56063.5	84432.8	70816	101613	87523.1	106440	93225.7	0.075302822343566	0.711977	0.0117002	79638.5	0.100915	diff	pg
Gluconic acid	195 / 129	7.42	Amide	C00257	HMDB0000625	Cytoplasm	Organic oxygen compounds	Organooxygen compounds	Carbohydrates and carbohydrate conjugates	Sugar acids and derivatives	76490.4	71911.7	77092.5	81685.4	70937.5	76628	79671.4	81880.8	87312.1	82919.6	89078.9	83718.4	88925.6	59226.9	56880.8	97396.9	62716.7	95379.8	174399	87907.2	116367	124290	118206	169400	109109	99866.9	108711	101150	0.0403732629189817	1.71666	0.00582805	104258	0.228871	diff	pg
Glutamine	147.0 / 130.0	7.13	Amide	C00064	HMDB0000641	Extracellular	Organic acids and derivatives	Carboxylic acids and derivatives	Amino acids, peptides, and analogues	L-alpha-amino acids	669402	609796	428744	455297	657799	600339	762939	1.06398e+06	837997	803655	729268	1.0636e+06	3.26856e+06	2.24019e+06	2.52937e+06	1.89669e+06	1.2118e+06	3.38486e+06	3.91424e+06	2.73232e+06	2.88577e+06	3.14941e+06	3.6259e+06	4.02206e+06	1.87009e+06	1.85971e+06	1.8255e+06	2.02342e+06	0.0401838471960885	1.39901	0.0379397	2.9051e+06	1.02052	diff	pg
Glutarylcarnitine	276 / 85	7.95	Amide		HMDB0013130	Extracellular	Lipids and lipid-like molecules	Fatty Acyls	Fatty acid esters	Acyl carnitines	14573.6		3965.69	2386.19		20217.8	4385.52	3996.48	7502.2	3694.33	4434.48	5753.48	4777.27	3912		3648.82	2101.99	2899.65	11920.1	6287.98	10035.7	12053.4	10972.8	12856.7	8129.15	9092.74	7111.48	4530.38	0.235788011941802	3.08188	0.000138535	7406.04	0.076782	diff	pg
Glutathione Reduced	306 / 272	8.39	Amide	C00051	HMDB0000125	Cytoplasm	Organic acids and derivatives	Carboxylic acids and derivatives	Amino acids, peptides, and analogues	Peptides	3.24649e+08	4.27686e+08	3.56535e+08	3.66316e+08	3.99289e+08	3.18343e+08	3.95333e+08	3.32998e+08	3.69737e+08	3.04101e+08	3.39955e+08	3.39206e+08	5.40718e+08	4.70539e+08	5.02883e+08	5.72283e+08	2.74832e+08	6.95377e+08	3.61633e+08	1.64446e+08	2.63176e+08	2.51783e+08	2.83123e+08	5.42745e+08	4.57069e+08	5.13236e+08	5.52062e+08	4.80525e+08	0.0713524621637915	0.610772	0.0285227	4.10295e+08	10.8323	diff	pg
Glycylleucine	187.1 / 130.1	3.79	Amide	C02155	HMDB0000759	Extracellular	Organic acids and derivatives	Carboxylic acids and derivatives	Amino acids, peptides, and analogues	Peptides	5841.88	7568.94	5793.25	5202.51	8072.56	4648.34	5268.73	7326.2	6519.41	8562.65	9416.91	7090.83	12029.1	12636.8	14834.5	11643.4	12507.8	10008.9	5508.58	7472.28	9827.95	7833.88	7905.82	8277.89	10434.8	8925.2	8743.96	9133.88	0.0713469759237703	0.635705	0.000391211	10040.6	0.0493966	diff	pg
Hydroxypyruvic acid	103.0 / 59.0	3.51	Amide	C00168	HMDB0001352	Mitochondria	Organic acids and derivatives	Hydroxy acids and derivatives	Beta hydroxy acids and derivatives	Beta hydroxy acids and derivatives	57243.8			53695.1	59206.7	56243.2	64364.9	62622.7		56566.1		55206.9	57216.9	52049.1	59449.8	48711.1		62506.4	88336.7	59874.5	69477.8	72806.1	80036.4	94426.9	60450.8	62550.9	64279	64441	0.0256140223846464	1.38413	0.0068261	67717.4	0.133055	diff	pg
Hyodeoxycholic acid （HDCA）	391.4 / 391.5	10.07	C18	C15517	HMDB0000733	Extracellular	Lipids and lipid-like molecules	Steroids and steroid derivatives	Bile acids, alcohols and derivatives	Dihydroxy bile acids, alcohols and derivatives	250.772	289.161	263.593	291.471	318.733	1718.62	423.156	406.62	359.291	352.162	372.057	397.556	319.281	411.812	414.759	322.809	329.442	395.185	593.008	551.443	556.831	559.567	639.984	758.34	488.354	538.532	478.797	495.691	0.0456634354957103	1.66835	7.11228e-05	487.705	0.0154808	diff	pg
Hypoxanthine	137 / 110	2.01	Amide	C00262	HMDB0000157	Cytoplasm	Organoheterocyclic compounds	Imidazopyrimidines	Purines and purine derivatives	Hypoxanthines	8.08241e+06	7.2533e+06	7.64149e+06	7.77669e+06	8.16459e+06	8.58421e+06	2.90938e+07	1.1868e+07	4.11625e+06	5.86915e+06	5.31554e+06	5.57451e+06	4.86076e+07	3.84829e+07	4.37621e+07	4.28488e+07	2.22248e+07	4.50504e+07	5.31986e+07	4.5148e+07	5.85589e+07	4.11788e+07	4.88488e+07	6.44099e+07	2.69472e+07	2.51166e+07	2.56104e+07	2.51332e+07	0.0290200003190579	1.292	0.0478739	4.60266e+07	3.7744	diff	pg
Isocitric acid	191.0 / 73.0	9.25	Amide	C00311	HMDB0000193	Cytoplasm	Organic acids and derivatives	Carboxylic acids and derivatives	Tricarboxylic acids and derivatives	Tricarboxylic acids and derivatives	20313.4	17441.3	18980.8	22416.6	18960.5	16712.1	37678.8	30591.3	19117.5	18038.2	19720.8	30411.6	54304.3	40484.4	38673.6	40150.3	20809.7	30894.1	74978.8	40603.1	58611	59451	63405	53720	39399.6	46596.8	41048.8	27611	0.178875445828692	1.55678	0.00910831	48007.1	0.142166	diff	pg
Ketoleucine	129.1 / 100.8	2.5	C18	C00233	HMDB0000695	Cytoplasm	Organic acids and derivatives	Keto acids and derivatives	Short-chain keto acids and derivatives	Short-chain keto acids and derivatives		3737.11	4009.13	3393.09		3511.58	6762.5	5534.79	5561.51	5995.88	6718.08	5218.83		4330.57	5166.03	5095.29		7059.22	11188.2	7075.68	7019.53	8625.05	10234	13247.9	8346.71	7285.56	12099.1	9338.05	0.193020624520963	1.76713	0.014469	7904.15	0.0523801	diff	pg
Malic acid	133.0 / 115.1	8.25	Amide	C00149	HMDB0000156	Cytoplasm	Organic acids and derivatives	Hydroxy acids and derivatives	Beta hydroxy acids and derivatives	Beta hydroxy acids and derivatives	96480.4	89466.9	108983	90364.2	92740.4	98187.7	112195	193549	157176	106548	131000	156989	216456	136251	129367	103307	71874.5	122648	286422	144677	172370	209946	274465	216384	149438	157440	163658	159902	0.0330658570976829	1.67234	0.0155573	173681	0.281948	diff	pg
Malonic acid	103.0 / 59.0	7.81	Amide	C04025	HMDB0000691	Cytoplasm	Organic acids and derivatives	Carboxylic acids and derivatives	Dicarboxylic acids and derivatives	Dicarboxylic acids and derivatives		6288.04	6133.96	4684.7	5802.32	5426.24	5615.63	5149.52	5661.98	5939.62	6035.06	6082.83	5255.63	5381.84	5537.44	5428.39	5412.17	5516.52	5871.88	5613.03	5696.01	5671.72	5237.79	5861.47	4655.61	4534.28	4522.98	4145.21	0.0429033520451354	1.04365	0.0446532	5540.33	0.0236953	diff	pg
Mannitol	181 / 89	4.6	Amide	C00392	HMDB0000765	Extracellular	Organic oxygen compounds	Organooxygen compounds	Carbohydrates and carbohydrate conjugates	Sugar alcohols	131106	115795	128136	139850	140458	119470	133444	147283	158821	114354	131715	136170	112761	95558.5	104911	93197.2	78050	135899	74217.8	57002.6	52308.9	79844.9	73258.7	99103.1	119814	115648	104247	114546	0.0504248888495869	0.702374	0.0157071	88009.4	0.113382	diff	pg
Methylmalonic acid	117.0 / 72.9	1.08	C18	C02170	HMDB0000202	Cytoplasm	Organic acids and derivatives	Carboxylic acids and derivatives	Dicarboxylic acids and derivatives	Dicarboxylic acids and derivatives	26505.7	35409.9	35351.6	38907.4	34681.5	32811.2	50577.7	49005.2	54914.7	54845.4	46528.5	45916.7	95816.3	64194.3	54983.5	57377.1	57020.7	61197.4	101110	69019.3	82690.3	81108.8	84747.3	101569	93019.7	77290.5	83909.3	77180.9	0.0781273503763042	1.33195	0.0238836	75902.9	0.144751	diff	pg
myo-Inositol	179 / 161	7.35	Amide	C00137	HMDB0000211	Extracellular	Organic oxygen compounds	Organooxygen compounds	Alcohols and polyols	Cyclohexanols	592960	591202	560034	553931	512227	608011	1.02555e+06	723543	739076	822038	737861	846225	593372	424677	492303	569310	368624	616245	950446	474060	596098	646985	668557	943181	735536	681187	718510	668481	0.0387400765605173	1.39641	0.0454933	611988	0.452398	diff	pg
N-Acetylalanine	130.1 / 88.0	3.74	Amide		HMDB0000766	Cytoplasm	Organic acids and derivatives	Carboxylic acids and derivatives	Amino acids, peptides, and analogues	N-acyl-L-alpha-amino acids		40005.7		37610.4		37656.5	37447.5	39909.5	39278.5	41251.3	42533.1	41171.6	45258.4	38669.6	37963.8	40125	39464.5	43510.9	51513.7	42881.8	44453.4	47386.3	49292.9	58606.6	47722.5	42600.3	41903.5	43409.9	0.0515913131227008	1.20059	0.0101452	44927.2	0.095392	diff	pg
N-Acetylaspartic acid	174.0 / 88.0	8.01	Amide	C01042	HMDB0000812	Cytoplasm	Organic acids and derivatives	Carboxylic acids and derivatives	Amino acids, peptides, and analogues	Aspartic acid and derivatives	22406.5	21763.7	25123.9	22481.2	24640.6	22032.7	27245.6	28557	29520.5	25561.7	26940.4	28789.3	39023.6	30278.2	34280.3	37852.6	23568.5	40101.7	56136.1	32426.2	43488.1	44750.3	49779.8	56368.7	31960.1	33087.5	36881.6	34460.5	0.053821621745632	1.37953	0.0163619	40671.2	0.117758	diff	pg
N-Acetylglutamic acid	190 / 130	7.93	Amide	C00624	HMDB0001138	Mitochondria	Organic acids and derivatives	Carboxylic acids and derivatives	Amino acids, peptides, and analogues	Glutamic acid and derivatives	39497.5	36349.3	33100.4	25441.2	41736	49389.8	39858.7	38049.1	53004.9	38330.9	42484.4	52903.2	47875.3	50389.3	43113.4	57254	37630.5	47159	79101.3	50056.4	82134.8	56961.1	78920.8	60107.9	57568.3	67823.7	52449.5	70628.5	0.119163012681222	1.43702	0.00790605	57558.7	0.140641	diff	pg
Nicotinamide	123.0 / 53.0	1.38	Amide	C00153	HMDB0001406	Extracellular	Organoheterocyclic compounds	Pyridines and derivatives	Pyridinecarboxylic acids and derivatives	Nicotinamides	64152.6	72202.9	66603.1	71100.9	85400.7	67931.9	84674.8	62648.4	78900.8	142732	96968	90797.4	85685.2	111762	121952	142364	107662	128107	86807.6	99233.5	112214	79170.9	73305.5	108672	78531.8	80646.3	81470.3	83036.8	0.0200807131734408	0.801976	0.0485702	104745	0.0877393	diff	pg
Normetanephrine	184.1 / 134.1	2.54	Amide	C05589	HMDB0000819	Cytoplasm	Benzenoids	Phenols	Methoxyphenols	Methoxyphenols	55164.6	41906.6	48988.9	38302.1	50121.3	39038.3	43026.9	47556.9	33400.8	60288	55007.2	82138.3		30483.2	35948.4		47344	45369.2	51624.7	46562.5	52464.6	59634.5		59591.2		40988.6	61436.2	40714.6	0.203388862551917	1.35664	0.0161803	47669.1	0.101025	diff	pg
O-Phosphoethanolamine	142 / 44	9.15	Amide	C00346	HMDB0000224	Cytoplasm	Organic acids and derivatives	Organic phosphoric acids and derivatives	Phosphate esters	Phosphoethanolamines	351375	253053	307509	298708	411934	410306	554172	865654	1.01515e+06	544626	758613	701992	467405	281448	241229	256409	162509	283982	1.01335e+06	568314	697060	933836	792428	1.05003e+06	714694	608730	530451	598553	0.107521562007574	2.98587	7.89511e-05	562333	0.719368	diff	pg
Ophthalmic acid	290 / 161	8.14	Amide	C21016	HMDB0005765	na	Organic acids and derivatives	Carboxylic acids and derivatives	Amino acids, peptides, and analogues	Oligopeptides	216701	304766	224249	261092	187034	219653	347771	441572	418868	297928	429924	447669	506104	371724	423416	370452	347516	360892	1.04983e+06	630557	728386	823109	938893	1.00443e+06	460578	531861	541645	494228	0.0634178352413508	2.17436	6.53563e-05	629609	0.661	diff	pg
Palmitelaidic acid	253.2 / 253.2	11.27	C18		HMDB0012328	Extracellular	Lipids and lipid-like molecules	Fatty Acyls	Fatty acids and conjugates	Long-chain fatty acids	111977	133973	118581	115005	129787	114891	145099	144152	161306	162751	142039	162217	111431	157654	139296	162752	133167	148023	156255	157794	191861	154838	156359	222093	196449	194004	215563	225430	0.0631975843377538	1.21926	0.0460613	157627	0.179057	diff	pg
Palmitoylcarnitine	400 / 85	10.93	C18	C02990	HMDB0000222	Cytoplasm	Lipids and lipid-like molecules	Fatty Acyls	Fatty acid esters	Acyl carnitines	406690	367687	329987	376818	361018	356036	233633	183857	185979	211512	215656	186543	381602	389524	339026	282313	272290	255266	96626.2	51502.5	63354.6	69606.4	81009.2	94598.5	224193	234030	272174	219391	0.0873145471456217	0.237861	1.86325e-06	198060	0.438914	diff	pg
Proline	116.1 / 70.1	5.08	Amide	C00148	HMDB0000162	Cytoplasm	Organic acids and derivatives	Carboxylic acids and derivatives	Amino acids, peptides, and analogues	Proline and derivatives	737897	788194	783700	830363	812127	709133	1.24276e+06	1.13366e+06	1.1283e+06	1.11392e+06	1.3486e+06	1.15022e+06	1.60933e+06	1.29682e+06	1.24066e+06	1.37573e+06	1.03103e+06	1.42442e+06	2.02692e+06	1.2847e+06	1.57892e+06	1.48872e+06	1.70491e+06	2.10157e+06	1.50311e+06	1.32448e+06	1.42181e+06	1.28066e+06	0.0624627667381009	1.27673	0.0353998	1.51364e+06	0.63133	diff	pg
Protoporphyrin	563 / 504	12.1	C18	C02191	HMDB0000241	Cytoplasm	Organoheterocyclic compounds	Tetrapyrroles and derivatives	Porphyrins	Porphyrins	21840.4	23066	20480.4	18860.4	26630.5	21231	309754	257325	305672	256399	265211	286365	13342.5	33166.4	28463	87244.2	66013	47597.1	525032	568144	770235	619048	591612	690452	574286	595072	653050	656603	0.0578576356069704	13.6482	2.90094e-08	336696	0.735427	diff	pg
Putreanine	89.0 / 72.0	12.09	Amide		HMDB0006078	na	Organic acids and derivatives	Carboxylic acids and derivatives	Amino acids, peptides, and analogues	Beta amino acids and derivatives	52521.9	55443.3	50896.9	49232.1	53851.1	51279.8	86990.5	66661	66176.5	64152.9	64431.4	66364.4	67900	68349.2	59778.2	61749.6	46791.7	74767.9	152120	79288	110027	99938.7	117111	143518	64667.9	74477.1	67562.6	56890.4	0.0956789008144929	1.85061	0.00103472	90111.6	0.225967	diff	pg
Ribonolactone	166.1 / 107.0	0.91	C18	C02674	HMDB0001900	Cytoplasm	Organic oxygen compounds	Organooxygen compounds	Carbohydrates and carbohydrate conjugates	Pentoses	331.281	381.834	362.684	322.216	364.656	377.759	282.44	282.399	315.146	360.575	240.836	303.232	307.878	369.94	400.614	435.547	452.451	417.186	236.161	259.798	242.681	227.431	236.612	239.861	511.921	457.195	461.651	432.588	0.0618581198361391	0.605192	2.92756e-05	318.847	0.009301	diff	pg
Serine	106.0 / 60.0	7.21	Amide	C00065	HMDB0000187	Cytoplasm	Organic acids and derivatives	Carboxylic acids and derivatives	Amino acids, peptides, and analogues	Serine and derivatives	718494	730143	637330	717919	803669	644208	818300	944411	880297	948577	898719	904307	745069	667187	688781	833133	654757	737267	565766	642207	663693	613898	618693	715025	675414	677753	707830	774988	0.0566825125210543	0.882827	0.0319354	678790	0.161891	diff	pg
Sphingomyelin	731 / 184	13.56	C18	C00550	HMDB0001348	Extracellular	Lipids and lipid-like molecules	Sphingolipids	Phosphosphingolipids	Phosphosphingolipids	1.64324e+06	2.23704e+06	2.15352e+06	3.12013e+06	1.53057e+06	1.902e+06	2.19848e+06	1.35709e+06	3.33571e+06	2.40273e+06	2.06258e+06	1.52439e+06	2.41165e+06	2.45702e+06	2.14984e+06	2.83333e+06	2.32392e+06	2.09796e+06	3.92688e+06	4.0355e+06	4.56116e+06	3.98657e+06	4.16914e+06	3.39377e+06	1.19078e+07	1.02058e+07	9.85099e+06		0.0842518611279597	1.68653	5.79359e-06	3.19556e+06	1.26515	diff	pg
Succinic acid	117.1 / 73.0	7.98	Amide	C00042	HMDB0000254	Endoplasmic reticulum	Organic acids and derivatives	Carboxylic acids and derivatives	Dicarboxylic acids and derivatives	Dicarboxylic acids and derivatives	33862.5	38767.2	41411.9	40059.4	35759.1	34156.5	55108.4	56545	55248	65763	58619.7	59817.3	75299.2	71863.2	74675.1	75206.8	55089.9	69630	106585	66289.6	87245	94006.9	108219	110733	67108.1	69368.4	68574.3	73607.5	0.0346878848360177	1.35877	0.00789548	82903.6	0.157987	diff	pg
Taurine	126.0 / 44.1	4.92	Amide	C00245	HMDB0000251	Extracellular	Organic acids and derivatives	Organic sulfonic acids and derivatives	Organosulfonic acids and derivatives	Organosulfonic acids	272065	144801	148587	164844	142098	246537	221744	193336	185532	180193			244867	220850	222465	232825	146316	282239	478386	232074	296406	301611	354170	396933	230853	208039	223695	229017	0.0402612805834748	1.52611	0.01395	284095	0.341771	diff	pg
Taurochenodeoxycholic acid (TCDCA)	498.4 / 80.0	8.81	C18	C05465	HMDB0000951	Extracellular	Lipids and lipid-like molecules	Steroids and steroid derivatives	Bile acids, alcohols and derivatives	Taurinated bile acids and derivatives	352.821			228.527		238.956	323.082	353.247	274.756	288.693	283.036	390.452	436.509	303.689	299.212	302.074	244.06	344.809	618.084	679.128	674.731	574.612	498.706	645.626	330.519	266.875	352.19	298.855	0.103414842503026	1.91203	1.84422e-05	468.437	0.01717	diff	pg
Taurodeoxycholic acid (TDCA)	498.4 / 80.0	8.98	C18	C05463	HMDB0000896	Extracellular	Lipids and lipid-like molecules	Steroids and steroid derivatives	Bile acids, alcohols and derivatives	Taurinated bile acids and derivatives	342.666				248.284	317.394	392.702			367.074		487.488	649.804	405.246	312.706	338.328		269.833	551.227	616.306	874.187	616.445	591.863	691.788	292.623	415.061	478.074	360.384	0.176872783680128	1.66244	0.00975975	537.976	0.0145756	diff	pg
Thyronine	274.1 / 274.1	8.79	C18		HMDB0000667	Cytoplasm	Organic acids and derivatives	Carboxylic acids and derivatives	Amino acids, peptides, and analogues	Phenylalanine and derivatives	736755	904801	841057	847906	827754	775292	909796	844348	928936	907177	933651	785718	521314	757978	847646	750624	734326	843316	991038	872370	875110	840216	805597	908479	612532	658226	654443	618225	0.0324287364733982	1.18801	0.0295096	812335	0.400908	diff	pg
trans-Aconitic acid	172.8 / 85	9.18	Amide	C02341	HMDB0000958	Cytoplasm	Organic acids and derivatives	Carboxylic acids and derivatives	Tricarboxylic acids and derivatives	Tricarboxylic acids and derivatives	42636.1	33575.9	38859.5	35113.7	41746.5	52221.3	96593	70793.3	83316	41082.4	66087.5	65762.9	119139	103632	91613.6	64576.8	47919.5	97454.5	193875	117727	150774	178799	193690	208073	144338	107542	121112	93056	0.162059148720056	1.98907	0.000577343	130606	0.284422	diff	pg
Trimethylamine	60.1 / 44.1	4.41	Amide	C00565	HMDB0000906	na	Organic nitrogen compounds	Organonitrogen compounds	Amines	Trialkylamines	429836	390100	414371	449906	454247	403399	385633	309960	403392	356979	380605	341331	415679	333480	365577	386362	310884	442865	272987	205925	236720	246253	229368	298974	352748	333492	363860	327432	0.0424608931161961	0.660899	0.000381622	312090	0.2607	diff	pg
Uracil	111 / 42	1.48	Amide	C00106	HMDB0000300	Extracellular	Organoheterocyclic compounds	Diazines	Pyrimidines and pyrimidine derivatives	Pyrimidones	3.6769e+06	4.38377e+06	3.86374e+06	3.62837e+06	4.72863e+06	3.83386e+06	5.71806e+06	3.91899e+06	4.65304e+06	6.08831e+06	5.34127e+06	4.52494e+06	7.96059e+06	7.18095e+06	7.84603e+06	7.2901e+06	6.54352e+06	6.22947e+06	5.73552e+06	5.73271e+06	7.34222e+06	5.27306e+06	5.68462e+06	5.95458e+06	5.048e+06	5.0125e+06	5.26805e+06	5.32112e+06	0.0259725967314581	0.829783	0.01308	6.56445e+06	0.649597	diff	pg
Uridine 5'-diphosphate(UDP)	403 / 111	9.5	Amide	C00015	HMDB0000295	Cytoplasm	Nucleosides, nucleotides, and analogues	Pyrimidine nucleotides	Pyrimidine ribonucleotides	Pyrimidine ribonucleoside diphosphates	3.75844e+06	6.63777e+06	5.95914e+06	3.68424e+06	6.51752e+06	4.32556e+06	4.6576e+06	3.99588e+06	5.13529e+06	2.80493e+06	3.26248e+06	5.97823e+06	9.21247e+06	4.82195e+06	4.8732e+06	5.32672e+06	3.84263e+06	6.36211e+06	4.42874e+06	1.7699e+06	4.0271e+06	2.55735e+06	2.40693e+06	4.16322e+06	1.37391e+07	1.11536e+07	9.86321e+06	1.00674e+07	0.137661169478689	0.561956	0.0184684	4.48269e+06	1.13798	diff	pg
Uridine diphosphategalactose(UDP-galactose)	565 / 323	9.17	Amide	C00052	HMDB0000302	Cytoplasm	Nucleosides, nucleotides, and analogues	Pyrimidine nucleotides	Pyrimidine nucleotide sugars	Pyrimidine nucleotide sugars	9.00025e+06	9.7744e+06	8.86494e+06	8.4213e+06	8.60557e+06	9.47101e+06	8.39716e+06	8.63379e+06	1.0063e+07	7.1805e+06	7.47079e+06	8.16285e+06	1.2319e+07	8.68437e+06	5.94276e+06	7.77278e+06	6.2499e+06	8.15493e+06	6.62031e+06	3.6546e+06	4.54201e+06	5.04596e+06	4.93304e+06	6.53366e+06	1.16858e+07	9.8305e+06	9.14151e+06	8.23694e+06	0.130193074390785	0.637768	0.0179125	6.70445e+06	1.23179	diff	pg
Uridine diphosphate glucose(UDP-glucose)	565 / 323	9.13	Amide	C00029	HMDB0000286	Endoplasmic reticulum	Nucleosides, nucleotides, and analogues	Pyrimidine nucleotides	Pyrimidine nucleotide sugars	Pyrimidine nucleotide sugars	1.34803e+06	1.56231e+06	1.37794e+06	1.22998e+06	1.42534e+06	1.4832e+06	1.14395e+06	1.48226e+06	1.59465e+06	1.02577e+06	1.201e+06	1.39385e+06	1.63766e+06	1.24346e+06	985324	1.19659e+06	967892	1.43363e+06	935848	497858	729634	689626	785182	1.02627e+06	1.58865e+06	1.28165e+06	1.67526e+06	1.34283e+06	0.111537949580058	0.624875	0.00506286	1.01075e+06	0.511864	diff	pg
Xanthosine	283 / 151	3.65	Amide	C01762	HMDB0000299	Cytoplasm	Nucleosides, nucleotides, and analogues	Purine nucleosides	na	Purine nucleosides	8656.31	12133.4	12518.1	15104.4	9632.92		53427.2	15061.7	16958.4	43985.5	39943.2	27021.3	45974.4	76123.1	87263.1	76871.7	48831.6	100746	41050.3	51292.5	58242.9	35360.3	34889	69719.5	45004.1	39300.3	44367.6	39237.1	0.0647496856224865	0.666701	0.0430677	60530.3	0.109446	diff	pg
α-Ketoglutaric acid	145.2 / 101.1	7.32	Amide	C00026	HMDB0000208	Endoplasmic reticulum	Organic acids and derivatives	Keto acids and derivatives	Gamma-keto acids and derivatives	Gamma-keto acids and derivatives		12557.8	11820.3	12130.1	11373.5		22453.1	13185	14621.7	12649.6	17145.6	14490.6	22672.7	17804.4	20425.9	14320.9	10774	24247.4	41517.7	23652.2	31922.3	21517.1	21935.2	54164.5	20578.1	21621.8	22838.3	20359.1	0.0460533489534263	1.76614	0.034459	25412.8	0.110196	diff	pg
β-Nicotinamide adenine dinucleotide (NAD)	662.1 / 540.0	8.75	Amide	C00003	HMDB0000902	Extracellular	Nucleosides, nucleotides, and analogues	(5'->5')-dinucleotides	na	(5'->5')-dinucleotides	184626	52693.4	80697	58616.9	50417.2	83551.9	65577.3	147199	69372.8	75571.3	158537	76206.8	118538	53723.5	60466.4	55172.6	31565.4	67728.1	196321	106040	196698	102602	86653	121573	68229.1	441127	111353	53384.2	0.942430537049192	2.09168	0.0126569	99756.7	0.243376	diff	pg
10Z-Heptadecenoic acid	267.2 / 267.2	11.55	C18		HMDB0060038	Membrane	Lipids and lipid-like molecules	Fatty Acyls	Fatty acids and conjugates	Long-chain fatty acids	3789.18	4010.71	3936.78	4184.19	3992.02	4395.4	4418.45	5125.13	4761.22	5716.53	4165.29	4818.07	3561.2	4267.63	4937.38	5128.51	4525.93	4356.09	4443.19	4975.1	4909.66	4694.46	5300.8	6469.55	6238.66	5757.35	6996.87	7647.87	0.108315373041028	1.14998	0.100029	4797.46	0.0267558	-	pg
12-hydroxystearic acid	299.3 / 299.3	10.47	C18		HMDB0061706	na	Lipids and lipid-like molecules	Fatty Acyls	Fatty acids and conjugates	Long-chain fatty acids	4700.57	4465.58	4406.48	4918	4400.84	4323.11	5085.5	4276.71	4642.53	5008.68	5969.51	4437.21	1756.37	5497.61	5138.42	4204.6	4702.44	4344.43	5034.62	3743.17	3862.59	4743.46	5473.14	5483.46	6912.59	6272.09	6558.91	5511.55	0.0816855400672825	1.10515	0.488485	4498.69	0.0208232	-	pg
1,4-Dihydronicotinamide adenine dinucleotide (NADH)	664.1 / 397.0	8.2	Amide	C00004	HMDB0001487	Mitochondria	Nucleosides, nucleotides, and analogues	(5'->5')-dinucleotides	na	(5'->5')-dinucleotides	2.74003e+06	2.58635e+06	2.18825e+06	3.87476e+06	2.22945e+06	3.92556e+06	1.35932e+06	1.28186e+06	1.42054e+06	749942	2.40671e+06	1.57338e+06	3.9811e+06	2.53411e+06	1.77883e+06	1.38644e+06	1.14001e+06	1.53489e+06	2.37591e+06	1.31422e+06	1.75754e+06	1.87841e+06	2.17692e+06	1.34075e+06	1.5795e+06	2.07642e+06	1.98227e+06	1.80427e+06	0.10182433333242	0.877654	0.600144	1.93326e+06	0.469884	-	pg
1-Methyladenosine	282 / 150	1.66	Amide	C02494	HMDB0003331	Cytoplasm	Nucleosides, nucleotides, and analogues	Purine nucleosides	na	Purine nucleosides	38580.9	43375	39775.5	41862.5	44115.3	36012.7	47813.2	29812.9	44120.7	59459.8	67369.6	53670.8	42619.8	53388.3	54780.3	62480.9	61124.1	83729.2	47336.2	52834.5	37846.9	41382.3	41327.6	65502.3	41005	39957.9	47220.1	44525.5	0.066769564104763	0.799251	0.117062	53696	0.0643262	-	pg
1-Methylhistidine	170.1 / 123.9	6.25	Amide	C01152	HMDB0000001	Cytoplasm	Organic acids and derivatives	Carboxylic acids and derivatives	Amino acids, peptides, and analogues	Histidine and derivatives			61436.3	45247			52064.3	47007.9		43263	52616.2		56331.8				49750.8	58038.9	60364.6	47350.4	52398.4		59431	62954.6	46886	41484	43813.4	45633.6	0.0457393642100275		1	55827.6	0.0634707	-	pg
2,3-Diaminopropionic acid	103.1 / 59.0	7.81	Amide	C03401	HMDB0002006	Cytoplasm	Organic acids and derivatives	Carboxylic acids and derivatives	Amino acids, peptides, and analogues	L-alpha-amino acids	5723.5	6161.05	6211.1	5196.93	5864.98	6059.59	5602.74	4718.03	5824.71	6291.86	6654.27	6094.06	5184.22	5645.91	5844.61	5394.98	5252.48	5879.34	5825.73	5454.35	5401.31		5099.31	6385.29	4669.64	4589.22	5100.61	4647.62	0.0428330237648085	1.018	0.688758	5578.87	0.0203514	-	pg
2-Aminoisobutyric acid	104 / 58	5.63	Amide	C03665	HMDB0001906	Cytoplasm	Organic acids and derivatives	Carboxylic acids and derivatives	Amino acids, peptides, and analogues	Alpha amino acids	16220.6	12506.6	15054.3	14476.5	10644.8	12153.3	14270.9	17641.4	14104.1	13134.7	16945	17686.6	11218.1	10845.8	14388	10927.1	8330.95	10490.6	13765.4	9655.74	8763.92	8923.42	17614.1	13153.6	10056.7	8241.52	12777.1	13446.1	0.188309960451726	1.08573	0.575993	11506.4	0.0323417	-	pg
2'-Deoxyadenosine 5'-monophosphate(dAMP)	332 / 136.1	8.52	Amide	C00360	HMDB0000905	Lysosome	Nucleosides, nucleotides, and analogues	Purine nucleotides	Purine deoxyribonucleotides	Purine 2'-deoxyribonucleoside monophosphates	159618	122981	133546	127545	127060	120541	121775	119185	179970	114646	139334	147413	86826.2	90236.5	146109	172031	171370	160526	170100	93842.5	120894	147712	119619	171207	155641	115051	120932	124664	0.121776234374273	0.995499	0.976395	137540	0.105506	-	pg
2'-Deoxyadenosine 5'-triphosphate(dATP)	492 / 136	9.48	Amide	C00131	HMDB0001532	Mitochondria	Nucleosides, nucleotides, and analogues	Purine nucleotides	Purine deoxyribonucleotides	Purine 2'-deoxyribonucleoside triphosphates	503744	391025	368685	655689	740662	582093	483257	304641	483262	397824	232604	282577	290033	216911	422613	457747	381605	596875	645241	454329	352807	396121	499659	432437	424202	531681	566270	432178	0.126248786778032	1.17534	0.336275	428865	0.28798	-	pg
2'-Deoxycytidine 5'-monophosphate(dCMP)	306 / 78.9	8.96	Amide	C00239	HMDB0001202	Lysosome	Nucleosides, nucleotides, and analogues	Pyrimidine nucleotides	Pyrimidine deoxyribonucleotides	Pyrimidine 2'-deoxyribonucleoside monophosphates	3833.52	7680.74	7145.07	4970.57	14144.9	4336.15	21311	6284.03	15848.9	24835.4	33483.3	13463.5	8121.26	14739.4	14081.2	9283.71	8497.67	39712.8	7990.7	29773.8	38806.9	7569.29	7031	45456.7	49591.5	21303.7	24881.9	41116.1	0.33883350152859	1.44678	0.435576	19255.4	0.074074	-	pg
2'-Deoxyguanosine 5'-diphosphate（dGDP）	426 / 79	9.59	Amide	C00361	HMDB0000960	Cytoplasm	Phenylpropanoids and polyketides	Cinnamic acids and derivatives	Hydroxycinnamic acids and derivatives	Hydroxycinnamic acids	7.61619e+06	8.49371e+06	7.54551e+06	6.27002e+06	8.11668e+06	8.57573e+06	6.23469e+06	7.19781e+06	8.20069e+06	8.36326e+06	7.53577e+06	7.47696e+06	7.17153e+06	5.88949e+06	5.20518e+06	6.66567e+06	5.9339e+06	6.1062e+06	7.27051e+06	4.67126e+06	4.35849e+06	6.88692e+06	6.31465e+06	6.5837e+06	6.06089e+06	6.60329e+06	6.47221e+06	7.00453e+06	0.0515422552987882	0.976024	0.799435	6.08813e+06	0.692357	-	pg
2'-Deoxyguanosine 5'-triphosphate（dGTP）	506 / 159	9.96	Amide	C00286	HMDB0001440	Mitochondria	Nucleosides, nucleotides, and analogues	Purine nucleotides	Purine deoxyribonucleotides	Purine 2'-deoxyribonucleoside triphosphates	2.82291e+08	3.40963e+08	2.90599e+08	3.13448e+08	3.33941e+08	3.59365e+08	2.01134e+08	2.63621e+08	3.09405e+08	2.14043e+08	2.50987e+08	2.7831e+08	2.53873e+08	1.69024e+08	1.52266e+08	1.60095e+08	1.69504e+08	1.6211e+08	3.07776e+08	1.06784e+08	1.06089e+08	1.95696e+08	2.03869e+08	1.83216e+08	2.83278e+08	3.35513e+08	3.06717e+08	2.59829e+08	0.0946365719984921	1.03427	0.862041	1.80859e+08	4.73641	-	pg
2-Hydroxy-3-methylbutyric acid	117.1 / 70.9	2.7	C18		HMDB0000407	Cytoplasm	Lipids and lipid-like molecules	Fatty Acyls	Fatty acids and conjugates	Hydroxy fatty acids		124.586	171.937	192.993	164.391	149.359		178.574	204.614	133.16		167.157	155.013				199.602	155.2	207.137		161.76	160.434	221.44	200.846	241.622	249.094	297.836	197.349	0.14461065977352		1	182.679	0.0042898	-	pg
2-Hydroxycaproic acid	131.1 / 85.0	4.26	C18		HMDB0001624	na	Lipids and lipid-like molecules	Fatty Acyls	Fatty acids and conjugates	Medium-chain fatty acids	149.661	149.032	138.217	158.169	158.662	158.807	121.726	150.874	158.371	166.094	130.361	180.725	230.858	163.481	140.834	173.172	161.5	160.124	141.728	146.666	161.881	149.996	163.364	195.549	283.545	246.146	206.674	201.698	0.141284799238305	0.931276	0.446539	165.763	0.00305333	-	pg
2-Hydroxyphenethylamine	120 / 91	2.1	C18	C02735	HMDB0001065	na	Organic nitrogen compounds	Organonitrogen compounds	Amines	Aralkylamines	578703	403810	423479	400587	435175	357579	417707	468949	562744	465911	477375	606785	1.37352e+06	687498	522556	561185	449709	565554	574785	452306	550436	537501	578429	716136	1.23401e+06	1.13325e+06	1.11181e+06	1.08693e+06	0.0489433968769179	0.81961	0.405324	630801	0.260232	-	pg
2-Phenylglycine	152.1 / 135.2	3.71	Amide		HMDB0002210	Cytoplasm	Organic acids and derivatives	Carboxylic acids and derivatives	Amino acids, peptides, and analogues	Alpha amino acids					38499.6	33444.3	64678.1			65048.6	50165.1	42206	58242.6	87154.2	105614	99412.7	58578.4	122497	60785.1	73054.8	87030.6	53038.1	52948.3	102509	59875.5	58680.4	62364.4	51070.5	0.0726661951456745	0.807839	0.232672	80072	0.071653	-	pg
2-Phosphoglyceric acid	185 / 78.9	9.37	Amide		HMDB0000362	na	Organic oxygen compounds	Organooxygen compounds	Carbohydrates and carbohydrate conjugates	Sugar acids and derivatives	211340	266927	350989	296093	277433	252982	171782	157353	106372	124578	105245	175872	421037	292990	201941	267290	212470	146109	170260	234898	340555	169900	146109	104775	311016	313123	260680	309783	0.0735130077336959	0.756563	0.25406	225695	0.160077	-	pg
3-Methoxytyramine	168.2 / 151.0	1.94	C18	C05587	HMDB0000022	Cytoplasm	Benzenoids	Phenols	Methoxyphenols	Methoxyphenols	3325.65	2480.6	2594.18	2162.43	2677.77	2227.37	2370.63	2205.88	3160.3	2482.35	2471.18	2225.56	4798.95	2644.68	2437.56	1911.97	2255.99	1823.01	2383.97	2359.92	2648.54	2396.89	2037.18	2673.47	2367.58	2515.42	2216.19	1881.16	0.104782002465743	0.913547	0.62894	2531.01	0.0139589	-	pg
3-Methylhistidine	170 / 96	7.06	Amide	C01152	HMDB0000479	Cytoplasm	Organic acids and derivatives	Carboxylic acids and derivatives	Amino acids, peptides, and analogues	Histidine and derivatives	8573.5	9417.5	7805.36	8862.33	9178.05	8422.1	10393.2	9522.85	10593.9	8568.56	9326.51	9827.48	11555.8	9727.43	10203.5	10918.6	7827.21	13138.1	12567.5	9542.73	10403.7	11071.5	12099.3	14089.1	9045.77	9635.65	9347.96	11340.8	0.0904032798848987	1.10104	0.306142	11095.4	0.0414407	-	pg
3-Phosphoglycerate	185.0 / 79.0	9.32	Amide	C00597	HMDB0000807	Cytoplasm	Organic oxygen compounds	Organooxygen compounds	Carbohydrates and carbohydrate conjugates	Sugar acids and derivatives	383536	388627	477885	440804	438571	361447	236577	310853	186701	186985	186038	271769	568602	406308	330044	374057	306006	213507	273775	352480	492344	285746	199135	156135	386193	479849	389016	444963	0.0926923621347203	0.800362	0.312863	329845	0.171603	-	pg
4,5-Dihydroorotic acid	157 / 113	3.56	Amide	C00337	HMDB0003349	Cytoplasm	Organic acids and derivatives	Carboxylic acids and derivatives	Amino acids, peptides, and analogues	Alpha amino acids and derivatives	28111.8	28578.1	31979.2	29487.5	29715.3	27851.5	24392.1	28074	28242.6	27967.3	33112.2	33349.3	29764.5	24094.7	24685.8	19783.3	21293	25130.2	32528	19055.7	19887.1	26182.3	30966.3	33909.1	34828.3	33603.2	31532.7	30884.9	0.0483395263380381	1.12281	0.345222	25606.7	0.0589417	-	pg
4-Guanidinobutanoic acid	146 / 87	6.55	Amide	C01035	HMDB0003464	Cytoplasm	Organic acids and derivatives	Carboxylic acids and derivatives	Amino acids, peptides, and analogues	Gamma amino acids and derivatives	472524	532376	520655	518341	587501	469268	797148	700657	831507	647932	753374	671153	660702	522812	527656	557578	407234	662912	835821	523495	632255	589000	734563	948397	703122	654336	646858	688433	0.0346559229334963	1.27693	0.0713632	633535	0.408916	-	pg
4-Trimethylammoniobutanoic acid	146 / 87	6.94	Amide	C01181	HMDB0001161	Cytoplasm	Lipids and lipid-like molecules	Fatty Acyls	Fatty acids and conjugates	Straight chain fatty acids	60620.9	65273.6	63488.5	69377.8	70343.6	61694.9	96863.1	79577.4	96951.6	81274.4	89479.1	81992.9	82909.9	70451.6	66167.9	69335.5	54027.4	84364.3	98459.4	62101.9	72628.6	67204.1	82479.6	113972	81915.6	82688.4	82876.9	81884.5	0.00542185056015124	1.16287	0.24347	77008.5	0.115752	-	pg
4Z,7Z,10Z,13Z,16Z,19Z-Docosahexaenoic Acid (DHA)	327.2 / 327.2	11.36	C18	C06429	HMDB0002183	Cytoplasm	Lipids and lipid-like molecules	Fatty Acyls	Fatty acids and conjugates	Very long-chain fatty acids	8560.61	4868.31	4204.34	4733.85	4316.7	8003.42	4198.26	4485.64	4486.57	5397.55	4233.05	5177.85	4681.05	4249.52	4022.92	4381.15	3595.5	4702.62	3783.3	3126.27	3941.08	2804.54	3702.67	5617.52	4348.2	4109.25	5434.55	5807.48	0.144885323843409	0.896329	0.331829	4050.68	0.0096341	-	pg
5-Amino-4-carbamoylimidazole (AICA)	127.1 / 55.1	2.57	Amide	C04051	HMDB0003192	Cytoplasm	Organoheterocyclic compounds	Azoles	Imidazoles	Aminoimidazoles	3.62955e+06	3.67442e+06	3.20066e+06	3.0603e+06	3.88031e+06	3.46728e+06	3.81792e+06		3.52702e+06	3.43576e+06	4.02593e+06	3.60304e+06	3.58877e+06	3.27783e+06	4.22506e+06	3.40998e+06	3.26702e+06	4.10269e+06	3.36622e+06	3.80204e+06	4.17844e+06	3.32252e+06	3.87275e+06	3.94652e+06	3.6901e+06	3.50845e+06	3.45534e+06	3.06077e+06	0.0669506933227701	1.02822	0.650145	3.69666e+06	0.587699	-	pg
5'-Deoxyadenosine	252 / 136	2.51	C18	C05198	HMDB0001983	Extracellular	Nucleosides, nucleotides, and analogues	5'-deoxyribonucleosides	na	5'-deoxyribonucleosides	7436	7761.28	4961.48	5191.15			4137.42	4166.58	5015.44			6862.69	9160.31	5522.15	5100.49	5527.19		6169.37	5193.9		5607.63	7289.02	7441.66		8687.63	7244.6	8892.1	7272.66	0.0958453106154151	1.01384	0.931302	6334.63	0.0253472	-	pg
5-Hydroxylysine	163.1 / 100.0	9.79	Amide	C16741	HMDB0000450	Cytoplasm	Organic acids and derivatives	Carboxylic acids and derivatives	Amino acids, peptides, and analogues	L-alpha-amino acids	15324.2	18037.8	16494.6	13730.5	20001.6	16458.6	13992	13472.9	16296.3	15105.7	12607.3	17336.4	22351.9	20470.2	16530.6	17463.4	13777.3	13441.4	16118.7	10654.3	15249	11801.7	13415.2	14460.2	18878.6	19845.1	20567.5	20794.2	0.0373132146176978	0.785306	0.0516825	15477.8	0.0384006	-	pg
5'-Methylthioadenosine	298 / 136.2	3.46	C18	C00170	HMDB0001173	Cytoplasm	Nucleosides, nucleotides, and analogues	5'-deoxyribonucleosides	5'-deoxy-5'-thionucleosides	5'-deoxy-5'-thionucleosides	8240.25	8324.56	7462.42	8020.16	8686.2	9461.22	13470.5	10262.6	11971.1	13550.9	12273.3	11910.7	10654.6	10248.2	9749.12	10345.6	8591.66	11730.3	13127.4	8985.84	9864.76	11556.8	10444.2	14663.6	13817	13820.3	13580.7	12676.4	0.0349124473786861	1.11943	0.235952	10830.2	0.0401118	-	pg
7-Dehydrocholic acid (7-DHCA)	405.3 / 405.3	8.12	C18	C04643	HMDB0000391	Extracellular	Lipids and lipid-like molecules	Steroids and steroid derivatives	Bile acids, alcohols and derivatives	Dihydroxy bile acids, alcohols and derivatives	328.533	398.839	315.851	424.613	425.856	397.192	423.088	433.456	431.754	448.251	463.852	379.931	228.652	441.176	407.518	451.239	323.457	411.231	450	473.093	423.434	347.138	442.573	467.124	396.023	379.313	412.997	388.947	0.0312094327806715	1.15026	0.18357	405.553	0.00793161	-	pg
7-methylguanosine	298.1 / 166.0	9.54	Amide		HMDB0001107	na	Nucleosides, nucleotides, and analogues	Purine nucleosides	na	Purine nucleosides	4.23638e+06	4.50534e+06	3.66028e+06	4.65021e+06	5.36717e+06	3.95533e+06	4.87297e+06	3.60812e+06	4.31876e+06	3.3696e+06	4.52863e+06	4.31629e+06	6.03691e+06	5.28881e+06	5.35449e+06	5.63259e+06	3.82273e+06	6.18802e+06	5.97171e+06	3.26852e+06	4.07874e+06	4.39906e+06	4.38945e+06	4.60035e+06	4.64118e+06	5.74977e+06	5.14577e+06	4.69182e+06	0.0881045699756556	0.826265	0.0899809	4.91928e+06	0.523579	-	pg
Acetamide	60.0 / 44.1	1.37	Amide	C06244	HMDB0031645	Cytoplasm	Organic acids and derivatives	Carboximidic acids and derivatives	Carboximidic acids	Carboximidic acids	85577.4	87123.9	74207.3	74852.4	78556.5	101837	80154.8	72665.9	95562.7	79621.8	89596.6	83604.5	72729.1	69480.3	74587.2		78847.9	103334	95407.3		100358	97245.2	79175.6	97723.8		74549.3	70309.5	77591.3	0.0402719026915145	1.17778	0.0828346	86888.8	0.119311	-	pg
Acetylcarnitine	204 / 85	4.67	Amide	C02571	HMDB0000201	Cytoplasm	Lipids and lipid-like molecules	Fatty Acyls	Fatty acid esters	Acyl carnitines	299321	295968	258298	311751	264204	375547	322330	274574	258485	176424	188187	302092	325038	177877	200092	162482	122120	274411	371696	184290	209350	254220	285536	368634	322273	306850	298365	325634	0.0355919434732144	1.32623	0.154701	244646	0.260108	-	pg
Adenine	136 / 92	1.88	Amide	C00147	HMDB0000034	Cytoplasm	Organoheterocyclic compounds	Imidazopyrimidines	Purines and purine derivatives	6-aminopurines		2.93045e+07	3.05168e+07	3.43899e+07			7.4668e+07	3.60982e+07	5.30674e+07	6.71637e+07	6.42572e+07	5.48029e+07	4.43368e+07	6.008e+07	7.32751e+07	7.35387e+07	5.28479e+07	9.95897e+07	6.45988e+07	6.29003e+07	6.59324e+07	5.44938e+07	5.07135e+07	9.87263e+07	4.97799e+07	4.65371e+07	5.54274e+07	4.76866e+07	0.068582095658752	0.984386	0.922822	6.67528e+07	2.06147	-	pg
Adenosine	268 / 136	2.04	Amide	C00212	HMDB0000050	Extracellular	Nucleosides, nucleotides, and analogues	Purine nucleosides	na	Purine nucleosides	4.20257e+07	9.40247e+07	1.4038e+08	1.53118e+08	9.6251e+07	4.51742e+07	4.74795e+08	1.91021e+08	3.0278e+08	3.93988e+08	4.2326e+08	3.13114e+08	2.90997e+08	3.79071e+08	4.91113e+08	4.80054e+08	3.45739e+08	6.05233e+08	3.74278e+08	3.61126e+08	4.45167e+08	3.10177e+08	2.78776e+08	5.84746e+08	3.13709e+08	3.20743e+08	3.3335e+08	3.12806e+08	0.0256628624814323	0.90821	0.555325	4.12207e+08	3.94137	-	pg
Adenosine-3′,5′-cyclic monophosphate(cAMP)	328.0 / 134.0	3.98	Amide	C00575	HMDB0000058	Cytoplasm、Extracellular、Golgi apparatus	Nucleosides, nucleotides, and analogues	Purine nucleotides	Cyclic purine nucleotides	3',5'-cyclic purine nucleotides	1917.01	1825.24	1913.18	1867.76	2096.17	2025.53	1659.23	2451.65	2134.75	1085.56	1639.04	2025.02	2837.87	2333.42	1983.9	1642.28	1468.55	1454.09	1865.59	1294.7	1390.19	1861.38	2350.81	1931.4	2449.54	1884.83	2240.86	1921.85	0.109822376532007	0.912454	0.547105	1867.85	0.0123193	-	pg
Adenosine 3',5'-diphosphate	426 / 134	9.93	Amide	C00054	HMDB0000061	Golgi apparatus	Nucleosides, nucleotides, and analogues	Purine nucleotides	Purine ribonucleotides	Purine ribonucleoside 3',5'-bisphosphates	2.71042e+07	3.44466e+07	3.10217e+07	2.65157e+07	3.15018e+07	2.75396e+07	2.2266e+07	3.27522e+07	2.89413e+07	2.47759e+07	2.21151e+07	2.52286e+07	3.22196e+07	2.5314e+07	1.92853e+07	1.87198e+07	1.98931e+07	1.87271e+07	2.31591e+07	1.54954e+07	1.41983e+07	2.25302e+07	2.68656e+07	2.04845e+07	2.07147e+07	2.42436e+07	2.50135e+07	2.24916e+07	0.0718311550941896	0.914833	0.53564	2.14077e+07	1.39401	-	pg
Adenosine-5′-diphosphate(ADP)	426.0 / 159.0	9.13	Amide	C00008	HMDB0001341	Cytoplasm	Nucleosides, nucleotides, and analogues	Purine nucleotides	Purine ribonucleotides	Purine ribonucleoside diphosphates	1.78044e+06	1.693e+06	1.46324e+06	1.30853e+06	1.7848e+06	1.66709e+06	1.17511e+06	1.46035e+06	1.49393e+06	1.29867e+06	1.26784e+06	1.52885e+06	1.25295e+06	964409	1.10653e+06	982094	1.18692e+06	1.20909e+06	1.50751e+06	663165	705637	1.29486e+06	1.19736e+06	980935	1.13758e+06	1.37062e+06	1.40878e+06	1.23155e+06	0.0844170470956127	0.947401	0.695291	1.08762e+06	0.322938	-	pg
Adenosine-5′-triphosphate(ATP)	506.0 / 79.0	9.5	Amide	C00002	HMDB0000538	Cytoplasm	Nucleosides, nucleotides, and analogues	Purine nucleotides	Purine ribonucleotides	Purine ribonucleoside triphosphates	1.13745e+07	1.29606e+07	1.00239e+07	1.12135e+07	1.17534e+07	1.10768e+07	6.99489e+06	9.95027e+06	1.02767e+07	7.32772e+06	9.15368e+06	1.01813e+07	9.58769e+06	5.8722e+06	5.38132e+06	6.07747e+06	5.96781e+06	6.04266e+06	9.37973e+06	3.55348e+06	3.20483e+06	8.02111e+06	6.71644e+06	6.09554e+06	1.16103e+07	1.1068e+07	1.0587e+07	9.64301e+06	0.0674039658450118	0.949703	0.787129	6.32502e+06	0.840308	-	pg
Adenosine diphosphate ribose(ADP-ribose)	560 / 348	8.67	Amide	C00301	HMDB0001178	Cytoplasm	Nucleosides, nucleotides, and analogues	Purine nucleotides	Purine nucleotide sugars	Purine nucleotide sugars	8323.95	14504.1	14123.5	13305.8	8098.22	10209.8	17100	6749.13	18912.3	12782.1	16713.8	11522.7	19778.3	7320.52	14786.2	17031.2	14842.9	4371.39	13339.5	10761.8	14845.5	16881.4	9511.9	21423.4	13120.9	8374.47	14258.6	14710.3	0.199461728048237	1.11049	0.641465	13741.2	0.0326177	-	pg
Adenosine monophosphate （AMP）	346.1 / 97.0	8.63	Amide	C00020	HMDB0000045	Cytoplasm	Nucleosides, nucleotides, and analogues	Purine nucleotides	Purine ribonucleotides	Purine ribonucleoside monophosphates	7069.45	6380.07	6003.57	5297.95	6546.11	8535.27	8313.11	7669.73	10959.2	11071.4	9147.2	7635.44	15947.8	9441.4	7560.38	12359.4	7246.58	8390.06	9427.17	8218.6	7217.75	7969.43	7631.67	9831.2	9331.02	7787.82	8769.32	9558.74	0.0771124710142845	0.825257	0.247081	9270.12	0.0237091	-	pg
AICAR	337 / 79	8.83	Amide	C04677	HMDB0001517	Cytoplasm	Nucleosides, nucleotides, and analogues	Imidazole ribonucleosides and ribonucleotides	1-ribosyl-imidazolecarboxamides	1-ribosyl-imidazolecarboxamides	389405	345021	308112	291556	358397	343755	387369	355240	376209	395743	452829	357512	414985	514165	411445	361717	448970	451778	384336	407121	428139	369584	351395	473054	324776	310166	310772	308664	0.0207310605054676	0.927227	0.278213	418057	0.152088	-	pg
Alanine	90.1 / 43.9	6.36	Amide	C00041	HMDB0000161	Cytoplasm	Organic acids and derivatives	Carboxylic acids and derivatives	Amino acids, peptides, and analogues	Alanine and derivatives	840690	945852	1.03279e+06	864345	879369	864696	1.2408e+06	1.09484e+06	1.1765e+06	1.01115e+06	1.12083e+06	1.24933e+06	2.29116e+06	1.9323e+06	2.04172e+06	2.09772e+06	1.59027e+06	2.35322e+06	3.04573e+06	1.71949e+06	2.30034e+06	2.25256e+06	2.53933e+06	2.9208e+06	1.6745e+06	1.47567e+06	1.5994e+06	1.61285e+06	0.0453583080140251	1.20086	0.100592	2.25705e+06	0.689312	-	pg
Allantoin	157.0 / 42.0	2.59	Amide	C01551	HMDB0000462	Cytoplasm	Organoheterocyclic compounds	Azoles	Imidazoles	Imidazoles	24040.4		19229.7	15728.8	15946.2	17558.9	19346	19345	22174.7	17902.4		19785.8	22239.9		17727.1	15919.1	18913.5	23335.4	20456.8	20493.7		21468.4	19167.5	24303.9	17544.4	18614.8	20099.4	19971.2	0.055071016775503	1.07903	0.370006	20402.5	0.0480616	-	pg
Alloisoleucine	132.1 / 86.1	3.89	Amide		HMDB0000557	Cytoplasm	Organic acids and derivatives	Carboxylic acids and derivatives	Amino acids, peptides, and analogues	Isoleucine and derivatives	716072	791021	765914	795265	907306	720164	833939	853501	952417	974292	962206	950565	1.22871e+06	1.09147e+06	1.15589e+06	1.14924e+06	960738	1.08076e+06	1.0529e+06	987530	1.14278e+06	1.04215e+06	1.0427e+06	1.33523e+06	1.08075e+06	945575	1.04239e+06	964749	0.0548623715947462	0.990474	0.870351	1.10584e+06	0.263016	-	pg
Alpha-aminobutyric acid	104.1 / 77.2	3.52	Amide	C05145	HMDB0003911	Cytoplasm	Organic acids and derivatives	Carboxylic acids and derivatives	Amino acids, peptides, and analogues	Beta amino acids and derivatives	218672	211007	232306	217207	230156	186286	238788	221072	268673	289684	248655	265602	289267	273357	306093	286564	238780	301756	257784	266326	256998	280417	256725	298829	245056	209517	232612	235514	0.0565919615255312	0.953569	0.305577	276075	0.121316	-	pg
Alpha-Linolenic Acid	277.2 / 277.2	11.12	C18	C06427	HMDB0001388	Cytoplasm	Lipids and lipid-like molecules	Fatty Acyls	Lineolic acids and derivatives	Lineolic acids and derivatives	125096	127457	111683	100854	121658	115118	150068	123645	138205	141812	177298	107935	103257	140874	145025	106751	125764	116507	150050	94397.4	97767.4	119941	169591	161590	112451	146148	150327	124656	0.116398357887394	1.07472	0.556597	127626	0.102719	-	pg
Aminoadipic acid	162.0 / 98.0	8.32	Amide	C00956	HMDB0000510	Cytoplasm	Organic acids and derivatives	Carboxylic acids and derivatives	Amino acids, peptides, and analogues	L-alpha-amino acids	96817.1	105093	116661	111430	122671	100489	133315	184568	218615	139520	146839	189876	142022	97135.4	86601.1	104403	66210.7	116908	147552	76627.2	115082	139400	147430	177056	143275	140087	134810	141101	0.022261212054223	1.30959	0.101984	118036	0.175198	-	pg
Anandamide	348.3 / 287.2	10.97	C18	C11695	HMDB0004080	Extracellular	Organic nitrogen compounds	Organonitrogen compounds	Amines	N-acylethanolamines	61.3909	87.7271	64.4844	86.4176	83.8271	77.3739	67.692	61.9712	82.4629	60.9625	117.313	73.576	187.98	207.931	230.721	269.041	223.342	149.001	207.102	177.12	288.323	205.081	266.553	345.252	43.9503	55.0325	86.9679	103.906	0.332048646287877	1.17462	0.256915	229.787	0.00491204	-	pg
Aniline-2-sulfonate	172 / 80	1.35	Amide	C06333	HMDB0304940						3447.53	3114.94	4009.7	3034.27	3647.02	3651.65	3318.72	2900.7	3333.08	4074.37	4902.78		3008.85	3382.54			3831.77	3245.28				3025.8	3696.96		3101.93	2813.42	2926.49	4275.83	0.178199366178265		1	3365.2	0.0162888	-	pg
Arachidic Acid	311.3 / 311.3	12.65	C18	C06425	HMDB0002212	Cytoplasm	Lipids and lipid-like molecules	Fatty Acyls	Fatty acids and conjugates	Long-chain fatty acids	7.55441e+06	9.65845e+06	8.77737e+06	1.04481e+07	8.44504e+06	9.48908e+06	1.03479e+07	1.02713e+07	1.00652e+07	1.06712e+07	9.83489e+06	1.05351e+07	4.20745e+06	8.8326e+06	9.77894e+06	1.09468e+07	1.03996e+07	1.10241e+07	8.96843e+06	8.55846e+06	9.96233e+06	9.96095e+06	1.11193e+07	9.87517e+06	2.42765e+07	2.02202e+07	2.50141e+07	2.67275e+07	0.0992684287337434	1.05898	0.636732	9.46952e+06	0.957326	-	pg
Arachidonic acid	303.2 / 303.2	11.42	C18	C00219	HMDB0001043	Cytoplasm	Lipids and lipid-like molecules	Fatty Acyls	Fatty acids and conjugates	Long-chain fatty acids	522816	534864	444556	551202	427938	565358	752912	724352	484602	526200	647974	752417	303324	367450	350137	340973	293441	476531	369770	301905	294799	271745	325105	303424	285707	359160	472821	565708	0.254131792329504	0.875644	0.173007	333217	0.104115	-	pg
Arginine	175.1 / 70.0	9.3	Amide	C00062	HMDB0000517	Cytoplasm	Organic acids and derivatives	Carboxylic acids and derivatives	Amino acids, peptides, and analogues	L-alpha-amino acids	291818	335334	273227	269701	319700	326722	343864	370650	461632	425993	424423	379105	616556	583247	475904	474684	443198	562551	465281	418357	594235	538818	440880	599852	443502	419050	431597	376407	0.0606423739299351	0.968722	0.711276	517797	0.156825	-	pg
Asparagine	133.1 / 74.2	7.19	Amide	C00152	HMDB0000168	Cytoplasm	Organic acids and derivatives	Carboxylic acids and derivatives	Amino acids, peptides, and analogues	Asparagine and derivatives	327885	362348	359501	334365	344503	367088	501926	438401	483132	438998	421190	425851	418409	379861	381802	410605	272828	428646	497420	323860	386667	412106	439644	540957	390069	440775	411827	417061	0.0434505990735648	1.13459	0.221191	407734	0.263461	-	pg
Aspartic acid	132.0 / 88.0	8.21	Amide	C00049	HMDB0000191	Cytoplasm	Organic acids and derivatives	Carboxylic acids and derivatives	Amino acids, peptides, and analogues	Aspartic acid and derivatives	519523	561897	560914	554449	589020	519533	1.159e+06	1.03864e+06	1.09184e+06	1.28009e+06	1.144e+06	1.26063e+06	707812	793703	778007	908582	716559	846009	768607	561368	764135	687217	624098	824929	780243	804942	822080	784961	0.0209050758711981	0.890474	0.121722	748419	0.153237	-	pg
Asymmetric dimethylarginine	203 / 70	8.39	Amide	C03626	HMDB0001539	Cytoplasm	Organic acids and derivatives	Carboxylic acids and derivatives	Amino acids, peptides, and analogues	Arginine and derivatives	2.46332e+06	2.93444e+06	2.20743e+06	2.23471e+06	3.00455e+06	2.73858e+06	3.13973e+06	3.8218e+06	3.95523e+06	4.9611e+06	3.74934e+06	4.56382e+06	6.23523e+06	5.13618e+06	4.76531e+06	5.12009e+06	4.04395e+06	5.38251e+06	5.21229e+06	4.08392e+06	5.4984e+06	4.25679e+06	5.03878e+06	5.50453e+06	3.53522e+06	3.86605e+06	4.40237e+06	3.59702e+06	0.0888842773478914	0.964523	0.64988	5.02316e+06	0.507893	-	pg
Azelaic acid	187.1 / 97.1	5.24	C18	C08261	HMDB0000784	na	Lipids and lipid-like molecules	Fatty Acyls	Fatty acids and conjugates	Medium-chain fatty acids	4394.39	4426.47	4025.87	4633.48	4930.53	4539.51	4398.6	5054.37	5454.66	5303.36	5229.96	5135.98	4222.78	5046.08	4704.62	5037.17	5114.52	5037.98	4705.32	4890.72	4946.14	4866.23	5057.97	5200.06	7477.3	7364.88	7320.27	6622.81	0.0466933888983263	1.01726	0.604239	4902.47	0.0204003	-	pg
Beta-Alanine	90.1 / 44.0	6.36	Amide	C00099	HMDB0000056	Cytoplasm	Organic acids and derivatives	Carboxylic acids and derivatives	Amino acids, peptides, and analogues	Beta amino acids and derivatives	1.19784e+06	1.34872e+06	1.58344e+06	1.23768e+06	1.28095e+06	1.20629e+06	1.7781e+06	1.56049e+06	1.65871e+06	1.38174e+06	1.60309e+06	1.75915e+06	2.77255e+06	2.21631e+06	2.53456e+06	2.65769e+06	1.82026e+06	2.82727e+06	3.58907e+06	2.174e+06	2.71063e+06	2.75906e+06	3.23608e+06	3.65105e+06	2.13126e+06	1.9114e+06	1.97204e+06	2.03445e+06	0.0404062149392081	1.22195	0.0808016	2.74571e+06	0.7975	-	pg
Beta-Glycerophosphoric acid	171 / 79	8.54	Amide	C02979	HMDB0002520	Cytoplasm	Lipids and lipid-like molecules	Glycerophospholipids	Glycerophosphates	Glycerophosphates	537819	596269	645228	668107	601243	521390	243284	594240	435395	198738	397126	435775	474073	292558	276192	278189	220669	178894	483138	274208	330696	376578	436295	303446	479339	432120	414912	443315	0.0533277936055678	1.28118	0.157771	327078	0.282301	-	pg
Beta-Muricholic acid (β-MCA)	407.4 / 407.4	8.28	C18	C17726	HMDB0000415	Extracellular	Lipids and lipid-like molecules	Steroids and steroid derivatives	Bile acids, alcohols and derivatives	Trihydroxy bile acids, alcohols and derivatives	5433.43	4269.58	4294.77	4878.31	4744.81	5712.69	4874.37	5365.08	4439.36	4542.84	5191.76	5012.32	4079.77	4618.55	4773.9	5541.86	4562.7	4777.15	4475.96	5743.21	5022.35	4634.99	4615.77	4401.3	4447.19	4611.05	5620.38	4948.64	0.0916899403999196	1.01903	0.756496	4770.63	0.0212539	-	pg
Caffeine	195 / 138.2	3.54	C18	C07481	HMDB0001847	Cytoplasm	Organoheterocyclic compounds	Imidazopyrimidines	Purines and purine derivatives	Xanthines	36.4113	40.3705	48.0553	33.8515	38.8803	48.1535	31.719	26.5665	42.4873	52.226	47.0157	45.7306	48.8724	53.2745	41.0929	41.2462	44.674	43.266		36.6123	44.8216	42.1856	29.5018	67.6461	68.724	68.3711	71.7264	59.1872	0.0700958488908632	0.97245	0.84453	44.8358	0.00137927	-	pg
Carnitine	162.1 / 103.1	6.45	Amide	C00318	HMDB0000062	Cytoplasm	Organic nitrogen compounds	Organonitrogen compounds	Quaternary ammonium salts	Carnitines	14819.2	13978.4	12702.4	12953	14636.6	15708.7	27839.8	17114.5	21077.1	20827.2	21580	21747.7	10682.7	13884.8	13546.3	19891.5	13884.8	19391.7	16899.2	11310.8	13191.8	12638.4	13821.1	16558.9	15880.2	15574.8	15807.8	16210.5	0.0143367868906349	0.924829	0.525955	14641.8	0.0231947	-	pg
Carnosine	225.1 / 154.1	8.08	Amide	C00386	HMDB0000033	Cytoplasm	Organic acids and derivatives	Peptidomimetics	Hybrid peptides	Hybrid peptides	2253.37	1946.84	2316.15	1789.81	1953.5	1686.76	2267.19	2040.11	3338.68	1728.93	2318.19	2567.08	1748.12	1842.74	2025.74	2300.86	1287.88	2422.48	3388.69	1768.93	2105.47	2213.2	1896.64	2120.73	2284.26	3336.34	2633.91	2442.93	0.150220270580122	1.16046	0.309745	2093.46	0.0198207	-	pg
CDP-Ethanolamine	447 / 112	9.01	Amide	C00570	HMDB0001564	Cytoplasm	Nucleosides, nucleotides, and analogues	Pyrimidine nucleotides	Pyrimidine ribonucleotides	CDP-ethanolamines	13174.8	11342.5	3895.99	4046.59	19143.3	28251.1	22435.8	10764.3	22649.4	15521.9	129326	28533.7	11310.6	2913.9	8806.45	13447.7	22794.4	27370.3	20659.8	18189.9	21518.6	6114.01	4935.22	16106.7	19133.7	4446.66	11300.8	44255.5	0.760904028700061	1.01017	0.975965	14514	0.0334335	-	pg
Cellobiose	341 / 161	7.33	Amide	C06422	HMDB0000055	Cytoplasm	Organic oxygen compounds	Organooxygen compounds	Carbohydrates and carbohydrate conjugates	O-glycosyl compounds	35025.2	33241.8	29267.4	35682.8	50089.5	69474.6	35827.8	26823	60005.2	31063	76346.3	26681.8	61010.3	43284.7	80115.3	98978.3	46052.6	41470.7	89325.4	54686.2	28912.2	56136.6	41195.6	50123.6	41149.5	52726.7	71977.4	85709	0.273013250019545	0.863762	0.519798	57607.6	0.0464435	-	pg
Cinnavalininate	298.9 / 254.9	4.2	C18	C05640	HMDB0004078	na	Organoheterocyclic compounds	Benzoxazines	Phenoxazines	Phenoxazines	52099.4	62237.5	65349.6	70825.1	66449.2	78098.4	67905.2	66754.4	75840.4	83837.7	61570.4	82101.2	49210	71303.4	69889.9	68677	75493.2	77988.2	74227.3	74759.6	76468.1	69928.8	89227.9	74310	104390	92057.9	88883.7	87636.8	0.0711586735827921	1.11237	0.150481	72623.6	0.0975703	-	pg
cis-4-Hydroxy-D-proline	132 / 86	6.79	Amide	C03440	HMDB0060460	na	Organic acids and derivatives	Carboxylic acids and derivatives	Amino acids, peptides, and analogues	Proline and derivatives	1.93272e+06	2.03185e+06	2.06186e+06	2.0823e+06	2.09139e+06	1.87273e+06	2.47768e+06	2.3961e+06	2.33828e+06	2.16864e+06	2.28602e+06	2.36974e+06	2.26555e+06	1.98532e+06	2.09399e+06	2.04452e+06	1.44521e+06	2.42525e+06	2.89692e+06	1.71237e+06	2.02962e+06	2.27586e+06	2.47195e+06	3.01596e+06	2.24063e+06	2.13197e+06	2.11127e+06	2.12016e+06	0.0242973822408135	1.17479	0.177243	2.22188e+06	0.659782	-	pg
Citicoline	489 / 184	8.9	Amide	C00307	HMDB0001413	Cytoplasm	Nucleosides, nucleotides, and analogues	Pyrimidine nucleotides	Pyrimidine ribonucleotides	Pyrimidine ribonucleoside diphosphates	234339	304581	351614	404054	547085	673255	603810	413316	502713	588418	544387	417624	421360	759373	463896	697042	211161	848635	530079	176283	305452	288203	456141	384160	629366	521919	473972	430625	0.144047998544224	0.629234	0.0885146	461815	0.281283	-	pg
Citrulline	176.1 / 159.2	7.47	Amide	C00327	HMDB0000904	Mitochondria	Organic acids and derivatives	Carboxylic acids and derivatives	Amino acids, peptides, and analogues	L-alpha-amino acids	10713.6	8330.3	11011.8	9407.65	9913.12	10360.7	12028.9	9630.37	10259.5	9664.28	12532.9	9600.14	13515.7	12119.2	12603.2	11228.7	8461.6	11608.4	14177.6	9556.53	11649.7	11450.6	12236.4	13652.9	11885	12049.4	10842.2	10722.2	0.0524733198002774	1.04583	0.599441	11855	0.0346385	-	pg
Conjugated linoleic acids (CLA)	279.2 / 279.2	11.55	C18	C04056	HMDB0005048	Extracellular	Lipids and lipid-like molecules	Fatty Acyls	Lineolic acids and derivatives	Lineolic acids and derivatives	186779	215353	201748	200865	204599	195335	240295	233513	297071	235373	247483	210663	113155	235713	216569	235056	207736	247870	221434	221355	235360	211855	234236	276698	349268	399400	465510	462831	0.115200302582653	1.11531	0.3023	221420	0.165956	-	pg
Cystathionine	221 / 134	8.74	Amide	C02291	HMDB0000099	Cytoplasm	Organic acids and derivatives	Carboxylic acids and derivatives	Amino acids, peptides, and analogues	L-cysteine-S-conjugates	471225	412259	447709	361759	465814	387039	768436	816992	1.41267e+06	693085	1.00217e+06	751669	999926	887561	612333	691043	542802	1.06907e+06	1.10564e+06	737517	935593	996803	952724	1.46102e+06	797180	692778	892900	796977	0.0890434095043468	1.2887	0.111624	916003	0.486196	-	pg
Cysteine	122.1 / 76.0	8.56	Amide	C00097	HMDB0000574	Cytoplasm	Organic acids and derivatives	Carboxylic acids and derivatives	Amino acids, peptides, and analogues	Cysteine and derivatives		4357.77	4005.14	3092.51	4821.68					3799.12				6800	4385.62	6894.21	3405.01	8396.01	5425.33	5403.7	4153.35	4447.59	3773.66	7257.6	4123.78	4629.81	5307.67	3209.53	0.177261220849691	0.849519	0.391024	5485.65	0.00419226	-	pg
Cystine	241.1 / 151.9	8.62	Amide	C00491	HMDB0000192	Cytoplasm	Organic acids and derivatives	Carboxylic acids and derivatives	Amino acids, peptides, and analogues	L-cysteine-S-conjugates	6593	8912.31	7413.46	8525.59	8730.8	7438.29	6050.11	7906.62	8228.59	8394.65	8228.48	7326.1	9677.68	12352.5	11317	13391.2	11565.5	10381.3	11781.1	9285.19	12355.4	13493.8	13668.9	8930.69	7417.86	7775.3	8923.35	8989.58	0.0836078825349989	1.01208	0.892474	11516.7	0.0315641	-	pg
Cytidine	244.1 / 112	3.27	Amide	C00475	HMDB0000089	Extracellular	Nucleosides, nucleotides, and analogues	Pyrimidine nucleosides	na	Pyrimidine nucleosides	180096	231088	152153	225858	235118	221206	729190	154899	391901	282544	278675	357040	513822	461166	680441	907668	383933	916281	952593	580467	857854	695768	389788	1.10683e+06	472570	302467	636573	509671	0.248459834467129	1.18636	0.417229	703884	0.351164	-	pg
Cytidine 2',3'-cyclic phosphate	304 / 110	6.25	Amide	C02354	HMDB0011691	na	Organic acids and derivatives	Carboxylic acids and derivatives	Amino acids, peptides, and analogues	Peptides	13486.2	25279.3	12135.7	8751.46	19653.3	14064.2	26736.3	13965.1	50137	21885.7	34520.5	19840.8	13127.7	18250.1	21455	34714.7	23065.7	21033.9	114735	16837	20247.1	27306.6	15221.6	33476.1	24767.4	23736	23531.9	24154.3	0.0196434640997806	1.73056	0.336473	29955.9	0.101535	-	pg
Cytidine 5'-diphosphate（CDP）	402 / 79	9.7	Amide	C00112	HMDB0001546	Mitochondria	Nucleosides, nucleotides, and analogues	Pyrimidine nucleotides	Pyrimidine ribonucleotides	Pyrimidine ribonucleoside diphosphates	889362	870157	809665	890056	885917	951776	989391	1.02554e+06	972069	605567	702052	960042	1.43328e+06	783240	782915	836260	733377	886699	1.32752e+06	499513	571968	949208	1.1711e+06	984702	965880	1.03382e+06	994247	1.00446e+06	0.0243024361508153	1.00884	0.963386	913315	0.32716	-	pg
Cytidine monophosphate（CMP)	324 / 112	9.29	Amide	C00055	HMDB0000095	Extracellular	Nucleosides, nucleotides, and analogues	Pyrimidine nucleotides	Pyrimidine ribonucleotides	Pyrimidine ribonucleoside monophosphates	519808	1.34692e+06	840715	815223	1.15711e+06	671118	866553	769876	1.18013e+06	898497	1.4946e+06	778398	651260	411938	507239	734655	560114	876996	621097	888685	809021	492364	703019	1.32942e+06	637746	562694	1.20379e+06	1.06965e+06	0.315150248181299	1.29432	0.210141	715484	0.399748	-	pg
Cytidine triphosphate	482 / 159	10.11	Amide	C00063	HMDB0000082	Cytoplasm	Organic oxygen compounds	Organooxygen compounds	Carbohydrates and carbohydrate conjugates	Pentose phosphates	3.53406e+07	3.49454e+07	3.02346e+07	3.33009e+07	3.6445e+07	3.53582e+07	2.9998e+07	3.30064e+07	3.68573e+07	1.58216e+07	2.62632e+07	2.8713e+07	3.40953e+07	2.43988e+07	2.35083e+07	2.26412e+07	1.8845e+07	2.84136e+07	4.40602e+07	1.43401e+07	1.63073e+07	2.61629e+07	2.76966e+07	2.66889e+07	3.26877e+07	3.81079e+07	3.6173e+07	3.63196e+07	0.0548108616853501	1.02208	0.910117	2.55965e+07	1.70838	-	pg
Deoxycytidine	226 / 93	2.57	Amide	C00881	HMDB0000014	Extracellular	Nucleosides, nucleotides, and analogues	Pyrimidine nucleosides	Pyrimidine 2'-deoxyribonucleosides	Pyrimidine 2'-deoxyribonucleosides		281900			409967		345231	235344		341342		367147	330425	260689	241123		308212		282154		340356	342524	284645		354356		253848	302898	0.135119789205197	1.09578	0.344249	298766	0.184874	-	pg
Deoxycytidine-diphosphate	386 / 79	9.46	Amide	C00705	HMDB0001245	Mitochondria	Organic oxygen compounds	Organic oxoanionic compounds	Organic pyrophosphates	Organic pyrophosphates	15011.1	21181.4	23694.5	16778.7	18639.5	24630.8	12144.3	12418.1	15791.2	12855.7	18754.9	13344.4	18396.6	12692.9	14844.9	12482.2	13663.5	20276.2	16932.8	16163.6	14454.7	11159.5	9414.61	14266	13838.8	20132.7	32445	24003.4	0.298189082905347	0.8921	0.370562	14562.3	0.0171237	-	pg
Deoxyguanosine	266 / 150	2.97	Amide	C00330	HMDB0000085	Cytoplasm	Nucleosides, nucleotides, and analogues	Purine nucleosides	Purine 2'-deoxyribonucleosides	Purine 2'-deoxyribonucleosides	260261	321951	232199	161329	271088	236530	243787	219023	224125	262914	253825	240657	233711	194597	262792	251843	236803	282372	256560	242690	259064	222535	250455	286098	211515	226547	245983	233996	0.0544241327422941	1.03781	0.55044	248293	0.151717	-	pg
Diethanolamine	106 / 88	4.14	Amide	C06772	HMDB0004437	Cytoplasm	Organic nitrogen compounds	Organonitrogen compounds	Amines	1,2-aminoalcohols	305.275	364.814	517.055	533.277	496.882	388.862	388.339	464.155	358.412	426.702	471.468	485.711	602.895	432.863	323.052	387.886	440.567	441.942	496.012	597.269	474.54	406.63	447.974	389.136	525.973	644.032	498.761	467.796	0.124875614217322	1.06936	0.545814	453.397	0.00714223	-	pg
Dihydronicotinamide-adenine dinucleotide phosphate (NADPH)	744.1 / 408.0	9.91	Amide	C00005	HMDB0000221	Cytoplasm	Nucleosides, nucleotides, and analogues	(5'->5')-dinucleotides	na	(5'->5')-dinucleotides		1.04992e+06	1.56685e+06	2.1666e+06			1.56402e+06	1.21967e+06	1.0052e+06	2.10136e+06	1.36911e+06		1.02091e+06	1.55198e+06	1.30778e+06	1.54965e+06	913386	2.23472e+06	1.18918e+06	1.46919e+06	1.25274e+06	972096	1.09005e+06	1.75338e+06	1.83084e+06	1.88199e+06	1.64971e+06	1.83788e+06	0.049450189608973	0.900707	0.543083	1.35876e+06	0.159152	-	pg
Dimethylallyl diphosphate	245 / 79	8.13	Amide	C00235	HMDB0001120	Peroxisome	Lipids and lipid-like molecules	Prenol lipids	Isoprenoid phosphates	Isoprenoid phosphates	41419.8	50285.3	36995.4	37981.5	66138.8	36228.9	84687.5	43539.8	65862.7	63861.9	81829.6	65990.9	38046.7	45416.6	54413.6	57597.5	63459.6	89542.8	66489.2	44966.9	48662.1	44694	35129.1	82650.2	68178	73605.2	81602.2	62741.6	0.0974153495928623	0.925719	0.681385	55922.3	0.0602492	-	pg
D-Mannosamine	180 / 84	4.72	Amide	C03570							80597	80024.2	72316.8	72347.4	89170.6	69980.2	73870.8		78436.3		96948.7		104855	85277.3	80102.3	74491.7		90866.4	60004.1	53601.3	98970.8	80908.9	59722.1			66368.3	75019.6	78560.4	0.069849298316235	0.810865	0.135574	78880	0.0594896	-	pg
Dodecanoylcarnitine	344 / 85	9.18	C18		HMDB0002250	Extracellular	Lipids and lipid-like molecules	Fatty Acyls	Fatty acid esters	Acyl carnitines	4615.17	4597.84	5025.57	5532.31	4753	4533.33	7173.17	5484.72	6570.18	2867.37	5047.87	4835.82	7504.43	2855.09	3144.87	3680.76	1923.81	2366.71	5147.48	1746.14	2072.27	3654.88	3534.13	4465	3410.31	3162.2	3348.17	3640.74	0.0504293236797733	0.960151	0.887734	3507.96	0.0208498	-	pg
D-Ribose 5-phosphate	229 / 79	9.07	Amide	C00117	HMDB0001548	Cytoplasm	Organic oxygen compounds	Organooxygen compounds	Carbohydrates and carbohydrate conjugates	Pentose phosphates	440013	449244	395554	357385	490549	397314	758730	470112	444400	749396	553866	428713	1.08582e+06	1.38314e+06	1.18473e+06	1.74319e+06	716641	1.90098e+06	656811	1.02557e+06	1.51607e+06	763449	708305	1.19126e+06	939701	852193	924338	784620	0.0706853412990979	0.731357	0.141449	1.15633e+06	0.337204	-	pg
Elaidic Acid	281.2 / 281.2	11.84	C18	C01712	HMDB0000573	Cytoplasm	Lipids and lipid-like molecules	Fatty Acyls	Fatty acids and conjugates	Long-chain fatty acids	329211	349129	316714	412847	398369	339324	431360	362246	423817	483743	338447	458982	292991	501430	480019	450988	339457	471179	307408	419620	461004	389233	447768	518419	391088	458837	618134	591346	0.181618301903214	1.00291	0.97893	423293	0.16138	-	pg
Epinephrine	184.1 / 107.1	0.91	C18	C00788	HMDB0000068	Cytoplasm	Benzenoids	Phenols	Benzenediols	Catechols	81.6637	105.068	107.562	102.244	106.214	102.619	117.175	104.494	116.618	124.447	116.801	141.351	87.1897	111.913	128.43	107.932	100.063	163.384	94.996	100.085	89.4502	95.7371	100.895	125.262	199.406	178.553	161.101	147.328	0.113633591601645	0.867671	0.229445	108.778	0.00182537	-	pg
Flavin adenine dinucleotide(FAD)	784 / 346	8.21	Amide	C00016	HMDB0001248	Cytoplasm	Nucleosides, nucleotides, and analogues	Flavin nucleotides	na	Flavin nucleotides	333421	282934	332150	351016	426655	356093	240849	385438	454276	417453	349038	461733	568024	441519	407292	499132	419069	423500	467254	313398	372948	385085	499700	584528	475598	454782	428937	455403	0.0364989977220231	0.950836	0.645182	448454	0.151182	-	pg
Fructose 1,6-bisphosphate （F1,6BP）	339.1 / 97.0	10.2	Amide	C05378	HMDB0001058	Cytoplasm	Organic oxygen compounds	Organooxygen compounds	Carbohydrates and carbohydrate conjugates	Hexose phosphates	292647	340602	415168	425069	355726	296664	51991.7	74787.7	84433.3	52269.1	82032.1	94002.2	168378	143823	81373.7	92576	88001.6	80154.7	75242.8	107250	131866	91025.1	74267.2	59945.8	228405	225064	198616	199274	0.0655286923079285	0.824685	0.33012	99492	0.0955585	-	pg
Fructose 6-phosphate	259 / 97	9.18	Amide	C00085	HMDB0000124	Cytoplasm	Organic oxygen compounds	Organooxygen compounds	Carbohydrates and carbohydrate conjugates	Hexose phosphates	104979	110294	123295	142381	107452	117131	96763.9	120724	120563	74714.8	106935	122541	187584	164385	125288	135793	85038.9	89183.3	143806	151422	165767	195549	165970	129082	148432	124513	141604	131789	0.0669292734948927	1.20873	0.180314	144906	0.1729	-	pg
Galactose 1-phosphate	259 / 97	9.57	Amide	C00446	HMDB0000645	Cytoplasm	Organic oxygen compounds	Organooxygen compounds	Carbohydrates and carbohydrate conjugates	Monosaccharide phosphates	373903	549299	552934	463777	422632	540253	330610	464473	417910	268020	432745	567095	429335	467382	366873	366488	287877	424880	450585	285339	331102	350805	345303	303887	306986	429594	429475	409286	0.129036763823857	0.882273	0.219197	367488	0.130399	-	pg
Galacturonic acid	193 / 73	8.27	Amide	C08348	HMDB0002545	Cytoplasm	Organic oxygen compounds	Organooxygen compounds	Carbohydrates and carbohydrate conjugates	Glucuronic acid derivatives	542067	651361	486686	605875	626611	458516	714926	752885	738566	756488	683289	702780	694832	667643	933091	695435	593852	652439	786302	484761	660407	611122	739694	762194	717584	604218	827372	660239	0.11755055495134	0.954497	0.64022	690148	0.162078	-	pg
Gallic acid	169.0 / 125.0	1.1	C18	C01424	HMDB0005807	na	Benzenoids	Benzene and substituted derivatives	Benzoic acids and derivatives	Gallic acids	1151.6	1469.17	1304.67	1370.88	1342.09			1052.75	1499.23	1934.95	1490.14	1260.18	992.643	2474.9	2371.47	2663.24	1948.23	2275.92		1332.63	1851.65	1530.65	1457.82	1899.05	3091.64	2552.16	2394.16	2131.73	0.137999095356103	0.761108	0.114002	1890.75	0.0123751	-	pg
Gama-glutamylalanine	219.1 / 84.0	8.29	Amide	C03740	HMDB0006248	Extracellular	Organic acids and derivatives	Carboxylic acids and derivatives	Amino acids, peptides, and analogues	Dipeptides	13401.9	17004	14757.6	14934.8	18902.2	13930.4	16413.8	25020.6	22255.8	19274.7	20525.3	20193.5	46507.3	31649	37447.8	34075.6	25759.8	35609.1	54459.7	30814.8	40428.1	47522.1	49619	42569.4	33299.2	33630	32052.7	31798.3	0.0239665944533211	1.25759	0.0658713	39705.1	0.0989343	-	pg
Gamma-Aminobutyric acid	104.0 / 87.1	7.14	Amide	C00334	HMDB0000112	Extracellular	Organic acids and derivatives	Carboxylic acids and derivatives	Amino acids, peptides, and analogues	Gamma amino acids and derivatives	2869.33	3376.26	2946.64	3198.75	3383.35	2546.69	4012.27	3698.61	3980.81	4114.25	3856.63	4138.28	3303.44	3682.01	3976.27	6292.22	4753.89	4118.59	3728.26	3890.51	4114.16	3894.94	4276.19	4820.15	3526.27	3456.76	4067.11	3636.91	0.0645799015383224	0.94633	0.624942	4237.55	0.013477	-	pg
Gamma-Linolenic acid	277.2 / 277.2	11.12	C18	C06426	HMDB0003073	Cytoplasm	Lipids and lipid-like molecules	Fatty Acyls	Lineolic acids and derivatives	Lineolic acids and derivatives	55444.7	52219.9	50239.9	45138.8	54904.3	54657.7	62001.4	53476.7	56725.6	64678.7	76992.8	58580.9	41636.1	54712	54722.2	47571.9	49089.2	50510.8	65176.6	48234.6	40692.3	50543.9	65784	64593	58929.3	58387.3	63709.1	47583.4	0.103232023528773	1.12333	0.232816	52772.2	0.0812638	-	pg
Glucose 1-phosphate	259 / 79	9.25	Amide	C00103	HMDB0001586	Cytoplasm	Organic oxygen compounds	Organooxygen compounds	Carbohydrates and carbohydrate conjugates	Monosaccharide phosphates	511944	514930	524010	519713	475180	541511	611973	515348	642569	507813	416280	572782	654031	640846	613351	631007	436203	584936	810414	501078	663856	580401	542892	687940	564137	639545	577234	750916	0.116631035836122	1.06353	0.520693	612246	0.249762	-	pg
Glucose 6-phosphate （G6P）	259.0 / 97.0	9.52	Amide	C00092	HMDB0001401	Endoplasmic reticulum	Organic oxygen compounds	Organooxygen compounds	Carbohydrates and carbohydrate conjugates	Hexose phosphates	73528.2	74373.8	75011.5	79599.1	67996	68545.8	54943.4	61848.7	64779	44949	45082.3	63371.3	79529.6	70555.2	59327.9	68833.8	43917.3	59930.7	72943.9	70707.4	72271.3	80674.5	77641.3	60902	66447.9	73157.7	68219.4	75986.7	0.053652763986571	1.13883	0.152905	68102.9	0.109658	-	pg
Glucuronic acid	193 / 113	7.82	Amide	C00191	HMDB0000127	Cytoplasm	Organic oxygen compounds	Organooxygen compounds	Carbohydrates and carbohydrate conjugates	Glucuronic acid derivatives	109305	112597	127003	103556	112338	97079.7	135845	105489	113759	103047	128143	117126	101097	123460	114019	147479	102454	97807.6	137435	79781.9	92160	88614	102193	121104	138586	138985	139607	103540	0.118180033605981	0.90525	0.378345	108967	0.0607164	-	pg
Glutamic acid	148.1 / 84.1	8.11	Amide	C00025	HMDB0000148	Endoplasmic reticulum	Organic acids and derivatives	Carboxylic acids and derivatives	Amino acids, peptides, and analogues	Glutamic acid and derivatives	7.1459e+06	7.60274e+06	7.51736e+06	7.37763e+06	7.2899e+06	7.26378e+06	1.10382e+07	1.0693e+07	1.00323e+07	9.9947e+06	9.93428e+06	1.0381e+07	1.19829e+07	1.04036e+07	1.116e+07	1.12241e+07	7.90479e+06	1.26672e+07	1.62388e+07	9.06301e+06	1.16255e+07	1.32617e+07	1.57454e+07	1.5251e+07	9.971e+06	9.86601e+06	1.0582e+07	1.06241e+07	0.0335849663701298	1.24246	0.0739829	1.22107e+07	1.68658	-	pg
Glyceric acid	105.0 / 75.0	5.32	Amide	C00258	HMDB0000139	Cytoplasm	Organic oxygen compounds	Organooxygen compounds	Carbohydrates and carbohydrate conjugates	Sugar acids and derivatives	19993.3	22074.3	27230.6	25970.2	22909.6	19970.6		7996.56	9898.54	12987	13111.9	10048.1	11630.8	10309.9	11939.5	12123.2	15581		6491.97	7800.7		7411.83			14198.2	13540.4	12090.2	13281.6	0.057439626453558		1	10411.1	0.0390332	-	pg
Glycerol 3-phosphate	171 / 79	8.77	Amide	C00093	HMDB0000126	Cytoplasm	Lipids and lipid-like molecules	Glycerophospholipids	Glycerophosphates	Glycerophosphates	154475	153299	161624	141952	164622	153477	77106	138719	137569	52025.2	115172	122514	146974	78725.8	69904.3	75650.1	54218.8	43307.5	110228	67311	83102.3	97983.4	106804	95065.8	139383	130082	126866	108194	0.0898308070969154	1.19565	0.367574	85772.9	0.128137	-	pg
Glycerol-myristate	303 / 285	10.88	C18		HMDB0011561	Extracellular、Membrane	Lipids and lipid-like molecules	Glycerolipids	Monoradylglycerols	1-monoacylglycerols	1589.49	1817.92	994.905	1156.63	2004.99	2431.93	2746.05		1091.17	954.695	556.289			387.509	539.787		1801.27			564.8	2299.93		661.864	1690.63	614.875	474.485		606.826	0.113844945091445		1	1135.11	0.00921613	-	pg
Glycine	76.0 / 30.1	6.87	Amide	C00037	HMDB0000123	Extracellular	Organic acids and derivatives	Carboxylic acids and derivatives	Amino acids, peptides, and analogues	Alpha amino acids	312805	313544	313926	354355	364467	293592	444575	404005	377637	443124	468170	350501	465238	428717	428638	429948	313917	420356	534488	347445	396520	390093	419557	578281	452346	404121	400485	387028	0.0601187112114578	1.07221	0.499223	429433	0.215983	-	pg
Glycocholic acid （GCA）	464.4 / 74.0	8.31	C18	C01921	HMDB0000138	Extracellular	Lipids and lipid-like molecules	Steroids and steroid derivatives	Bile acids, alcohols and derivatives	Glycinated bile acids and derivatives	273.958						329.969			323.467	368.066	327.29	346.076	308.707	463.224			372.425	474.7	481.814	538.965	548.988	366.923	410.542	363.778	302.884	385.435	300.699	0.110028965486458	1.26224	0.0601674	431.237	0.00974308	-	pg
Glycodeoxycholic acid (GDCA)	448.4 / 73.9	9.08	C18	C05464	HMDB0000631	Extracellular	Lipids and lipid-like molecules	Steroids and steroid derivatives	Bile acids, alcohols and derivatives	Glycinated bile acids and derivatives							249.453	208.028				261.42	313.975	294.045	309.8			224.701	300.613	292.007	514.44	409.452	367.389	267.656	224.575	284.418	235.656		0.104728615559379	1.25544	0.183379	329.408	0.00796099	-	pg
Glycoursodeoxycholic acid (GUDCA)	448.3 / 448.3	7.7	C18		HMDB0000708	Extracellular	Lipids and lipid-like molecules	Steroids and steroid derivatives	Bile acids, alcohols and derivatives	Glycinated bile acids and derivatives	531.013	573.257	462.218	598.801	605.82	562.267	550.848	706.722	584.564	594.933	740.839	674.408	328.51	697.818	679.935	676.089	504.165	608.397	698.902	604.637	638.342	623.636	611.407	603.291	538.124	546.971	518.026	575.71	0.0380858242974309	1.08163	0.44936	606.261	0.00834797	-	pg
Guanine	152 / 135	2.93	Amide	C00242	HMDB0000132	Extracellular	Organoheterocyclic compounds	Imidazopyrimidines	Purines and purine derivatives	Purines and purine derivatives	8.24964e+07	8.54204e+07	8.86528e+07	8.42356e+07	8.87809e+07	8.09065e+07	3.63402e+08	1.20869e+08	7.36103e+07	9.77563e+07	8.15436e+07	8.53989e+07	5.89368e+08	6.80364e+08	7.77352e+08	7.98414e+08	3.24111e+08	8.84986e+08	4.97981e+08	6.20793e+08	9.24433e+08	4.50249e+08	5.24605e+08	9.03159e+08	3.83527e+08	3.68739e+08	3.7763e+08	3.61525e+08	0.022519172816101	0.967105	0.854599	6.64651e+08	6.74619	-	pg
Guanosine	282 / 150	3.64	Amide	C00387	HMDB0000133	Extracellular	Nucleosides, nucleotides, and analogues	Purine nucleosides	na	Purine nucleosides	3.2628e+06	4.66843e+06	7.38703e+06	7.87796e+06	4.92342e+06	3.2691e+06	3.55028e+07	9.61061e+06	1.16809e+07	2.85726e+07	2.62918e+07	1.67973e+07	2.80361e+07	5.41672e+07	6.12374e+07	5.86197e+07	3.11684e+07	6.21764e+07	3.06691e+07	4.03209e+07	4.51935e+07	2.26765e+07	2.28755e+07	5.28606e+07	3.11908e+07	2.82301e+07	2.69311e+07	2.97722e+07	0.055181126857457	0.726447	0.127066	4.25001e+07	2.33564	-	pg
Guanosine-5'-tridiphosphate(GTP)	522.0 / 79.1	10.41	Amide	C00044	HMDB0001273	Cytoplasm	Nucleosides, nucleotides, and analogues	Purine nucleotides	Purine ribonucleotides	Purine ribonucleoside triphosphates	1.24275e+06	1.3584e+06	1.16701e+06	1.20684e+06	1.33123e+06	1.23942e+06	898094	1.05691e+06	1.31338e+06	786668	1.01384e+06	1.08403e+06	970954	705409	636784	805365	782190	768832	1.25785e+06	442298	472827	733899	838297	873095	1.16733e+06	1.26418e+06	1.24201e+06	1.16425e+06	0.0366815227130274	0.989022	0.949223	773984	0.27334	-	pg
Guanosine diphosphate(GDP)	442.0 / 79.0	9.96	Amide	C00035	HMDB0001201	Cytoplasm	Nucleosides, nucleotides, and analogues	Purine nucleotides	Purine ribonucleotides	Purine ribonucleoside diphosphates	173499	198716	167229	164849	194402	177930	153446	150975	190324	159140	144451	158412	200538	123311	106361	145773	145569	124099	172715	81649.8	81846.9	117095	125518	133516	161566	183301	194315	163790	0.0777022333839174	0.842357	0.279023	129833	0.110109	-	pg
Guanosine diphosphate mannose(GDP-mannose)	604 / 424	9.62	Amide	C00096	HMDB0001163	Cytoplasm	Nucleosides, nucleotides, and analogues	Purine nucleotides	Purine nucleotide sugars	Purine nucleotide sugars	897618	942299	1.06806e+06	798084	864537	725567	620337	840005	899863	839752	811063	877853	789276	596831	622132	776819	681247	738868	748606	382826	326011	730113	670494	790545	643666	942199	809103	745203	0.137860016175971	0.867645	0.318842	654481	0.224836	-	pg
Guanosine monophosphate （GMP）	362.1 / 79.1	9.36	Amide	C00144	HMDB0001397	Extracellular	Nucleosides, nucleotides, and analogues	Purine nucleotides	Purine ribonucleotides	Purine ribonucleoside monophosphates	9273.87	9071.65	7099.17	8726.16	7823.74	9384.51	8411.61	8677.63	8975.05	13999.3	8149.45	7535.49	22859.3	24124.1	18529.9	16510.9	13161	11269.5	12939.8	12852.3	15544.2	15135.1	11901.8	14087.5	11987.8	13189.4	12342.1	10962.4	0.0658827771169497	0.77461	0.0959633	15742.9	0.0395861	-	pg
Heptadecanoic acid	269.2 / 269.2	11.95	C18		HMDB0002259	Cytoplasm	Lipids and lipid-like molecules	Fatty Acyls	Fatty acids and conjugates	Long-chain fatty acids	408957	520036	400984	570306	504538	387070	528130	525500	489399	649625	469055	529170	472487	570451	499043	642676	535430	547922	454078	525308	659609	472613	499401	740468	960682	1.06404e+06	1.08937e+06	1.20192e+06	0.0795091251060427	1.02554	0.797814	551624	0.186398	-	pg
Histidine	156.1 / 110.1	7.09	Amide	C00135	HMDB0000177	Cytoplasm	Organic acids and derivatives	Carboxylic acids and derivatives	Amino acids, peptides, and analogues	Histidine and derivatives	395779	429932	408911	462544	450406	398981	533392	512531	488928	479346	475971	486107	611590	539233	499013	597273	414007	590501	575589	453891	517055	494680	531197	670166	463045	496202	493230	545735	0.0593556210544701	0.99722	0.973057	541183	0.191873	-	pg
Homocitrulline	190.1 / 84.1	7.21	Amide	C02427	HMDB0000679	Cytoplasm	Organic acids and derivatives	Carboxylic acids and derivatives	Amino acids, peptides, and analogues	L-alpha-amino acids		715.461		521	639.753	713.471	871.04	858.65	683.034	515.248		578.533	630.399	742.033	803.65	719.843	690.159	649.691	825.079	671.966	834.243		607.103	1061.02	617.452	574.81	641.805		0.0452898836153679	1.13304	0.250775	748.653	0.0089017	-	pg
Homocysteine	136 / 90.1	8.35	Amide	C00155	HMDB0000742	Cytoplasm	Organic acids and derivatives	Carboxylic acids and derivatives	Amino acids, peptides, and analogues	L-alpha-amino acids	952831	976077	918325	898335	980847	1.03841e+06	826070	1.19908e+06	945447	1.1354e+06	941920	1.19255e+06	1.0734e+06	986019	1.10515e+06	966896	1.06296e+06	1.10019e+06	1.05533e+06	843371	939321	1.06715e+06	1.23477e+06	969070	999615	900090	1.16772e+06	948473	0.10047541296601	0.970515	0.616	1.03364e+06	0.273512	-	pg
Homoserine	120.1 / 56.1	6.78	Amide	C00263	HMDB0000719	Extracellular	Organic acids and derivatives	Carboxylic acids and derivatives	Amino acids, peptides, and analogues	L-alpha-amino acids	814546	879991	835257	834018	925121	814144	1.1561e+06	1.10385e+06	1.02421e+06	1.00754e+06	1.01577e+06	1.03697e+06	983062	848099	876507	833480	595995	1.01886e+06	1.15163e+06	745230	846333	919752	1.05335e+06	1.24409e+06	1.0064e+06	931873	909523	939219	0.0381644262253359	1.15601	0.203554	926364	0.413434	-	pg
Hydroxyproline	130.1 / 84.2	6.33	Amide	C01157	HMDB0000725	Endoplasmic reticulum	Organic acids and derivatives	Carboxylic acids and derivatives	Amino acids, peptides, and analogues	Proline and derivatives	15437.7	19845.1	20366.1	18933.9	15822.6	16994.5	22772.9	18590	20615.3	15048.5	19490.9	18639	18744.6	15373.7	19096.8	17195.3	13213.6	19661.3	25235.2	11171.6	14352.1	16718.2	18644.7	22110.9	18024.6	17117.1	17638.2	16925.9	0.0248300793992066	1.0479	0.730479	17626.5	0.0417349	-	pg
Hydroxypropionic acid	89.0 / 59.0	3.98	Amide	C01013	HMDB0000700	Cytoplasm	Organic acids and derivatives	Hydroxy acids and derivatives	Beta hydroxy acids and derivatives	Beta hydroxy acids and derivatives	11753.8	10195.7	8731.93	8920.16	9049.73	10131.8	11164.4	11909	7135.23	7965.08	12217.1	10031.2	10432.7	7869.97			10036.6	9024.02		9182.92		5854.29	10093.8		7935.87		8802.57	8226.73	0.0432778321511304		1	8927.76	0.0195564	-	pg
Indoleacetic acid	176.1 / 130.2	4.59	C18	C00954	HMDB0000197	Cytoplasm	Organoheterocyclic compounds	Indoles and derivatives	Indolyl carboxylic acids and derivatives	Indole-3-acetic acid derivatives	80.2862	71.5432	71.0685	69.8259	92.6461	79.9171	84.0358	87.6873	85.4465	91.6817	70.5335	80.8035	73.8688	76.0607	66.1762	80.619	83.1881	76.5077	83.284	84.0121	72.8337	79.3505	85.515	90.4554	85.1054	81.5506	74.4257	77.8341	0.0501459205517851	1.08551	0.0871001	79.3226	0.00305205	-	pg
Inosine	267 / 135.1	2.85	Amide	C00294	HMDB0000195	Cytoplasm	Nucleosides, nucleotides, and analogues	Purine nucleosides	na	Purine nucleosides	3.81067e+06	5.13302e+06	6.4043e+06	6.42333e+06	6.30428e+06	3.76386e+06	2.5309e+07	6.07748e+06	8.22431e+06	1.72866e+07	1.76138e+07	1.07503e+07	1.42992e+07	2.68899e+07	3.23792e+07	3.0888e+07	1.5777e+07	3.80012e+07	2.04755e+07	2.28147e+07	2.97582e+07	1.40625e+07	1.54088e+07	3.78564e+07	1.67175e+07	1.64097e+07	1.6773e+07	1.55727e+07	0.0293071445488935	0.88714	0.590356	2.48842e+07	1.19025	-	pg
Inosine 5'-diphosphate(IDP)	427 / 159	9.61	Amide	C00104	HMDB0003335	Extracellular	Nucleosides, nucleotides, and analogues	Purine nucleotides	Purine ribonucleotides	Purine ribonucleoside diphosphates	1.63925e+06	1.8141e+06	1.86745e+06	1.75712e+06	1.72119e+06	1.6956e+06	1.40787e+06	1.46959e+06	2.22661e+06	1.55388e+06	1.68338e+06	1.91243e+06	2.12932e+06	1.16101e+06	1.44225e+06	1.53325e+06	1.29677e+06	1.46255e+06	1.71933e+06	949698	1.11199e+06	1.29592e+06	1.37497e+06	1.40919e+06	1.31647e+06	1.7871e+06	1.36388e+06	1.55527e+06	0.123166264295412	0.871024	0.29108	1.40719e+06	0.298491	-	pg
Inosine-monophosphate(IMP)	347 / 79	9.09	Amide	C00130	HMDB0000175	Cytoplasm	Nucleosides, nucleotides, and analogues	Purine nucleotides	Purine ribonucleotides	Purine ribonucleoside monophosphates	578233	697141	683425	627798	836845	667800	652382	768003	885258	950511	907290	756537	1.0334e+06	851916	722712	649464	796316	699738	710902	740358	797208	707716	686230	859296	611193	687003	619545	538424	0.0857117714269414	0.947021	0.517027	771272	0.222831	-	pg
Inosine triphosphate(ITP)	509 / 137	10	Amide	C00081	HMDB0000189	Cytoplasm	Nucleosides, nucleotides, and analogues	Purine nucleotides	Purine ribonucleotides	Purine ribonucleoside triphosphates	1.19617e+07	1.55985e+07	1.04256e+07	1.1519e+07	1.23897e+07	1.27071e+07	1.02103e+07	1.20595e+07	1.18091e+07	9.81665e+06	1.33073e+07	1.11516e+07	1.04237e+07	7.35089e+06	8.4038e+06	8.22413e+06	8.14616e+06	9.56183e+06	1.23692e+07	6.14167e+06	5.3044e+06	8.66504e+06	8.8053e+06	1.06167e+07	1.07218e+07	1.36913e+07	1.32914e+07	1.12653e+07	0.103860564561058	0.996005	0.977007	8.66773e+06	0.872298	-	pg
Isoleucine	132.1 / 86.2	3.9	Amide	C00407	HMDB0000172	Cytoplasm	Organic acids and derivatives	Carboxylic acids and derivatives	Amino acids, peptides, and analogues	Isoleucine and derivatives	807649	886854	847831	874134	983830	773312	933835	990386	1.07955e+06	1.104e+06	1.07927e+06	1.1042e+06	1.44446e+06	1.22057e+06	1.31986e+06	1.34469e+06	1.0734e+06	1.30061e+06	1.18571e+06	1.06663e+06	1.30021e+06	1.19e+06	1.21404e+06	1.47066e+06	1.16827e+06	1.1079e+06	1.16583e+06	1.05234e+06	0.0424612427844788	0.96413	0.556989	1.2609e+06	0.252821	-	pg
Isopentenyl pyrophosphate	245 / 79	8.13	Amide	C00129	HMDB0001347	Peroxisome	Lipids and lipid-like molecules	Prenol lipids	Isoprenoid phosphates	Isoprenoid phosphates	35674.2	56734.4	47715.6	36181.8	61620.6	37909.3	86687.1	41806.8	74119.1	82258.8	90966.8	62222.1	46767.2	47315.2	81269.1	86224.8	52053.1	101624	55520.2	54085.3	50266.9	45548.8	55035.1	69942.4	91366	76742.2	69978.7	65524.3	0.128854275877759	0.795657	0.194266	62137.6	0.0491377	-	pg
Lactate	89.2 / 43.0	3.46	Amide	C00186	HMDB0000190	Cytoplasm	Organic acids and derivatives	Hydroxy acids and derivatives	Alpha hydroxy acids and derivatives	Alpha hydroxy acids and derivatives	1.1866e+07	1.24588e+07	1.22727e+07	1.32214e+07	1.42844e+07	1.14183e+07	1.24866e+07	1.27358e+07	1.36765e+07	1.53712e+07	1.41036e+07	1.4416e+07	1.32134e+07	1.2838e+07	1.50872e+07	1.5631e+07	1.32521e+07	1.39826e+07	1.39737e+07	1.16616e+07	1.31315e+07	1.24933e+07	1.37609e+07	1.71685e+07	1.44618e+07	1.37471e+07	1.50178e+07	1.38674e+07	0.0355760012204633	0.978397	0.744347	1.38495e+07	0.82985	-	pg
Lactose	341 / 161	7.53	Amide	C00243	HMDB0000186	Cytoplasm	Organic oxygen compounds	Organooxygen compounds	Carbohydrates and carbohydrate conjugates	O-glycosyl compounds	114825	82711.8	34181.3	100477	44839	91527.1	50746.7	71612.8	74984.3	25414.1	40838.8	29907.5	63473.4	72510.1	93722.4	221737	65352.9	37438.7	116047	42255.7	50446.5	49149.2	72314.8	141253	64800.6	160129	67186.5	128303	0.387293724181475	0.850661	0.672257	85475.1	0.0519131	-	pg
Lactulose	367.1 / 205.0	7.39	Amide	C07064	HMDB0000740	Cytoplasm	Organic oxygen compounds	Organooxygen compounds	Carbohydrates and carbohydrate conjugates	O-glycosyl compounds	508.413	583.028	709.112	367.162	606.361	566.228	368.236	638.216	594.382	566.332	725.292	412.784	643.848	454.18	868.097	624.701	747.898	393.76	457.133	643.497	522.135		561.95	389.052	528.855	486.973	713.089	594.879	0.147070547234817	0.82747	0.259397	573.296	0.00717572	-	pg
Leucine	132.1 / 86.2	3.63	Amide	C00123	HMDB0000687	Extracellular	Organic acids and derivatives	Carboxylic acids and derivatives	Amino acids, peptides, and analogues	Leucine and derivatives	1.11102e+06	1.22067e+06	1.13519e+06	1.17419e+06	1.33549e+06	1.05926e+06	1.34726e+06	1.29256e+06	1.4475e+06	1.54404e+06	1.46456e+06	1.46717e+06	1.96946e+06	1.63292e+06	1.75477e+06	1.74934e+06	1.43812e+06	1.7669e+06	1.60556e+06	1.47328e+06	1.78751e+06	1.57938e+06	1.61259e+06	1.95326e+06	1.66166e+06	1.4967e+06	1.5872e+06	1.49927e+06	0.0438697646032427	0.970913	0.62906	1.69359e+06	0.30546	-	pg
Leucyl-Glycine	187.1 / 74.0	3.33	Amide		HMDB0028929	na	Organic acids and derivatives	Carboxylic acids and derivatives	Amino acids, peptides, and analogues	Dipeptides	21806.3	33375.1	26201.2	26035.8	29716.2	22458.3	19143.8	25601	30474	15540.7	31292.2	36982.8	54133.9	64133.5	58668	50212	48532.1	36709.7	24332.8	49136.4	53677.1	39196.4	33501.1	36951.6	36475.4	51015.5	38019.4	42267.9	0.1347095274505	0.758015	0.0552114	45765.4	0.0757011	-	pg
Lignoceric Acid	367.4 / 367.4	13.75	C18	C08320	HMDB0002003	Cytoplasm	Lipids and lipid-like molecules	Fatty Acyls	Fatty acids and conjugates	Very long-chain fatty acids	177118	217290	231806	240568	213403	213462	242670	231726	252616	243340	222601	263868	65425.1	226298	226102	239912	200587	233992	217877	218619	240469	222875	242429	264650	580473	488608	535440	545293	0.0610191088374934	1.17999	0.233737	216603	0.184764	-	pg
Linoelaidic acid	279.2 / 279.2	11.48	C18		HMDB0006270	Cytoplasm	Lipids and lipid-like molecules	Fatty Acyls	Lineolic acids and derivatives	Lineolic acids and derivatives	148091	157886	155829	187689	142887	153333	170533	172266	175901	167189	166040	164523	76571.9	146709	153918	172444	138451	194572	138044	158143	167634	118024	162191	202877	285176	291797	362367	310141	0.0969346080075269	1.07279	0.605737	152465	0.121834	-	pg
Linoleic acid	279.2 / 279.2	11.45	C18	C01595	HMDB0000673	Cytoplasm	Lipids and lipid-like molecules	Fatty Acyls	Lineolic acids and derivatives	Lineolic acids and derivatives	172684	192460	185445	211307	221736	189944	194677	191535	209692	223918	215646	207653	102062	194788	202771	227480	143431	207072	199413	196145	206947	153563	156725	260623	282334	345140	347012	389402	0.11204040551194	1.08891	0.537708	187585	0.145697	-	pg
Linoleoyl ethanolamide	324.3 / 62.1	10.95	C18		HMDB0012252	Extracellular	Organic nitrogen compounds	Organonitrogen compounds	Amines	N-acylethanolamines	1743.97	2203.33	1392.82	2173.68	1984.72	1793.83	2176	1971.67	1636.43	2603.6	2546.29	1793.77	2179.54	3796.51	2548.8	2628.73	2129.3	2020.28	2284.56	2206.79	2341.74	1692.37	3606.61	3076.71	2080.53	2604.21	2931.36	2547.91	0.119442422754168	0.993833	0.968456	2542.66	0.00931876	-	pg
Lumichrome	243 / 198	5.56	C18	C01727	HMDB0254199	na	Organoheterocyclic compounds	Pteridines and derivatives	Alloxazines and isoalloxazines	Flavins	132.25	110.325	108.078	107.373	113.076	111.191	89.592	92.4868	115.65	80.3597	98.0223	120.878	214.544	139.821	129.057	111.947	112.095	112.569	119.501	122.525	132.445	113.821	109.605	131.251	108.017	108.37	111.523	100.234	0.0388440817714894	0.88917	0.385234	129.099	0.00284054	-	pg
Lysine	147.1 / 84.0	9.7	Amide	C00047	HMDB0000182	Cytoplasm	Organic acids and derivatives	Carboxylic acids and derivatives	Amino acids, peptides, and analogues	L-alpha-amino acids	735008	961151	726504	732144	891437	747826	881946	940358	948257	1.10267e+06	973530	1.03716e+06	1.44193e+06	1.37771e+06	1.35183e+06	1.42741e+06	1.18056e+06	1.33514e+06	1.21062e+06	1.05509e+06	1.39943e+06	1.15585e+06	1.09029e+06	1.36674e+06	1.02211e+06	1.17161e+06	1.0321e+06	1.10571e+06	0.0559170626416527	0.896907	0.0733625	1.28272e+06	0.21275	-	pg
Mannose 6-phosphate	259 / 97	9.18	Amide	C00275	HMDB0001078	Cytoplasm	Organic oxygen compounds	Organooxygen compounds	Carbohydrates and carbohydrate conjugates	Hexose phosphates	91691.9	90489.5	120038	104186	93436.9	109809	84202.1	95847.7	102982	56951.2	81916.3	95840.8	175378	149689	105239	113098	65323.3	77790.5	146430	116235	138145	164346	148783	103378	142184	128143	120136	100497	0.122803421091769	1.19053	0.288231	125319	0.157363	-	pg
Melatonine	233.2 / 174.1	4.71	C18	C01598	HMDB0001389	Cytoplasm	Organoheterocyclic compounds	Indoles and derivatives	Indoles	3-alkylindoles	3.71616	3.60337	3.58419	3.79818	2.89333	3.3286	3.07845	3.87186	4.14425	3.9441	3.14591	4.4242	2.79513	3.60314	3.16938	3.50668	4.17315	3.14507	2.76	3.35449	3.52356	3.30396	3.20318	2.78695	3.47196	3.31138	3.27292	3.94497	0.0763822429668569	0.928385	0.320413	3.27706	0.000524275	-	pg
meso-Tartaric acid	149 / 87	8.5	Amide	C00552							52655.9	58849.6	54015.4	39779.2	48859.8	58476.2	51400.5	50355.9	60861.7	64636	80098.1	48781.8	60564.5	39891.7	64519.9	41072.7	54214.6	67048.5	57103.7	59426.9	66495	45377	48571.8	69289.4	52850.2	45682.9	38889.9	42608.1	0.113914405430016	1.0579	0.619284	56131.3	0.0695582	-	pg
Methionine	150.1 / 133.0	3.95	Amide	C00073	HMDB0000696	Extracellular	Organic acids and derivatives	Carboxylic acids and derivatives	Amino acids, peptides, and analogues	Methionine and derivatives	964625	1.02253e+06	946656	1.00797e+06	1.05424e+06	861368	1.19833e+06	1.19943e+06	1.11249e+06	1.26094e+06	1.28999e+06	1.22417e+06	1.53936e+06	1.3451e+06	1.25935e+06	1.24715e+06	1.05533e+06	1.33535e+06	1.27129e+06	1.01641e+06	1.26442e+06	1.07025e+06	1.21781e+06	1.4562e+06	1.36762e+06	1.21999e+06	1.34773e+06	1.21936e+06	0.053823728678202	0.937641	0.395547	1.2565e+06	0.227634	-	pg
N6-methyladenosine	282.1 / 150.0	1.85	Amide		HMDB0004044	na	Nucleosides, nucleotides, and analogues	Purine nucleosides	na	Purine nucleosides	14763.9	12682.9	15390.6	14464.9	16255.6	11514.7	19849.1	9608.38	19010.8	27239.9	22274.8	20229.4	12134.2	17401.9	19545.3	27040	19622.1	32023.5	17131.7	18301.7	13456.9	12927	14477.8	19848.2	17888.4	16970.6	18514.4	15342.2	0.0695129420731525	0.752489	0.122398	18659.2	0.0395772	-	pg
N-Acetylasparagine	175 / 130	6.12	Amide		HMDB0006028	na	Organic acids and derivatives	Carboxylic acids and derivatives	Amino acids, peptides, and analogues	Asparagine and derivatives		14345.2		8983.01	8419.08	6629.84			8861.35	10962.8	7465.14		8277.14	11632.3		10641.2	10595.4	10660.7	9994.64	7533.93	9884.78	11488.7	9217.22	10321.6	8289.63	6610.73	7567.16	6655.34	0.0956511829583916	0.940048	0.444382	10022.5	0.0231763	-	pg
N-Acetylcadaverine	145.1 / 86.0	8.36	Amide		HMDB0002284	na	Organic acids and derivatives	Carboxylic acids and derivatives	Carboxylic acid derivatives	Acetamides	2024.43	1127.2	1438.57		878.204	1278.71	1262.28	1978.89		1327.04		1306.65	1046.51		1379.96			1600.78		1447.86				1165.6	659.825	1216.45		825.166	0.259193791761591		1	1328.14	0.00847449	-	pg
N-Acetylmannosamine	204.1 / 126	3.48	Amide	C00645	HMDB0001129	Cytoplasm	Organic oxygen compounds	Organooxygen compounds	Carbohydrates and carbohydrate conjugates	Acylaminosugars	83037.5	106597	103040				84764.3		87947.5				155606	105552	116424	107008	117176	92930.2	123173	89072.3	97837.8	158013	138487	121134	118647	101814		102565	0.0721089015558337	1.04753	0.693702	118534	0.115729	-	pg
N-Acetylmethionine	190 / 142	2.8	C18	C02712	HMDB0011745	na	Organic acids and derivatives	Carboxylic acids and derivatives	Amino acids, peptides, and analogues	Methionine and derivatives	32260.7	31772	28570.5	31164.3	31596.2	31518.4	28217.3	23529	30974.5	35370.7	28036.1	32454.9	57750.1	37539.9	24589.7	29738.8	32336.4	38827.4	39152.5	31077	33568.8	34059.8	30015.5	46455.2	59354.4	52221.7	51555.8	47497.3	0.081061346278976	0.97077	0.844004	36259.3	0.0478364	-	pg
N-Acetyltyrosine	224.1 / 178.1	2.04	C18	C01657	HMDB0000866	Cytoplasm	Organic acids and derivatives	Carboxylic acids and derivatives	Amino acids, peptides, and analogues	Tyrosine and derivatives	271.77	390.83	297.306	307.144	308.101	240.296	257.591	234.785	367.116		306.943	326.366	401.455	368.723	309.811	424.743		411.605	277.408	447.399	348.461	306.778	381.296	394.502	618.056	685.286	693.526	520.388	0.110228045307441	0.937485	0.492471	370.198	0.00449343	-	pg
N-Alpha-acetyllysine	189 / 84	7.32	Amide	C12989	HMDB0000446	Cytoplasm	Organic acids and derivatives	Carboxylic acids and derivatives	Amino acids, peptides, and analogues	N-acyl-alpha amino acids	2545.42		3665.83	2963.11	2458.08	2783.56		3237.49		3039.37	3749		3973.58	3061.72	2923.58	3489.19	2641.22	3787.4		3370.02	3559.85	4012.34	4042.98	3578.38	3720.02	3074.94	2979.34	3508.48	0.0917912042346016	1.12072	0.164709	3494.57	0.0230316	-	pg
N-Formyl-kynurenine	235.0 / 174.0	3.88	Amide	C02700	HMDB0001200	Cytoplasm	Organic oxygen compounds	Organooxygen compounds	Carbonyl compounds	Alkyl-phenylketones	112491		109835			80118.9	71510			99370.2	93543.9		103159		106405	82160.1	85443.9	96152.9	115727		121853	80046.2		83477.6	92203.8	76122.4	74903.3	67263.3	0.1169376563234	1.05928	0.62262	97158.4	0.0888508	-	pg
N-Formyl-methionine	176 / 128	2.38	C18	C03145	HMDB0001015	na	Organic acids and derivatives	Carboxylic acids and derivatives	Amino acids, peptides, and analogues	Methionine and derivatives	14.2841	12.4437	13.7256	15.216	11.2633	13.8861	17.1101	10.8239	18.3138	12.8371	17.656	21.3415	27.2423	17.9756	17.4559	20.2378	14.3922	19.6214	28.0122	17.8804	21.9337	20.5862	30.2646	33.7185	28.4572	31.5459	30.7619	29.7362	0.0384169411678052	1.30336	0.0838536	22.4434	0.00236081	-	pg
Nicotinamide hypoxanthine dinucleotide	665 / 543	9.1	Amide	C04423							145263	235194	148680	209583	397944	40183.1	222719	251349	265598	200888	101544	199237	119404	108414	88177.9	333085	228366	220713	277054	42768.6	112721	167448	381159	176035	358286	123646	496979	174991	0.515317647699162	1.05375	0.877977	187945	0.1357	-	pg
Nicotinamide ribotide	335 / 123	9.16	Amide	C00455	HMDB0000229	Cytoplasm	Nucleosides, nucleotides, and analogues	Pyridine nucleotides	Nicotinamide nucleotides	Nicotinamide nucleotides	26348.3	16368.1	18623.9	19372.8	16610.4	16511.9	26733.8	18039.9	42639.4	16199.9	31102.8	23422.4	22607	32836.4	22566	23558.3	22020.7	20940	31296.3	41167.4	37204.8	25916.3	19010.7	49015.5	36264	18050.9	29090.4	25994.6	0.238921646287328	1.4088	0.0654565	29011.6	0.087664	-	pg
Nicotinic acid adenine dinucleotide phosphate(NAADP)	743 / 620	10.18	Amide	C13051	HMDB0255412	na	Nucleosides, nucleotides, and analogues	(5'->5')-dinucleotides	na	(5'->5')-dinucleotides	24172.9		11984.9	13404	14306.3	30150.6	24520.7	22784.6	10713	10560.1		9302.61	11392.2		17365.9	10415.1	11837	10799.9	29148.6	8356.04	13132.1	12088.1	11596.5		5368.87	8369.19	15910.8	11489.7	0.37951678939644	1.20242	0.536494	13613.1	0.0428121	-	pg
Nicotinic acid(VB3)	124.0 / 80.2	2.77	Amide	C00253	HMDB0001488	Cytoplasm	Organoheterocyclic compounds	Pyridines and derivatives	Pyridinecarboxylic acids and derivatives	Pyridinecarboxylic acids	65589.3	68069.6	61935.1	61277	67324	61144.6	64109.3	61044.1	68045.3	68203.6	69586	65742.8	66218.9	62883.7	64763.3	59834.2	73998.5	74029.6	65890.8	63857.9	74266.2	69049.5	71325.1	73556.5	65510.3	59148.7	60193.9	58662.4	0.044853475128825	1.04037	0.37989	68306.2	0.0800796	-	pg
Nicotinuric acid	181.1 / 134.9	8.81	Amide	C05380	HMDB0003269	Cytoplasm	Organic acids and derivatives	Carboxylic acids and derivatives	Amino acids, peptides, and analogues	N-acyl-alpha amino acids	312407	227747	277061	262839	285456	309727	288683	308383	337063	268889	343295	258210	288229	309796	275136	293294	264624	313078	274332	253705	271452	266270	297220	284139	274387	228717	274687	255805	0.0726237996731684	0.944364	0.132127	282606	0.122104	-	pg
N-Methylalanine	104 / 58	5.19	Amide	C02721	HMDB0094692	na	Organic acids and derivatives	Carboxylic acids and derivatives	Amino acids, peptides, and analogues	Alanine and derivatives	7062.7	4474.23	5526.8	6787.48	5072.06		6023.47	8509.99	6102.34	5355.14	7667.85	6566.19	5591.06		5216.95	4351.14	2814.81	4827.6	5777.49	3723.8	3801.81	4523.86	6415.52	5847.26		5661.95	7151.85	5546.04	0.119477982380238	1.0997	0.519116	4808.3	0.023565	-	pg
Norleucine	132.1 / 86.1	3.65	Amide	C01933	HMDB0001645	na	Organic acids and derivatives	Carboxylic acids and derivatives	Amino acids, peptides, and analogues	L-alpha-amino acids	2.05765e+06	2.168e+06	2.14791e+06	2.33645e+06	2.54407e+06	2.11461e+06	2.4847e+06	2.68384e+06	2.60482e+06	2.92149e+06	2.82834e+06	2.85789e+06	3.94887e+06	3.3146e+06	3.44548e+06	3.15505e+06	2.84442e+06	3.39682e+06	3.14646e+06	2.74395e+06	3.33605e+06	2.89961e+06	3.09623e+06	3.804e+06	2.98263e+06	2.85992e+06	2.87475e+06	3.03545e+06	0.0250022480064931	0.946336	0.417266	3.26096e+06	0.384098	-	pg
Norvaline	118.1 / 72.2	4.35	Amide	C01799	HMDB0013716	na	Organic acids and derivatives	Carboxylic acids and derivatives	Amino acids, peptides, and analogues	D-alpha-amino acids	629108	740938	672770	693319	703530	646301	788984	870385	829217	911899	857328	872060	1.23961e+06	1.12242e+06	1.04527e+06	1.13523e+06	900793	1.0865e+06	1.07656e+06	877442	1.09544e+06	994767	1.07382e+06	1.36392e+06	1.01676e+06	930615	980086	910886	0.0432843568699305	0.99267	0.92264	1.08431e+06	0.253778	-	pg
Oleic acid	281.2 / 281.2	11.82	C18	C00712	HMDB0000207	Extracellular	Lipids and lipid-like molecules	Fatty Acyls	Fatty acids and conjugates	Long-chain fatty acids	224302	195266	190885	223049	177825	221647	215233	256696	265456	295176	244084	270901	171569	252739	249069	262523	216712	267500	226232	272406	341855	248017	301774	293613	291649	290315	357487	347228	0.0960771317289387	1.18575	0.07867	258667	0.219247	-	pg
Ornithine	133.1 / 70.1	8.43	Amide	C00077	HMDB0000214	Extracellular	Organic acids and derivatives	Carboxylic acids and derivatives	Amino acids, peptides, and analogues	L-alpha-amino acids	869.881	927.037	638.13	599.354	1188.27	1256.26	1390.92	1255.02	1511.24	1889.85	1318.25	1216.56	2824.32	1859.52	1204.71	1710.84	1214.29	2042.61	1118.38	1353.08	2179.1	1538.71	1517.85	1901.2	1775.97	1190.24	1343.4	1379.39	0.152026493669903	0.885047	0.491571	1705.38	0.00990658	-	pg
Oxalic acid	89.0 / 60.9	8.45	Amide	C00209	HMDB0002329	Extracellular	Organic acids and derivatives	Carboxylic acids and derivatives	Dicarboxylic acids and derivatives	Dicarboxylic acids and derivatives	26018.8	35386.6	34218.5	25230		31932.8	30059.1	25925		34660		25593.8	26939.5	21880.6	24854.4	24642.2	36109.5	40067.5	27587	25392	36276.7	25737.2	30182.6	35520.4	29265.4	28125.4	24731.5	20868.8	0.127138445272662	1.03554	0.777168	29599.1	0.044944	-	pg
Palmitic acid	255.2 / 255.2	11.71	C18	C00249	HMDB0000220	Cytoplasm	Lipids and lipid-like molecules	Fatty Acyls	Fatty acids and conjugates	Long-chain fatty acids	1.01952e+07	1.42372e+07	1.62575e+07	1.92045e+07	1.55706e+07	1.80566e+07	1.54006e+07	1.25626e+07	2.01503e+07	2.09792e+07	1.5652e+07	1.71615e+07	6.12533e+06	1.51083e+07	1.7879e+07	1.6564e+07	1.35804e+07	1.76584e+07	1.73467e+07	1.44494e+07	1.70663e+07	1.44399e+07	1.9102e+07	1.51117e+07	3.70991e+07	2.77231e+07	3.90139e+07	3.4419e+07	0.123637155806569	1.12197	0.387708	1.53693e+07	1.44625	-	pg
Palmitoleic Acid	253.2 / 253.2	11.36	C18	C08362	HMDB0003229	Extracellular	Lipids and lipid-like molecules	Fatty Acyls	Fatty acids and conjugates	Long-chain fatty acids	54522	67697.6	55136	66973.8	59531.7	66067.9	88805.3	73837.4	63314.4	77493.6	61130.9	78100.1	62859.1	74603.6	78550.8	92064.6	67899.7	66399.3	73702.8	85249.5	95974.1	73356.1	91458.3	108906	97381.6	100136	130176	110778	0.117502827801454	1.19501	0.0698046	80918.7	0.120664	-	pg
Pantothenic acid(VB5)	218.1 / 88.0	3.88	Amide	C00864	HMDB0000210	Extracellular	Organic oxygen compounds	Organooxygen compounds	Alcohols and polyols	Secondary alcohols	68009	66114.1	59248.5	71391.9	72772.4	69273.6	76353.6	61069.6	59320.4	51855.3	63502	59869.9	83572.5	64885.5	72428.1	65929.6	48077.3	80611	70920	43797.1	43765.3	48885.1	59721	68770.4	82900.3	77705	75183.4	69882.2	0.0613500369463942	0.808317	0.0965261	62613.6	0.0615673	-	pg
p-Cresyl sulfate	187.0 / 125.2	5.22	C18		HMDB0011635	na	Organic acids and derivatives	Organic sulfuric acids and derivatives	Arylsulfates	Phenylsulfates	2825.51	3091.48	2918.91	3055.26	3193.76	3152.3	3011.57	3338.4	3258.89	3070.17	3155.04	3380.13	3064.49	3313.39	3336.25	3316.47	3315.8	3229.49	3111.32	3162.6	3240.45	3246.47	3539.09	3487.42	5132.17	4882.93	5017.34	4321.82	0.0642976776599935	1.0108	0.680509	3280.27	0.0163564	-	pg
Pentadecanoic acid	241.2 / 241.2	3.38	C18	C16537	HMDB0000826	Cytoplasm	Lipids and lipid-like molecules	Fatty Acyls	Fatty acids and conjugates	Long-chain fatty acids	28984.2	28651.7	38187.5	36868.2	37134.8	33034.9	33242.7	31432.5	40726.5	37007.7	34293.6	36325.6	27390.5	34086.8	32736.6	36488.6	36979.7	33955.2	36468.3	34160.5	34036.7	34994.5	35478.5	34786.3	40249.4	46879.2	47579.1	42045.6	0.070522390064952	1.0411	0.364795	34296.9	0.0581233	-	pg
Petroselinic acid	281.2 / 281.2	11.86	C18	C08363	HMDB0002080	Extracellular	Lipids and lipid-like molecules	Fatty Acyls	Fatty acids and conjugates	Long-chain fatty acids	362948	368066	291483	378740	367637	348118	426290	371509	339283	450679	388250	382158	284094	422848	425496	379816	357374	388154	369440	372855	495893	379475	358328	503402	452334	389199	511750	599835	0.15898286466725	1.09815	0.313076	394765	0.212451	-	pg
Phenylacetic acid	135.0 / 91.0	0.68	C18	C07086	HMDB0000209	na	Benzenoids	Benzene and substituted derivatives	na	Benzene and substituted derivatives	164389	201752	216039			205672			220710	219820	205086		144866			188903	224166			202992	210229	214364		221224	310969	271183	289543	266554	0.0615077342471602		1	200964	0.170944	-	pg
Phenylacetylglutamine	263.1 / 145.1	2.65	Amide	C04148	HMDB0006344	Cytoplasm	Organic acids and derivatives	Carboxylic acids and derivatives	Amino acids, peptides, and analogues	N-acyl-alpha amino acids	126.863	150.065	169.327	131.797	182.111	146.125	128.719	130.338	166.715	121.395	161.789	169.404	166.367	147.846	164.495	128.686	112.667	161.739	169.611	167.559	153.514	154.358	176.938	166.847	168.475	121.295	154.902	141.803	0.118663504303103	1.12137	0.0962338	155.886	0.005059	-	pg
Phenylalanine	166.1 / 120.1	3.38	Amide	C00079	HMDB0000159	Cytoplasm	Organic acids and derivatives	Carboxylic acids and derivatives	Amino acids, peptides, and analogues	Phenylalanine and derivatives	8.67707e+07	9.80119e+07	8.84839e+07	9.21765e+07	1.08291e+08	8.5509e+07	1.03809e+08	1.08849e+08	1.15023e+08	1.15401e+08	1.08936e+08	1.18524e+08	1.51598e+08	1.2726e+08	1.32515e+08	1.22722e+08	1.07537e+08	1.40534e+08	1.24782e+08	1.09908e+08	1.33003e+08	1.28417e+08	1.26872e+08	1.42903e+08	1.10493e+08	1.0481e+08	1.08112e+08	1.03527e+08	0.0256664170278342	0.979182	0.728505	1.29004e+08	2.87255	-	pg
Phosphoenolpyruvic acid	167 / 79	9.34	Amide	C00074	HMDB0000263	Cytoplasm	Organic acids and derivatives	Organic phosphoric acids and derivatives	Phosphate esters	Phosphate esters	1.09822e+06	1.04898e+06	1.09783e+06	1.08592e+06	1.17725e+06	1.08734e+06	590488	601590	522880	430829	529256	715846	1.37839e+06	1.15879e+06	728200	820749	747772	502298	786959	900085	913404	764930	570834	412171	963928	1.01094e+06	855104	1.01691e+06	0.0674681191087459	0.814884	0.308231	807048	0.271666	-	pg
Phosphorylcholine	184 / 86	9.32	Amide	C00588	HMDB0001565	Cytoplasm	Organic nitrogen compounds	Organonitrogen compounds	Quaternary ammonium salts	Phosphocholines	1.41261e+07	1.49077e+07	1.46014e+07	1.38786e+07	1.45195e+07	1.48046e+07	1.67957e+07	1.46394e+07	1.66416e+07	1.22419e+07	1.26356e+07	1.45899e+07	2.01218e+07	1.72869e+07	1.77468e+07	1.80748e+07	1.34785e+07	2.24755e+07	1.95069e+07	1.02385e+07	1.36265e+07	1.33926e+07	1.37337e+07	1.68504e+07	1.56503e+07	1.82903e+07	1.70238e+07	1.73581e+07	0.0554601822688601	0.800012	0.0700659	1.63778e+07	1.0749	-	pg
Phosphoserine	186 / 88	9.44	Amide	C01005	HMDB0000272	Cytoplasm	Organic acids and derivatives	Carboxylic acids and derivatives	Amino acids, peptides, and analogues	L-alpha-amino acids	34957.1	29833.5	34684.6	40201.3	31899.9	33814.6	94076.2	107386	38535.6	51393.1	43367.5	85119.4	68596.4	40470.6	34611.1	23315.4	17976	34061.2	27702.5	34519	53324.3	33053.5	19992.1	21997.7	44397.9	55651.5	45886.9	38775.5	0.131634498739704	0.870148	0.599866	34135	0.0505577	-	pg
Picolinic acid	124.2 / 106.1	3.18	Amide	C10164	HMDB0002243	na	Organoheterocyclic compounds	Pyridines and derivatives	Pyridinecarboxylic acids and derivatives	Pyridinecarboxylic acids	36886.3	36454	33471	32279.4	35274.7	32029	31267.8		34093.8	37112.9	38069.9		33884		37224.7	32095.7	34386.3	36986.3	36419.1	34791.7		34733.1	35708.2	36070.7	37380.1	35614.6	36780.4	35032.8	0.0255958808957677	1.01802	0.558181	35230	0.0555691	-	pg
Pterin	164 / 119	2.56	Amide	C00715	HMDB0000802	Cytoplasm	Organoheterocyclic compounds	Pteridines and derivatives	Pterins and derivatives	Pterins and derivatives	7.71152e+06	7.42907e+06		6.32068e+06	8.66738e+06	7.18225e+06	7.78266e+06	5.72454e+06	7.11387e+06	8.45657e+06	6.76465e+06	6.72176e+06	7.7633e+06	6.23487e+06	7.08945e+06	7.40998e+06	7.55874e+06	9.40748e+06	7.27426e+06	8.01431e+06	8.51612e+06	7.3039e+06	6.72261e+06	8.22605e+06	6.81093e+06	6.33332e+06	7.18166e+06	5.21625e+06	0.115736427348708	1.01305	0.849939	7.62676e+06	0.778955	-	pg
Pyridoxal 5'-phosphate	246 / 97	8.62	Amide	C00018	HMDB0001491	Mitochondria	Organoheterocyclic compounds	Pyridines and derivatives	Pyridine carboxaldehydes	Pyridoxals and derivatives	83984.6	80571.3	76101.3	71666.2	86787.8	106141	129906	122441	108463	100296	106335	99250.9	103752	101017	70287.1	78903.2	79683.6	108776	113360	81061.3	119443	67706	109266	147256	100853	94357.4	113219	81827.1	0.116169958527464	1.17638	0.258572	98375.9	0.111703	-	pg
Rhamnose	182.1 / 147.1	2.61	Amide	C00507	HMDB0000849	Cytoplasm	Organic oxygen compounds	Organooxygen compounds	Carbohydrates and carbohydrate conjugates	Hexoses			2.21439e+06	3.16311e+06	2.80909e+06	2.70209e+06	4.47451e+06	3.58454e+06	3.23672e+06		3.34257e+06	2.68675e+06	2.62168e+06	2.91392e+06		2.66923e+06		2.43036e+06	2.44804e+06	3.28417e+06		3.68022e+06		2.85935e+06	3.48585e+06	2.37514e+06	3.15594e+06		0.154953542827381	1.15388	0.199818	2.86337e+06	0.615417	-	pg
Riboflavin-5′-monophosphate	455.1 / 97.0	8.25	Amide	C00061	HMDB0001520	Cytoplasm	Nucleosides, nucleotides, and analogues	Flavin nucleotides	na	Flavin nucleotides	3482.93	3041.05	2363.84	1832.28	3194.55	3910.29	4720.27	1960.11	5153.99	2410.73	4149.17	3509.13	4424.47	5362.26	6759.94	5870.78	3781.2	4592.61	5244.19	6258.71	7013.41	5017.68	2825.15	5471.39	3930.18	4819.32	4560.15	5068.26	0.0921813218898004	1.03375	0.817064	5218.48	0.0205586	-	pg
Ribonic acid	165.0 / 75.0	6.54	Amide	C01685	HMDB0000867	na	Organic oxygen compounds	Organooxygen compounds	Carbohydrates and carbohydrate conjugates	Sugar acids and derivatives	222.804	189.354	214.465	224.267	187.408	211.229	284.601	152.808	303.905	231.024	208.971	289.489	205.796	216.356	244.581	283.94	187.247	277.998	360.141	200.073	264.746	277.83	324.867	320.526	211.207	275.162	263.101	222.374	0.110337838426574	1.23466	0.0773253	263.675	0.00773458	-	pg
Ricinoleic acid	297.2 / 183.1	10.24	C18	C08365	HMDB0034297	Extracellular	Lipids and lipid-like molecules	Fatty Acyls	Fatty acids and conjugates	Long-chain fatty acids	239.875	280.625	358.281	372.222	251.087	316.073	299.832	393.585	258.995	334.265	226.936	281.124	231.336	296.762	304.754	342.215	281.453	416.526	301.19	269.394	394.919	321.968	311.174	281.308	361.975	348.987	311.789	326.236	0.0577760510720746	1.00369	0.971397	312.75	0.00484669	-	pg
S-Adenosylhomocysteine	383.1 / 134.0	7.24	Amide	C00021	HMDB0000939	Endoplasmic reticulum	Nucleosides, nucleotides, and analogues	5'-deoxyribonucleosides	5'-deoxy-5'-thionucleosides	5'-deoxy-5'-thionucleosides	4013.07	4524.89	3546.5	4122.3	4792.69	4375.73	5941.4	4471.47	5660.08	7042.35	6317.64	5519.87	9342.83	7205.46	5916.19	6464.83	5389.47	7714.72	6669.82	5338.86	6519.69	6440.46	6583.04	7936.38	6620.28	7245	6643.65	5859.98	0.0745358643662118	0.939447	0.541449	6793.48	0.0188434	-	pg
S-Adenosylmethionine	399 / 250	8.61	Amide	C00019	HMDB0001185	Endoplasmic reticulum	Nucleosides, nucleotides, and analogues	5'-deoxyribonucleosides	5'-deoxy-5'-thionucleosides	5'-deoxy-5'-thionucleosides	5.67966e+06	8.57871e+06	1.34175e+07	7.09424e+06	1.36009e+07	1.08134e+07	3.35938e+07	1.84598e+07	1.32587e+07	1.32116e+07	1.79064e+07	2.58721e+07	1.16572e+07	6.52397e+06	1.26784e+07	2.88035e+07	1.03609e+07	3.83373e+07	1.73709e+07	3.41278e+06	1.21143e+07	2.37452e+07	2.47214e+07	1.38763e+07	1.88701e+07	2.2905e+07	1.88742e+07	1.7014e+07	0.110866009941389	0.87892	0.726084	1.69669e+07	1.0248	-	pg
Sarcosine	90.1 / 44.0	5.97	Amide	C00213	HMDB0000271	Extracellular	Organic acids and derivatives	Carboxylic acids and derivatives	Amino acids, peptides, and analogues	Alpha amino acids	816782	947034	1.04887e+06	822516	870044	824744	1.24056e+06	1.11443e+06	1.15405e+06	1.00904e+06	1.1153e+06	1.24987e+06	2.23436e+06	1.84282e+06	2.02566e+06	2.17648e+06	1.49253e+06	2.23981e+06	2.85752e+06	1.79081e+06	2.22123e+06	2.11403e+06	2.59615e+06	2.90952e+06	1.65229e+06	1.56281e+06	1.62414e+06	1.61255e+06	0.0200584399691906	1.20627	0.0866591	2.20841e+06	0.69614	-	pg
Sebacic acid	201.1 / 139.1	6.1	C18	C08277	HMDB0000792	Membrane	Lipids and lipid-like molecules	Fatty Acyls	Fatty acids and conjugates	Medium-chain fatty acids	10299.3	10488.1	11508.7	10930.8	12417.3	11324.4	11035	13059.7	13724.2	13854.3	12255.6	12520.8	9155.69	11614.1	11907.6	13191.9	13353.4	12405.6	11429.7	11352.5	13640.5	12881.9	14025.6	13687.3	13014.1	13536.7	13432.7	11862.8	0.0512166679775965	1.07524	0.280684	12387.1	0.0356796	-	pg
Stearic acid	283.3 / 283.3	12.21	C18	C01530	HMDB0000827	Cytoplasm	Lipids and lipid-like molecules	Fatty Acyls	Fatty acids and conjugates	Long-chain fatty acids	2.27772e+07	3.19704e+07	2.52132e+07	3.1334e+07	3.14937e+07	2.61874e+07	2.95541e+07	2.47094e+07	3.72245e+07	3.62598e+07	2.80053e+07	3.02417e+07	1.26931e+07	3.42758e+07	3.01398e+07	2.92362e+07	2.86129e+07	3.08714e+07	2.45588e+07	3.20573e+07	3.28442e+07	3.05142e+07	3.29409e+07	3.5519e+07	6.76486e+07	6.66944e+07	7.90486e+07	8.04719e+07	0.0860737930834879	1.13632	0.300424	2.9522e+07	1.98064	-	pg
Suberic acid	173.1 / 111.2	4.36	C18	C08278	HMDB0000893	na	Lipids and lipid-like molecules	Fatty Acyls	Fatty acids and conjugates	Medium-chain fatty acids	592.011	718.242	646.179	636.76	635.708	658.559	685.881	680.957	777.465	743.562	664.756	734.126	696.484	765.505	642.774	622.099	664.431	654.62	627.72	673.549	706.458	677.092	725.921	746.745	1090.72	913.248	944.49	891.109	0.0811329456388609	1.02758	0.508454	683.617	0.00778497	-	pg
Thiamine monophosphate	345 / 122	9.59	Amide	C01081	HMDB0002666	Cytoplasm	Organoheterocyclic compounds	Diazines	Pyrimidines and pyrimidine derivatives	Thiamine phosphates	2158.42	2189.25		2503.4	1455.01	2258.52	3251.31	2553.09	2532.51	4878.83	2257.8	4616.99	1832.14	2913	4204.44	3244.35	2137.68	2899.65	1413.98	4537.74	5006.08	2287.78	3374.18	4646.32	3482.06	3610.96	3183	2692.73	0.108932379192819	1.23416	0.348487	3208.11	0.0258406	-	pg
Threonic acid	135.0 / 75.0	4.57	Amide	C01620	HMDB0000943	Cytoplasm	Organic oxygen compounds	Organooxygen compounds	Carbohydrates and carbohydrate conjugates	Sugar acids and derivatives	376.927	371.493	402.281	313.951	429.132	524.643	454.518	339.812	434.278	392.564		294.711	500.34	341.74	388.87	309.038		379.665	484.158	560.652	272.627	391.578	416.534	366.573	382.842	377.875		479.263	0.112909413518415	1.08185	0.571116	401.07	0.00693367	-	pg
Threonine	120.0 / 74.0	6.5	Amide	C00188	HMDB0000167	Cytoplasm	Organic acids and derivatives	Carboxylic acids and derivatives	Amino acids, peptides, and analogues	L-alpha-amino acids	488857	510816	504089	516943	554117	485673	694496	670970	618362	586099	605324	624934	577413	499691	492634	512020	342483	617515	706592	441552	513573	548933	595897	762957	579290	568410	563614	557979	0.0138076863528695	1.1735	0.190158	550938	0.333152	-	pg
Thymidine	241 / 42	1.46	Amide	C00214	HMDB0000273	Extracellular	Nucleosides, nucleotides, and analogues	Pyrimidine nucleosides	Pyrimidine 2'-deoxyribonucleosides	Pyrimidine 2'-deoxyribonucleosides	28913.5	24928.6	23892.2			32070.8	29038.4	20639.9		30535.6	38440.5		30285.3	61090.9	71916.6	43496.3	29375.3	76367.6	37090.6	76937.9	93586.8	27839	33264	48949	33336.7	28077.9	35849.8	35734.8	0.0947392972252494	1.01643	0.951461	52516.6	0.0830562	-	pg
Trehalose	365.1 / 202.9	7.61	Amide	C01083	HMDB0000975	Extracellular	Organic oxygen compounds	Organooxygen compounds	Carbohydrates and carbohydrate conjugates	O-glycosyl compounds	42742.2	60153	40462	30121.8	54119.7	61769.4	40636.9	36859.8	81201.7	36696.8	58302.5	34516.9	45619.5	45217.9	42922.3	85678.4	59474.3	40110.6	51424.2	39280.2	47276.8	50679.1	35529.2	57963.5	59059.1	49982	54069.2	52347.9	0.0618521754924131	0.884428	0.450479	50098	0.0444226	-	pg
Trigonelline	138 / 92	4.18	Amide	C01004	HMDB0000875	Cytoplasm	Alkaloids and derivatives	na	na	Alkaloids and derivatives	244326	239661	240910	237782	239314	221851	294177	261576	277377	241844	286995	283929	299758	241452	244659	244806	220571	271332	327195	219687	265925	263893	305396	349910	260378	236505	271992	232918	0.0651350026545497	1.13755	0.152563	271215	0.205614	-	pg
Trimethylamine-N-oxide	76.1 / 58.0	5.23	Amide	C01104	HMDB0000925	Cytoplasm	Organic nitrogen compounds	Organonitrogen compounds	Aminoxides	Trialkyl amine oxides	172.682	172.047	189.796	177.498	163.972	166.533	195.98	175.658	160.612	158.708	210.564	196.576	186.943	162.316	169.158	161.859	148.253	197.344	183.976	163.113	190.106	192.148	189.029	242.275	204.545	192.061	168.429	198.415	0.0716934692667274	1.13137	0.114215	182.21	0.0054526	-	pg
Trimethyllysine	189 / 84	9.18	Amide	C03793	HMDB0001325	Cytoplasm	Organic acids and derivatives	Carboxylic acids and derivatives	Amino acids, peptides, and analogues	L-alpha-amino acids	119762	123382	103774	108775	116475	126693	159599	139900	175541	126395	146489	123276	332522	284283	205358	267718	202251	273775	262683	172270	209534	226486	222100	291980	213394	179109	198892	149857	0.128510012076041	0.884506	0.282709	245913	0.108554	-	pg
Tryptamine	161.2 / 144.1	3.25	C18	C00398	HMDB0000303	Cytoplasm	Organoheterocyclic compounds	Indoles and derivatives	Tryptamines and derivatives	Tryptamines and derivatives	72.0596	74.4772	70.3165	64.2937	73.974	76.2254	48.0099	67.4764	80.0574		90.3972	61.3143	114.079	85.3544	85.4268	81.3629	110.97	61.5584	75.3952		88.2643	90.6692	74.809	82.713	97.8136		97.8461	97.9504	0.000596064256890157	0.917345	0.448673	86.4183	0.00275287	-	pg
Tryptophan	205.2 / 188.1	3.42	Amide	C00078	HMDB0000929	Extracellular	Organoheterocyclic compounds	Indoles and derivatives	Indolyl carboxylic acids and derivatives	Indolyl carboxylic acids and derivatives	225381	293901	280431	275059	301050	253914	367325	302204	351041	317960	285864	333377	427945	339216	282488	362933	318282	451859	361037	280688	385690	293691	381614	423439	330080	320774	298333	291170	0.0512426994933986	0.974086	0.79329	359074	0.123416	-	pg
Tyrosine	182.1 / 136.1	4.69	Amide	C00082	HMDB0000158	Cytoplasm	Organic acids and derivatives	Carboxylic acids and derivatives	Amino acids, peptides, and analogues	Tyrosine and derivatives	1.26589e+06	1.42499e+06	1.31687e+06	1.35626e+06	1.41477e+06	1.23224e+06	1.57158e+06	1.59216e+06	1.60647e+06	1.59854e+06	1.65179e+06	1.7072e+06	2.29307e+06	1.9504e+06	1.85588e+06	1.96193e+06	1.56591e+06	2.14882e+06	2.03637e+06	1.5063e+06	1.82283e+06	1.75805e+06	1.92597e+06	2.39576e+06	1.81327e+06	1.67087e+06	1.68744e+06	1.64336e+06	0.0382529512495945	0.971913	0.736031	1.93511e+06	0.323322	-	pg
Uridine	243 / 200.1	2.06	Amide	C00299	HMDB0000296	Extracellular	Nucleosides, nucleotides, and analogues	Pyrimidine nucleosides	na	Pyrimidine nucleosides	5.8166e+07	6.65604e+07	5.41019e+07	5.38752e+07	7.00142e+07	5.79851e+07	1.13293e+08	5.33672e+07	8.60124e+07	8.57978e+07	1.01587e+08	7.88526e+07	7.12495e+07	1.19395e+08	1.47911e+08	1.01979e+08	7.95189e+07	1.64451e+08	1.0183e+08	1.07579e+08	1.31881e+08	7.10028e+07	6.62171e+07	1.50981e+08	9.39046e+07	8.97446e+07	8.77038e+07	9.2241e+07	0.026020376741547	0.919633	0.661613	1.095e+08	2.19562	-	pg
Uridine 5'-monophosphate(UMP)	323 / 96.9	8.96	Amide	C00105	HMDB0000288	Cytoplasm	Nucleosides, nucleotides, and analogues	Pyrimidine nucleotides	Pyrimidine ribonucleotides	Pyrimidine ribonucleoside monophosphates	119558	151206	129113	147275	124831	176557	122428	102084	155847	182678	161511	176690	282133	190618	174515	162073	165769	160861	164910		130187	129332	144746	172794	243428	134331	159296	160030	0.236677680786089	0.78379	0.103307	170722	0.113264	-	pg
Uridine 5'-triphosphate(UTP)	483 / 159	9.88	Amide	C00075	HMDB0000285	Cytoplasm	Nucleosides, nucleotides, and analogues	Pyrimidine nucleotides	Pyrimidine ribonucleotides	Pyrimidine ribonucleoside triphosphates	8.40361e+07	9.6024e+07	8.35411e+07	8.3406e+07	1.02775e+08	8.78996e+07	7.05422e+07	8.55231e+07	9.35981e+07	6.01465e+07	7.64803e+07	9.50433e+07	7.10094e+07	4.64114e+07	4.22056e+07	5.20119e+07	4.48474e+07	5.27867e+07	8.12769e+07	3.40039e+07	3.86734e+07	6.05194e+07	5.6958e+07	5.50644e+07	1.17095e+08	1.29275e+08	1.14276e+08	9.31824e+07	0.114510613676376	1.05569	0.730459	5.29807e+07	2.55317	-	pg
Uridine diphosphate glucuronic acid	579 / 403	9.77	Amide	C00167	HMDB0000935	Endoplasmic reticulum	Organoheterocyclic compounds	Lactones	Gamma butyrolactones	Gamma butyrolactones	1.15327e+06	1.331e+06	1.30155e+06	1.19892e+06	1.26683e+06	1.12224e+06	953228	1.14644e+06	1.22329e+06	968659	1.01738e+06	1.21882e+06	1.18815e+06	912819	862601	942348	799922	896996	1.12224e+06	597098	571851	758097	772431	807575	1.19155e+06	1.47405e+06	1.29024e+06	1.26684e+06	0.0795209631245676	0.826242	0.126547	852678	0.254929	-	pg
Uridine diphosphate-N-acetylgalactosamine	606 / 385	8.91	Amide	C00203	HMDB0000304	Endoplasmic reticulum	Nucleosides, nucleotides, and analogues	Pyrimidine nucleotides	Pyrimidine nucleotide sugars	Pyrimidine nucleotide sugars	1.17275e+07	1.19446e+07	9.90344e+06	9.6638e+06	1.33053e+07	1.09595e+07	1.04919e+07	1.12765e+07	1.1798e+07	9.26456e+06	1.1719e+07	1.00758e+07	1.53237e+07	1.30873e+07	1.21199e+07	1.32723e+07	1.21216e+07	1.67843e+07	1.18526e+07	8.294e+06	8.40569e+06	1.31846e+07	1.08171e+07	1.69164e+07	1.46621e+07	1.35127e+07	1.4592e+07	1.00691e+07	0.141510723403581	0.839936	0.179863	1.26816e+07	0.894584	-	pg
Uridine diphosphate-N-acetylglucosamine	606 / 385	8.91	Amide	C00043	HMDB0000290	Golgi apparatus	Nucleosides, nucleotides, and analogues	Pyrimidine nucleotides	Pyrimidine nucleotide sugars	Pyrimidine nucleotide sugars	9.47013e+06	9.96865e+06	9.05432e+06	9.87051e+06	9.25262e+06	1.06091e+07	9.80282e+06	1.10039e+07	1.28933e+07	9.25451e+06	1.31939e+07	9.24335e+06	1.59046e+07	1.28199e+07	1.04944e+07	1.37016e+07	1.08668e+07	1.52905e+07	1.27786e+07	6.99186e+06	7.08358e+06	1.16138e+07	1.1178e+07	1.41908e+07	1.41621e+07	1.13931e+07	1.31093e+07	1.03847e+07	0.11962978049792	0.807263	0.125413	1.19095e+07	0.993515	-	pg
Ursocholic acid (UCA)	407.3 / 407.3	7.48	C18	C17644	HMDB0000917	Extracellular	Lipids and lipid-like molecules	Steroids and steroid derivatives	Bile acids, alcohols and derivatives	Trihydroxy bile acids, alcohols and derivatives	149.728	163.78	184.508	170.055	167.581	173.403	178.995	208.219		189.228	176.796	147.59	144.515		162.265	183.117	226.994	164.19	198.713	157.771	216.063	190.327	202.106	218.006	212.516	178.026	181.52		0.0812904994886161	1.11888	0.226371	187.642	0.0044343	-	pg
Valine	118.1 / 55.1	4.65	Amide	C00183	HMDB0000883	Extracellular	Organic acids and derivatives	Carboxylic acids and derivatives	Amino acids, peptides, and analogues	Valine and derivatives	389282	438249	403923	442970	444117	369811	491282	486799	485008	538272	523887	515627	739508	656541	632168	654997	525561	683707	662063	544863	655791	606546	627357	799506	628906	581960	581236	565709	0.0401821540178108	1.00094	0.989515	649051	0.212199	-	pg
Vitamin B1	265.1 / 122.1	4.79	Amide	C00378	HMDB0000235	Extracellular	Organoheterocyclic compounds	Diazines	Pyrimidines and pyrimidine derivatives	Thiamines	12066.3	13584.7	15777.8	13346.1	11642.8	19073.1	19469.7	11336.8	15910.7	16194.3	12767.3	13622.1	20453.6	17862.9	17915.4	12679	15898.1	12368.8	17519.7	13061.4	10991	14430	17017.4	19191.5	13333	16249.6	14912	13217.5	0.0864064250548487	0.948891	0.657227	15782.4	0.0328154	-	pg
Vitamin B2	377.0 / 243.0	2.44	Amide	C00255	HMDB0000244	Extracellular	Organoheterocyclic compounds	Pteridines and derivatives	Alloxazines and isoalloxazines	Flavins	5389.88	7224.08	5363.01	5925.46	7202.66	5819.89	10823.6	5498.07	9574.85	9904.85	13589.6	9072.16	4196.01	7845.67	8947.07	7789.41	7597.91	11952.8	9645.17	12281.9	16576.5	7545.32	6833.32	15392.9	7935.18	7673.13	8343.87	8263.93	0.0332739318713025	1.41272	0.118241	9716.99	0.053859	-	pg
Xanthurenate	206.1 / 159.9	2.29	C18	C02470	HMDB0000881	Membrane	Organoheterocyclic compounds	Quinolines and derivatives	Quinoline carboxylic acids	Quinoline carboxylic acids	190.355	261.083	224.913	237.358	273.941	204.085	222.462		164.791	161.491	195.653	138.532	162.823	184.429	286.776	280.127		305.762		122.146	197.531	150.165	86.3272	226.343	331.795	333.761	222.846	196.664	0.22932363142557	0.641448	0.0531769	200.243	0.00539536	-	pg
Xylulose 5-phosphate	229 / 97	9.34	Amide	C00231	HMDB0000868	Cytoplasm	Organic oxygen compounds	Organooxygen compounds	Carbohydrates and carbohydrate conjugates	Pentose phosphates	3.10587e+06	3.47416e+06	3.01316e+06	2.92916e+06	2.8325e+06	2.88695e+06	5.09573e+06	2.93885e+06	2.61788e+06	5.08606e+06	3.28316e+06	3.31767e+06	6.1124e+06	8.18956e+06	8.5977e+06	9.67133e+06	4.61163e+06	1.00051e+07	4.99387e+06	7.45659e+06	9.59277e+06	4.53294e+06	4.76912e+06	6.65318e+06	4.94567e+06	5.23321e+06	5.3345e+06	6.29242e+06	0.0928286021608682	0.805262	0.222628	7.09885e+06	0.686071	-	pg
β-Nicotinamide adenine dinucleotide phosphate (NADP)	742.1 / 620.0	9.91	Amide	C00006	HMDB0000217	Extracellular	Benzenoids	Phenols	Benzenediols	Catechols	185384	406861	393854	179174	295614	509763	283755	362049	113694	48933.3	58600.4	183700	144503	180684	184317	274627	241299	188366	583248	134543	382628	571887	77214.7	199950	271277	646347	154296	300783	0.534445071524879	1.60609	0.213373	263606	0.268945	-	pg
