# Supplementary material for: Glibenclamide targets MDH2 to relieve aging phenotypes through metabolism-regulated epigenetic modification
Source: Signal Transduct Target Ther. 2025 Feb 17;10:67. doi: 10.1038/s41392-025-02157-3 (PMC11833132; doi:10.1038/s41392-025-02157-3)
Supplement: Supplementary file 2 — Supplementary Table 2 [file 41392_2025_2157_MOESM2_ESM.xlsx]

## Sheet: SG_vs_SC
Name	Mass	RT	column	KEGG	HMDB	CellularLocations	SuperClass	Class	SubClass	DirectParent	R-D-2h-1	R-D-2h-2	R-D-2h-3	R-D-2h-4	R-D-2h-5	R-D-2h-6	R-G-2h-1	R-G-2h-2	R-G-2h-3	R-G-2h-4	R-G-2h-5	R-G-2h-6	S-D-2h-1	S-D-2h-2	S-D-2h-3	S-D-2h-4	S-D-2h-5	S-D-2h-6	S-G-2h-1	S-G-2h-2	S-G-2h-3	S-G-2h-4	S-G-2h-5	S-G-2h-6	QC-1	QC-2	QC-3	QC.RSD	Foldchange	pvalue	MEAN	VIP	diff
3-Aminosalicylic acid	152.1/108.1	0.48	C18		HMDB0001972		Benzenoids	Benzene and substituted derivatives	Benzoic acids and derivatives	Aminosalicylic acids	23983.7	17033.3	30872.4	17958.4	26303.2	22570.5	34927.6	45125	29623.5	37225.9	19633.5	33900.5	11432	24634.9	24906.8	16342.7	28003.6	22595.8	28591.9	28897.4	27724.1	40014.7	24721.2	28973.8	26763.7	25736.6	26830.8	0.0231925	1.39876	0.0282352	25569.9	1.52196	diff
3-Methyladipic acid	159.1/95.1	3.03	C18		HMDB0000555	Cytoplasm	Lipids and lipid-like molecules	Fatty Acyls	Fatty acids and conjugates	Medium-chain fatty acids	1029.02	718.748	927.249	668.646	1357.69	1317.48	1541.28	1207.26	1472.55	1505.95	922.536	1927.77	674.46	1118.92	1014.34	887.303	937.392	818.566	897.177	1341.46	1230.41	1787.86	1053.88	1178.72	1268.07	1068.86	1389.16	0.0644465	1.37397	0.0353523	1078.37	1.52778	diff
6-Phosphogluconic acid	275.1/79.1	9.55	Amide	C00345	HMDB0001316		Organic oxygen compounds	Organooxygen compounds	Carbohydrates and carbohydrate conjugates	Monosaccharide phosphates	1.42013e+06	1.63237e+06	1.54515e+06	1.83425e+06	1.49028e+06	1.34921e+06	1.57992e+06	1.68351e+06	1.36721e+06	1.43895e+06	1.51781e+06	1.62704e+06	1.43793e+06	1.28025e+06	1.5834e+06	1.53929e+06	1.49072e+06	1.64398e+06	1.39391e+06	1.23101e+06	1.32334e+06	1.18081e+06	1.21577e+06	1.0479e+06	1.10718e+06	803643	958490	0.158692	0.823651	0.00412377	1.36403e+06	0.810195	diff
Adenosine-3',5'-cyclic monophosphate(cAMP)	328/134	4.27	Amide	C00575	HMDB0000058	Cytoplasm	Nucleosides, nucleotides, and analogues	Purine nucleotides	Cyclic purine nucleotides	3',5'-cyclic purine nucleotides	26747.9	32279.9	49370.6	17004.6	27209.4	46468.6	19865.2	15672.8	27110.9	21529.6	20773	17887.1	20606.1	17579.4	20416.8	17549.7	19041.4	15681.4	14305.7	17663.7	15950.9	18391	15646	15250.1	14390.8	11654.1	12310.1	0.111758	0.876732	0.0456479	17340.2	1.08653	diff
Alloisoleucine	132.1/86.1	4	Amide		HMDB0000557	Cytoplasm	Organic acids and derivatives	Carboxylic acids and derivatives	Amino acids, peptides, and analogues	Isoleucine and derivatives	310302	557321	333973	312553	239331	319362	220306	226186	354434	408639	328506	359050	447402	282313	305718	296108	247693	275753	248685	212714	222311	183309	252566	137255	282358	259399	285824	0.0520582	0.677546	0.0146604	259319	1.165	diff
Asparagine	133.1/74.2	7.42	Amide	C00152	HMDB0000168	Cytoplasm	Organic acids and derivatives	Carboxylic acids and derivatives	Amino acids, peptides, and analogues	Asparagine and derivatives	199018	338994	261256	220490	215549	238988	195677	197659	323960	286741	224876	272441	399465	238144	259630	217072	173242	190205	191841	162643	166443	139268	167357	123156	237560	218932	229618	0.0408714	0.643346	0.029455	202372	1.16123	diff
Carnitine	162.1/103.1	6.58	Amide	C00318	HMDB0000062	Cytoplasm	Organic nitrogen compounds	Organonitrogen compounds	Quaternary ammonium salts	Carnitines	5692.16	7590.14	7170.71	6503.52	10996.1	10479.9	6436.31	6303.95	8145.66	7529.85	7167.58	7245.65	13656.4	6798.84	7999.89	6018.13	4496.99	6227.71	5087.11	5011.04	4079.48	4050.08	4275.81	3562.65	7833.54	7123.97	6337.53	0.105424	0.576711	0.0377245	5938.68	1.23275	diff
Citramalic acid	147/85.03	8.2	Amide	C00815	HMDB0000426	Cytoplasm	Lipids and lipid-like molecules	Fatty Acyls	Fatty acids and conjugates	Hydroxy fatty acids	42589.1	50260.3	52551.1	53945.1	53480.2	43126.9	63895.3	74160.5	49485.8	50027.4	55118.4	55903.8	50479	59759.5	65862.4	61980.4	55258.2	52569.5	55258.2	51574.8	47877.1	50390.2	43153.8	53743.4	55045.6	46877.1	54339	0.0868914	0.873054	0.0345023	53992.2	0.982081	diff
D-glucosamine 1-phosphate	258.04/79.1	8.89	Amide	C06156	HMDB0001109		Organic oxygen compounds	Organooxygen compounds	Carbohydrates and carbohydrate conjugates	Monosaccharide phosphates	23081.8	23075.3	26251.7	17494	18726.3	21244.1	12163.2	16028.3	16662.7	19114.1	18777.4	16796.4	18824.7	15604.3	14368.9	14994.8	18418.9	12050.3	13455	14656.7	13368.8	11266	13800.4	9571.26	18170.5	19753.9	18818.3	0.0420869	0.807518	0.0422543	14198.3	0.726683	diff
D-Ribose 5-phosphate	229/79	8.71	Amide	C00117	HMDB0001548		Organic oxygen compounds	Organooxygen compounds	Carbohydrates and carbohydrate conjugates	Pentose phosphates	8.27568e+06	6.31945e+06	1.00658e+07	1.01374e+07	5.40826e+06	1.08575e+07	4.46972e+06	5.1907e+06	5.38507e+06	5.02955e+06	8.65026e+06	7.269e+06	2.18078e+07	8.40862e+06	9.46924e+06	9.41632e+06	7.63642e+06	9.0471e+06	6.01263e+06	5.77798e+06	7.37145e+06	3.69639e+06	6.41712e+06	3.14147e+06	9.17048e+06	8.21158e+06	8.97656e+06	0.057704	0.492769	0.0353568	8.18355e+06	1.45634	diff
Flavin adenine dinucleotide(FAD)	784/346	8.31	Amide	C00016	HMDB0001248		Nucleosides, nucleotides, and analogues	Flavin nucleotides	na	Flavin nucleotides	130272	154961	149457	131675	130340	124890	98576.4	107372	98912.3	101329	135545	128436	122707	123717	110684	129187	95065.9	93649	64697.8	113079	57001.4	80051	86383.6	49626.5	136652	110156	149901	0.153035	0.6679	0.00803953	93820.7	0.908001	diff
Galactitol	181.0/89.1	5.29	Amide	C01697	HMDB0000107		Organic oxygen compounds	Organooxygen compounds	Carbohydrates and carbohydrate conjugates	Sugar alcohols	5538.91	11279.6	8432.34	3920.36	10902.7	14566.7	59247.3	48962.1	11542.8	14451.2	11125.1	4531.94	20672.9	16010.3	15666.1	21587.2	12781.2	25044.8	8222.86	9100.05	10027.2	4133.14	11328.7	9624.28	13121.9	13346.2	13938	0.0313048	0.469176	0.000885427	13683.2	1.29004	diff
Glutamine	147/130	7.32	Amide	C00064	HMDB0000641	Extracellular	Organic acids and derivatives	Carboxylic acids and derivatives	Amino acids, peptides, and analogues	L-alpha-amino acids	808234	1.5759e+06	1.11524e+06	963048	995424	1.06757e+06	639075	790927	1.58795e+06	1.35418e+06	1.173e+06	1.46254e+06	1.47118e+06	1.13306e+06	1.28933e+06	1.03755e+06	852006	871953	838056	658476	827471	607613	857585	471623	1.0589e+06	953703	1.03361e+06	0.054079	0.640237	0.00678592	909658	1.21722	diff
Glycerophosphocholine	258.12/104.2	7.46	Amide	C00670	HMDB0000086		Lipids and lipid-like molecules	Glycerophospholipids	Glycerophosphocholines	Glycerophosphocholines	152124	161908	178103	131680	144845	187707	229759	224222	143850	123168	121635	151878	142577	115661	110280	99248.5	102379	100775	60802.3	70376.8	83047.9	71392.7	75547.4	66047.5	141279	121184	129995	0.076998	0.63676	0.000256136	91511.2	1.41684	diff
Glycine	76/30.1	6.98	Amide	C00037	HMDB0000123	Extracellular	Organic acids and derivatives	Carboxylic acids and derivatives	Amino acids, peptides, and analogues	Alpha amino acids	227046	311075	267635	175447	226406	254620	238814	194505	316651	265736	228608	273486	483045	239021	255701	208621	199021	202387	185947	167568	152524	140353	198237	121311	202037	198218	222646	0.0632871	0.608353	0.0485081	212811	1.16963	diff
Glycochenodeoxycholic acid (GCDCA)	448.4/74	8.09	C18	C05466	HMDB0000637	Extracellular	Lipids and lipid-like molecules	Steroids and steroid derivatives	Bile acids, alcohols and derivatives	Glycinated bile acids and derivatives	781.637	889.746	939.646	504.223	782.349	530.391	808.388	837.212	782.349	939.516	576.396	958.344	685.952	642.402	872.995	565.615	757.212	644.536	923.598	953.661	763.875	1031.84	779.888	798.638	714.469	600.904	656.838	0.0628925	1.25974	0.0164778	785.017	1.62161	diff
Glycyl-glycine	133.1/76.1	7.04	Amide	C02037	HMDB0011733		Organic acids and derivatives	Carboxylic acids and derivatives	Amino acids, peptides, and analogues	Dipeptides	41731.1	83253.2	46759.9	42861.2	25788.3	34073.3	27316.5	32574.4	50462.2	60069	52433.2	55804.2	82726	42418.4	48848.6	47183.4	40759.7	43882.8	36575.4	27855	38126.5	22792.4	36905.8	15167.1	45839.8	34782.7	39962.7	0.137634	0.580154	0.0171492	40270.1	1.37089	diff
Hippuric acid	180.1/105	2.52	C18	C01586	HMDB0000714	Cytoplasm	Benzenoids	Benzene and substituted derivatives	Benzoic acids and derivatives	Hippuric acids	1263.1	914.957	1240.74	910.993	1008.31	1306.01	2549.79	3844.44	3035.64	3571.4	2026.16	2983.61	916.486	1289.07	1572.66	1207.56	1573.02	965.718	3383.36	2286.24	1688.43	2926.2	1795.66	1784.21	1859.67	2049.73	1993.16	0.0496015	1.84252	0.00654751	1782.38	1.56547	diff
Histidine	156.1/110.1	7.21	Amide	C00135	HMDB0000177	Cytoplasm	Organic acids and derivatives	Carboxylic acids and derivatives	Amino acids, peptides, and analogues	Histidine and derivatives	275227	405980	317501	247257	287738	335785	304997	315228	445185	375716	314053	369003	425511	320208	338066	280964	250599	260349	277318	227232	244839	219223	250850	188718	307968	246921	276746	0.110118	0.75075	0.0236401	273656	0.815309	diff
Inosine	267/135.1	3.15	Amide	C00294	HMDB0000195		Nucleosides, nucleotides, and analogues	Purine nucleosides	na	Purine nucleosides	342043	327845	539131	420050	143941	628061	262353	336392	360099	292556	476366	552438	939789	543129	542981	423601	293525	428653	331121	189992	449489	106026	345143	92103.4	449805	495651	491373	0.0528766	0.477311	0.0285446	390463	1.29939	diff
Inosine-monophosphate(IMP)	347/79	8.68	Amide	C00130	HMDB0000175		Nucleosides, nucleotides, and analogues	Purine nucleotides	Purine ribonucleotides	Purine ribonucleoside monophosphates	171868	133884	191201	124269	163758	233688	110193	123889	131926	123891	168111	127018	187787	197335	148321	147053	159963	282820	149060	146052	130937	122277	136945	85748.1	137833	130365	144741	0.0522334	0.686401	0.0284032	157858	0.72436	diff
Isoleucine	132.1/86.201	4	Amide	C00407	HMDB0000172	Cytoplasm	Organic acids and derivatives	Carboxylic acids and derivatives	Amino acids, peptides, and analogues	Isoleucine and derivatives	640685	1.15326e+06	675587	664890	514037	656745	494648	464143	750703	797251	680157	729072	896768	591305	638797	633074	512608	587202	502855	441614	455111	384186	518572	279801	599851	535470	553757	0.0589248	0.668991	0.00818783	536824	1.22959	diff
Leucine	132.1/86.2	3.68	Amide	C00123	HMDB0000687	Extracellular	Organic acids and derivatives	Carboxylic acids and derivatives	Amino acids, peptides, and analogues	Leucine and derivatives	731084	1.29863e+06	761450	715840	568288	739129	534670	521528	840221	897677	758835	805762	1.02774e+06	660793	707198	700798	568718	634136	575653	505420	505176	409472	589219	319871	635571	610648	647429	0.0297414	0.675634	0.0136729	600350	1.14483	diff
Lysine	147.1/84	8.75	Amide	C00047	HMDB0000182	Cytoplasm	Organic acids and derivatives	Carboxylic acids and derivatives	Amino acids, peptides, and analogues	L-alpha-amino acids	1.36823e+06	2.0849e+06	1.50069e+06	1.22798e+06	955080	1.20855e+06	1.01449e+06	1.06725e+06	1.4806e+06	1.71829e+06	1.43101e+06	1.58957e+06	2.17503e+06	1.31453e+06	1.36901e+06	1.30702e+06	1.19579e+06	1.04448e+06	1.07681e+06	991273	1.12971e+06	844690	1.04628e+06	567696	1.36219e+06	1.29583e+06	1.31754e+06	0.025531	0.672917	0.0310497	1.17186e+06	1.11294	diff
Malic acid	133/115.1	8.51	Amide	C00149	HMDB0000156	Cytoplasm	Organic acids and derivatives	Hydroxy acids and derivatives	Beta hydroxy acids and derivatives	Beta hydroxy acids and derivatives	340521	386597	441672	345711	531236	448314	434367	444400	524374	387354	408461	474450	364738	368130	339172	330152	276460	276241	469577	449234	351468	445311	373679	343937	416621	362893	383970	0.0698009	1.24467	0.0177007	365675	1.65044	diff
Mannitol	181/89	5.09	Amide	C00392	HMDB0000765		Organic oxygen compounds	Organooxygen compounds	Carbohydrates and carbohydrate conjugates	Sugar alcohols	12024.8	9247.26	14643	8832.78	11574.5	14567	51405.3	48323.8	9837.43	10329.9	9557.07	14044.6	17645	13291.4	15920.5	21999.6	10703.2	23684.3	8238.23	7800.95	8510.84	9234.5	9245.51	7699.06	14306	13065.3	13216.6	0.0559764	0.491352	0.00166509	12831.1	1.2473	diff
Methionine	150.1/133	4.19	Amide	C00073	HMDB0000696	Extracellular	Organic acids and derivatives	Carboxylic acids and derivatives	Amino acids, peptides, and analogues	Methionine and derivatives	920456	1.4289e+06	886912	725496	678275	979800	668127	601010	967428	1.07843e+06	893050	976285	1.24503e+06	796857	846186	874340	731941	689644	640184	523959	518440	457919	716710	394362	713679	696761	713920	0.0138931	0.627234	0.00667597	702964	1.23614	diff
N-Acetylcadaverine	145.14/86	4.51	Amide		HMDB0002284		Organic acids and derivatives	Carboxylic acids and derivatives	Carboxylic acid derivatives	Acetamides	224.846	347.366	312.892	354.41	245.469	329.418	412.365	374.872	365.061	307.448	303.14	313.604	372.957	397.915	411.584	333.471	285.656	324.284	353.808	253.403	288.762	269.677	223.497	293.455	307.966	393.064	366.378	0.122324	0.79149	0.0196769	317.372	0.817074	diff
N-Acetylmethionine	190/142	2.1	C18	C02712	HMDB0011745		Organic acids and derivatives	Carboxylic acids and derivatives	Amino acids, peptides, and analogues	Methionine and derivatives	8023.52	10345.7	9058.75	4573.52	6427.16	7403.69	8654.64	10599.6	10524.4	14453.4	7383.96	14015.6	10727.1	9479.85	10475.2	6804.6	9769.99	6745.58	8211.44	4834.74	4332.15	6880.05	5970.1	4180.31	8052.46	8197.93	7929.18	0.016691	0.637173	0.00741785	7367.59	0.988894	diff
Norleucine	132.1/86.11	3.73	Amide	C01933	HMDB0001645		Organic acids and derivatives	Carboxylic acids and derivatives	Amino acids, peptides, and analogues	L-alpha-amino acids	177242	323810	181783	161696	138825	184760	122404	125232	189210	215379	193786	201067	238020	143811	155780	159374	131602	143238	127228	119524	127848	117309	141709	75461.3	163612	136283	144871	0.0942649	0.729638	0.0373174	140076	0.910002	diff
Norvaline	118.1/72.2	4.51	Amide	C01799	HMDB0013716		Organic acids and derivatives	Carboxylic acids and derivatives	Amino acids, peptides, and analogues	D-alpha-amino acids	168007	305394	212156	162905	133959	189815	133932	136677	220099	218915	189240	213757	284478	167732	182343	164014	141918	155163	136990	127308	132283	107366	139522	86176	161107	138884	161146	0.0835445	0.665948	0.0230016	152108	1.28422	diff
Octanoylcarnitine	288.1/85.1	5.32	C18	C02838	HMDB0000791	Membrane	Lipids and lipid-like molecules	Fatty Acyls	Fatty acid esters	Acyl carnitines	39.0513	35.1682	66.8618	7.87842	65.3152	44.0933	435.411	313.91	209.462	133.896	27.8971	136.612	9.5346	32.7091	8.3627	12.3292	7.12413	7.99709	41.972	29.6125	19.4009	62.7719	19.2184	45.5799	60.3853	60.6934	59.4517	0.0107446	2.79995	0.0151761	24.7177	1.44991	diff
Ophthalmic acid	290/161	8.25	Amide	C21016	HMDB0005765		Organic acids and derivatives	Carboxylic acids and derivatives	Amino acids, peptides, and analogues	Oligopeptides	21322.9	26528.1	24625.5	22363.7	42002.7	33236.7	107642	115721	139548	92990.6	95278.6	115639	37211.7	22130.7	21999.2	18998.2	15678.2	18235.5	60020	79361.6	61817.1	100021	82778.8	88459.9	64242.4	63595.6	63082.7	0.00913161	3.51915	1.19575e-05	50559.3	1.74889	diff
Phenylacetylglycine	192.1/74	2.95	C18	C05598	HMDB0000821		Organic acids and derivatives	Carboxylic acids and derivatives	Amino acids, peptides, and analogues	N-acyl-alpha amino acids	23913.1	20835.2	29552.2	18240	50226.4	26528.9	29335.2	35359.4	78989.2	82900.1	44908.1	76928.3	37292.8	24349.3	33047.8	16457.4	18222	14600.4	59617.2	60632	31209.2	93857.3	47214.5	54944.7	38628.8	43053.1	40508.7	0.054516	2.41353	0.00438698	40953.7	1.65369	diff
Phenylalanine	166.1/120.1	3.47	Amide	C00079	HMDB0000159	Cytoplasm	Organic acids and derivatives	Carboxylic acids and derivatives	Amino acids, peptides, and analogues	Phenylalanine and derivatives	822248	1.18355e+06	836625	667740	694734	893998	621958	595749	974606	964809	772194	871663	1.25095e+06	673510	792788	744656	638677	636276	587637	550260	558935	514949	642184	387132	679682	617389	661680	0.0490989	0.68423	0.0345356	664830	1.10563	diff
Phenylethylamine	122.1/105	2.19	C18	C05332	HMDB0012275		Benzenoids	Benzene and substituted derivatives	Phenethylamines	Phenethylamines	336.461	382.556	555.732	372.19	501.168	477.105	557.145	650.222	457.644	626.279	442.85	491.409	394.32	352.775	362.306	272.582	410.083	232.56	741.566	555.649	436.646	529.594	346.097	464.333	379.041	443.4	414.851	0.0781893	1.51825	0.018006	424.876	1.49839	diff
Phosphorylcholine	184/86	9.38	Amide	C00588	HMDB0001565		Organic nitrogen compounds	Organonitrogen compounds	Quaternary ammonium salts	Phosphocholines	68590.2	77509.2	72656.3	57081.8	81924.1	122521	26425.5	30168.2	46122.8	36643.1	53964.9	50841.6	90662.5	84940.7	59879.7	58792.4	46274.7	55044.6	36582.7	41908.8	40845.7	35339.2	38542.5	30445.2	75109	78389	80371.3	0.0340918	0.565387	0.00315354	51604.9	1.33742	diff
Quinaldic acid	174/156	2.38	C18	C06325	HMDB0000842		Organoheterocyclic compounds	Quinolines and derivatives	Quinoline carboxylic acids	Quinoline carboxylic acids	128.591	106.602	156.417	79.801	139.406	104.413	219.028	175.779	138.71	215.909	95.8568	242.381	94.2766	120.208	113.018	104.242	112.524	99.6041	132.284	127.471	116.459	186.331	115.529	143.226	144.551	131.383	152.084	0.0734347	1.27556	0.0272905	122.098	1.52916	diff
S-Adenosylhomocysteine	383.1/134	7.38	Amide	C00021	HMDB0000939	Endoplasmic reticulum	Nucleosides, nucleotides, and analogues	5'-deoxyribonucleosides	5'-deoxy-5'-thionucleosides	5'-deoxy-5'-thionucleosides	33277.5	39211.3	43641.5	30025.5	28327.8	31551.6	27704.9	25401.5	34599.2	34011.1	33125.1	35193.6	60044.4	30627.2	28227.5	32666	30220.7	35014.2	22914.5	22090.4	32500.9	19365.3	28741.2	16215.8	33556.6	28275.2	28634.6	0.097858	0.654189	0.0450589	29885.7	1.08356	diff
Serine	106/60	7.29	Amide	C00065	HMDB0000187	Cytoplasm	Organic acids and derivatives	Carboxylic acids and derivatives	Amino acids, peptides, and analogues	Serine and derivatives	857097	1.63995e+06	1.06894e+06	832021	738779	866402	689411	673427	1.10832e+06	1.0866e+06	896043	1.02164e+06	1.36273e+06	937326	973738	845253	750956	647912	711291	604793	688664	538388	696037	404167	793562	742369	779612	0.0342875	0.660275	0.019427	763438	1.125	diff
Sorbitol	181.1/89.0	5.09	Amide	C00749	HMDB0000247		Organic oxygen compounds	Organooxygen compounds	Carbohydrates and carbohydrate conjugates	Sugar alcohols	13775.8	9666.88	8025.85	14427.7	10940	13280.8	50200.7	47015.5	9976.47	11310.3	12588.9	10772	16545.6	12799.2	13843.8	21414.5	10078.2	22268.3	12012.4	8227.05	11423.7	11088.6	9547.94	7976.36	13442.5	11192	12435.4	0.0912333	0.621725	0.0158748	13102.1	0.933213	diff
Taurochenodeoxycholic acid (TCDCA)	498.4/80.001	7.61	C18	C05465	HMDB0000951	Extracellular	Lipids and lipid-like molecules	Steroids and steroid derivatives	Bile acids, alcohols and derivatives	Taurinated bile acids and derivatives	562.622	578.768	766.921	547.609	623.195	602.715	648.321	697.468	623.195	770.972	517.142	1037.86	294.668	401.266	571.455	395.966	516.813	535.553	695.353	707.337	567.978	726.845	616.651	468.573	583.891	456.825	633.618	0.163358	1.3929	0.013412	541.538	1.58187	diff
Tyrosine	182.1/136.1	4.9	Amide	C00082	HMDB0000158	Cytoplasm	Organic acids and derivatives	Carboxylic acids and derivatives	Amino acids, peptides, and analogues	Tyrosine and derivatives	601107	1.09809e+06	705862	606751	556489	672309	552517	557095	771725	851974	690196	762531	918985	645057	668412	641005	548382	550235	553799	484716	509268	411769	542962	330918	626668	591068	651633	0.0488474	0.713338	0.0160024	567126	1.00815	diff
Uridine diphosphategalactose(UDP-galactose)	565.1/323.1	8.72	Amide	C00052	HMDB0000302		Nucleosides, nucleotides, and analogues	Pyrimidine nucleotides	Pyrimidine nucleotide sugars	Pyrimidine nucleotide sugars	3.83059e+06	3.05624e+06	1.27869e+06	1.27869e+06	1.88856e+06	4.20946e+06	1.02072e+06	1.02072e+06	1.88856e+06	1.02072e+06	1.52996e+06	1.02117e+06	2.01138e+06	1.27869e+06	1.27869e+06	2.29681e+06	1.52996e+06	1.27869e+06	3676.26	1.27869e+06	1.30834e+06	1.3973e+06	1.02072e+06	2238.99	3600.19	1864.05	2.01138e+06	0.449335	0.517971	0.0367949	1.22376e+06	1.00495	diff
Valine	118.1/55.1	4.79	Amide	C00183	HMDB0000883	Extracellular	Organic acids and derivatives	Carboxylic acids and derivatives	Amino acids, peptides, and analogues	Valine and derivatives	388440	673493	463074	376327	311705	420792	306264	305583	497796	499422	411351	442878	654277	359571	420089	390531	303790	327202	316747	276603	295516	237432	310465	186379	352933	317704	354923	0.0612459	0.661033	0.0322	339884	1.18063	diff
10E-Heptadecenoic acid	267.232/267.232	10.84	C18		HMDB0304753		Lipids and lipid-like molecules	Glycerophospholipids	Glycerophosphocholines	Phosphatidylcholines	10256.7	8388.47	10270.3	6882.96	7581.92	10790.7	9701.19	15483.8	9468.78	19573	12034.3	11669.5	25834.8	10730.8	9642.92	10037.6	10696.1	8060.26	11294.7	8233.77	6391.46	14660.1	10006.2	8467.25	11010.1	11169.9	11269.8	0.0117494	0.787355	0.387683	11171.3	0.601265	-
10Z,13Z-Nonadecadienoic acid	293.2/293.2	10.96	C18								6982.4	4883.12	7544.95	5264.46	5113.94	6606.6	7232.09	9968.4	5926.78	6586.02	7186.11	8151.79	12701.4	6160.64	6166.99	6322.82	7702.93	6505.63	7152.51	5063.02	4437.05	9324.78	6651.23	6586.02	7770.61	6968.32	7531.24	0.0554833	0.860718	0.421378	7064.58	0.852385	-
10Z-Heptadecenoic acid	267.2/267.2	10.79	C18		HMDB0060038	Membrane	Lipids and lipid-like molecules	Fatty Acyls	Fatty acids and conjugates	Long-chain fatty acids	8979.31	8568.94	10772.7	7473.58	6919.92	9506.52	7989.18	13474.4	7725.16	15943.2	9039.58	11318.8	26890.3	10112.1	8130.04	10422.2	11423.5	8382.49	9203.13	6842.75	5971.01	15081.9	9575.48	6370.3	10201.1	10906.7	10682.7	0.0340235	0.703877	0.275775	10700.4	0.682408	-
10Z-Nonadecaenoic acid	295.3/295.3	11.18	C18	C00174	HMDB0013622	Extracellular	Lipids and lipid-like molecules	Fatty Acyls	Fatty acids and conjugates	Long-chain fatty acids	20709.8	26546.8	32788.7	22463	21921	18663.1	26463.7	27671.8	18304	23711	25500.6	31899.2	41555.5	25021	32270	15990.7	37683.5	16459.6	23391.6	14915.1	21598.2	20995	14239.9	23711	18880.3	19184.1	21848	0.0817595	0.703341	0.107399	23985.9	0.638418	-
11Z,14Z,17Z-Eicosatrienoic Acid	305.248/305.248	10.89	C18	C16522	HMDB0244373		Lipids and lipid-like molecules	Fatty Acyls	Fatty acids and conjugates	Long-chain fatty acids	19690.8	15971.4	23652.5	18599.6	13234.3	17185.9	9444.91	22987.5	13668.1	16422.6	12685.9	21059.7	79966.9	26595.7	29154.3	23782	32214	23633.7	18579.7	13205.2	16134.8	27537.3	19631.2	11245.8	22848.2	24239	20721.6	0.0783725	0.493781	0.0770792	26806.7	1.29354	-
11Z-Eicosenoic Acid	309.217/309.217	11.43	C18	C16526	HMDB0002231	Extracellular	Lipids and lipid-like molecules	Fatty Acyls	Fatty acids and conjugates	Long-chain fatty acids	9878.8	13988	18629	12683	11080.3	12656.1	16702.1	17013.2	10984.8	13459.2	6372.54	19283.5	21325.1	11768.7	24339.2	8077.28	28814	11460.5	12971.1	10451.8	13395.3	11847.7	8679.7	8719.74	11367.7	13125.6	11462.6	0.0824895	0.624527	0.0882858	14320.9	0.703619	-
12-hydroxystearic acid	299.3/299.3	9.6	C18		HMDB0061706		Lipids and lipid-like molecules	Fatty Acyls	Fatty acids and conjugates	Long-chain fatty acids	20186.4	19680.9	24624.1	16062.9	21335.4	20039	37192.9	32061.1	21335.4	31458.3	15513.3	28291.6	17719.1	20121	26109.4	17727.3	25383	20644.5	27123.3	18866.4	17094.8	28293.6	15933.5	30844.5	20759.3	20896.7	20109.6	0.0204196	1.08184	0.578213	22155	1.1398	-
13Z,16Z-Docosadienoic Acid	335.295/335.295	11.56	C18	C16533	HMDB0061714		Lipids and lipid-like molecules	Fatty Acyls	Fatty acids and conjugates	Very long-chain fatty acids	2208.4	2781.58	3256.47	2562.21	2496.13	2520.03	2949.82	3103.06	2180.3	2816.71	2871.54	3445.93	5415.9	2645.2	3564.64	2018.05	4326.52	2058.88	2730.58	2428.72	2183.14	2328.84	1769.13	2816.71	2486.5	2716.49	2441.58	0.057872	0.711817	0.125535	2857.19	0.618265	-
1,4-Dihydronicotinamide adenine dinucleotide (NADH)	664.1/397	8.35	Amide	C00004	HMDB0001487	Mitochondria	Nucleosides, nucleotides, and analogues	(5'->5')-dinucleotides	na	(5'->5')-dinucleotides	139977	94156.4	92193.1	90670.4	182925	390222	88254.5	117328	89929.5	76290.5	105419	125620	87116.6	123926	225696	190016	180659	103535	164587	101323	67092.7	96388.1	58894.3	100063	151331	83493.5	159418	0.317295	0.645864	0.0750764	124941	0.884539	-
1-Methyladenosine	282/150	3.96	Amide	C02494	HMDB0003331		Nucleosides, nucleotides, and analogues	Purine nucleosides	na	Purine nucleosides	455.483	649.732	609.82	353.968	456.595	628.49	721.518	692.897	1016.65	775.534	739.147	946.155	1696.6	526.371	533.113	424.223	422.666	307.853	625.261	472.088	637.3	586.821	535.358	490.955	617.312	582.115	667.654	0.0690799	0.85603	0.669687	604.884	0.818955	-
1-Oleylglycerol	357/247	10.5	C18		HMDB0011567	Extracellular	Lipids and lipid-like molecules	Glycerolipids	Monoradylglycerols	1-monoacylglycerols	2.74977e+06	1.93027e+06	3.11294e+06	2.64023e+06	2.95432e+06	2.80133e+06	2.49744e+06	3.10267e+06	3.43685e+06	2.85806e+06	2.22089e+06	5.79448e+06	1.04815e+07	3.05114e+06	4.25527e+06	2.30584e+06	5.96096e+06	2.82371e+06	4.37497e+06	2.8171e+06	4.13672e+06	6.69461e+06	3.69652e+06	3.00981e+06	4.30515e+06	3.77913e+06	3.66614e+06	0.0870679	0.856339	0.626522	4.46735e+06	0.818659	-
2,3-Diaminopropionic acid	103.1/59	8.18	Amide	C03401	HMDB0002006	Cytoplasm	Organic acids and derivatives	Carboxylic acids and derivatives	Amino acids, peptides, and analogues	L-alpha-amino acids	409394	473419	430324	430324	461684	350929	473419	473419	418315	454241	473419	492596	438688	430324	430324	451253	473419	430324	473419	430324	430324	440777	454241	473419	451253	409394	403859	0.0687828	1.01815	0.472231	446403	1.29318	-
2-Aminoisobutyric acid	104/58	5.88	Amide	C03665	HMDB0001906		Organic acids and derivatives	Carboxylic acids and derivatives	Amino acids, peptides, and analogues	Alpha amino acids	336.652	498.243	601.743	504.464	1005.74	799.407	951.103	924.536	1282.43	990.119	861.641	1082.54	1019.4	631.504	717.501	507.823	337.266	425.919	679.77	504.733	403.843	538.637	635.514	611.614	677.123	599.029	705.177	0.0832847	0.927104	0.69042	584.46	0.90768	-
2'-Deoxyadenosine 5'-monophosphate(dAMP)	332/136.1	8.65	Amide	C00360	HMDB0000905		Nucleosides, nucleotides, and analogues	Purine nucleotides	Purine deoxyribonucleotides	Purine 2'-deoxyribonucleoside monophosphates	417.966	478.693	694.924	574.281	584.547	604.979	652.728	723.782	584.547	654.622	687.176	457.555	687.299	532.886	959.207	665.982	937.726	1093.83	692.695	628.205	633.264	631.434	891.075	618.435	705.099	699.059	610.144	0.1021	0.83969	0.212622	747.67	0.579997	-
2'-Deoxyadenosine 5'-triphosphate(dATP)	492/136	9.1	Amide	C00131	HMDB0001532		Nucleosides, nucleotides, and analogues	Purine nucleotides	Purine deoxyribonucleotides	Purine 2'-deoxyribonucleoside triphosphates	4530.27	3258.45	4005.67	3953.52	6293.64	4862.5	2384.86	2860.31	3742.73	4029.57	3762.27	3407.23	4268.45	3017.5	3103.2	3629.54	2531	4753.11	3593.74	4067.78	3139.15	3975.17	2597.36	3056.31	3547.18	2252.12	3575.08	0.2419	0.959005	0.73231	3477.69	0.988091	-
2'-Deoxyguanosine 5'-diphosphate（dGDP）	426/79	9.25	Amide	C00361	HMDB0000960		Phenylpropanoids and polyketides	Cinnamic acids and derivatives	Hydroxycinnamic acids and derivatives	Hydroxycinnamic acids	939498	713076	624903	620464	960619	765016	522243	544201	676128	542915	705980	591609	557733	435399	379430	498216	444340	717436	327632	541317	332544	570065	388300	355023	709911	772285	800351	0.0608422	0.829295	0.220724	462286	0.356977	-
2'-Deoxyguanosine 5'-triphosphate（dGTP）	506/159	9.7	Amide	C00286	HMDB0001440		Nucleosides, nucleotides, and analogues	Purine nucleotides	Purine deoxyribonucleotides	Purine 2'-deoxyribonucleoside triphosphates	967987	817148	919128	960512	1.92846e+06	1.20235e+06	826498	759491	881255	653471	967804	705479	909469	693017	601184	653330	540882	571084	522547	911589	419618	943679	346212	554472	945460	931735	968405	0.0195323	0.931759	0.706643	638924	0.822179	-
2-Hydroxy-3-methylbutyric acid	117.1/70.9	2.01	C18		HMDB0000407	Cytoplasm	Lipids and lipid-like molecules	Fatty Acyls	Fatty acids and conjugates	Hydroxy fatty acids	1776.64	1365.91	1729.55	1729.55	1968.38	1631.99	2293.4	2653.53	1711.39	2865.42	1153.92	3202.68	2250.37	1577.33	1669.89	1168.64	1846.07	1786.08	1843.6	2125.23	2009.08	2729.67	1311.93	1846.07	1996.11	1749.15	2109.43	0.0943978	1.15218	0.297588	1847	1.47802	-
2-Hydroxyphenethylamine	120/91	1.44	C18	C02735	HMDB0001065		Organic nitrogen compounds	Organonitrogen compounds	Amines	Aralkylamines	480538	534850	647550	366867	530180	521292	693127	882730	775592	947009	458592	813817	520612	566202	626731	397782	559824	421074	579461	425797	362553	442887	403242	333198	544021	570502	556753	0.0237729	0.823723	0.102572	469947	0.717483	-
2-Methylcitric Acid	205/125	9.45	Amide	C02225	HMDB0000379		Organic acids and derivatives	Carboxylic acids and derivatives	Tricarboxylic acids and derivatives	Tricarboxylic acids and derivatives	832.035	790.195	785.452	811.104	798.443	786.911	737.33	758.346	730.277	770.724	777.653	764.609	771.394	803.928	733.515	783.861	766.565	810.622	762.549	774.387	803.883	756.71	757.075	754.309	807.053	875.547	862.311	0.0107713	0.986943	0.47851	773.233	1.3015	-
2-Phenylglycine	152.1/135.2	3.86	Amide		HMDB0002210	Cytoplasm	Organic acids and derivatives	Carboxylic acids and derivatives	Amino acids, peptides, and analogues	Alpha amino acids	91190.9	135235	176556	103908	53708.9	183466	83883.4	96160	133626	116574	132378	160311	318582	164527	193391	113244	113710	91102.2	112168	74468.1	156724	55908.7	122877	45822.5	119506	119614	131986	0.057996	0.571076	0.0943681	130210	0.958541	-
2-Phosphoglyceric acid	185/78.9	9.56	Amide		HMDB0000362		Organic oxygen compounds	Organooxygen compounds	Carbohydrates and carbohydrate conjugates	Sugar acids and derivatives	105832	71318.3	88747.9	94280.4	45432.9	148134	20546.9	21956	18140.5	34913	60011	37361.2	28600	53183.3	31099.3	97773.2	95768.6	51874.4	72864.4	88748.4	32758.1	29375.2	34827.2	12656.2	70749.4	62548.3	72929.1	0.0796268	0.756992	0.418512	52460.7	0.504259	-
2-Pyrocatechuic acid	153/109	2.09	C18	C00196	HMDB0000397		Benzenoids	Benzene and substituted derivatives	Benzoic acids and derivatives	Salicylic acids	2951.53	2390.47	3610.78	2247.9	3552.75	2908.43	4520.5	5456.39	3983.25	4823.77	2698.72	4319.67	2143.12	3128.89	3553.77	2190.52	3786.26	2934.57	3911.5	3271.06	2971.66	4811.76	2857.63	3528.9	3235.27	3481.93	3392.42	0.0370544	1.20383	0.168319	3257.47	1.3837	-
3-Methoxytyramine	168.2/151	1.33	C18	C05587	HMDB0000022	Cytoplasm	Benzenoids	Phenols	Methoxyphenols	Methoxyphenols	36753.1	31542.5	38558.3	34441.6	18903.3	29320.5	51490.6	73279.5	32480.6	40373.4	40722.2	32711	25254.8	26527.6	33172.2	24438.5	54915.9	25710.2	43898.3	24208	18579.2	29903.4	32562.9	28451.1	93411	107120	128369	0.160663	0.934657	0.735337	30635.2	0.72538	-
3-Phosphoglycerate	185/79	9.8	Amide	C00597	HMDB0000807	Cytoplasm	Organic oxygen compounds	Organooxygen compounds	Carbohydrates and carbohydrate conjugates	Sugar acids and derivatives	152275	98796.3	122260	128309	72905.2	209729	25706.3	30010.5	23687.8	42648.5	79841.3	50333.6	39634.2	77236.4	43687.9	137719	141742	72469.2	104819	128957	45999.2	39096.8	48117.5	16089.3	95999.7	98610.8	97519.6	0.0134673	0.747487	0.415692	74630.5	0.510941	-
4-Guanidinobutanoic acid	146.01/87.01	6.81	Amide	C01035	HMDB0003464		Organic acids and derivatives	Carboxylic acids and derivatives	Amino acids, peptides, and analogues	Gamma amino acids and derivatives	1058.04	1675.2	1373.27	1098.06	2251.18	2201.93	1237.58	1001.74	2274.58	1374.38	1325.58	1700.61	2603.57	1384.81	1273.73	965.51	716.219	1026.73	939.193	1046.64	859.034	1040.64	1003.2	890.799	1544.82	1353.53	1526.51	0.0715611	0.725106	0.212987	1145.84	0.272551	-
4-Hydroxybenzaldehyde	121.1/92	2.88	C18	C00633	HMDB0011718		Organic oxygen compounds	Organooxygen compounds	Carbonyl compounds	Hydroxybenzaldehydes	825.583	506.1	951.331	578.16	888.494	648.705	940.874	1204.83	683.849	1119.26	731.612	961.687	648.023	1032.66	1012.55	844.886	1187.76	906.373	1313.24	1682.03	910.518	2239.39	750.427	637.612	959.852	870.709	960.457	0.055509	1.33752	0.256579	1097.12	1.08889	-
4-Trimethylammoniobutanoic acid	146/87	7.17	Amide	C01181	HMDB0001161		Lipids and lipid-like molecules	Fatty Acyls	Fatty acids and conjugates	Straight chain fatty acids	1087.76	1719.98	1403.79	1070.99	2168.26	2233.95	1231.54	1234.85	2350.85	1455.17	1302.93	1568.35	2604.57	1438.94	1149.67	907.219	700.022	989.313	833.994	986.165	906.57	828.81	988.857	866.872	1796.37	1327.91	1477.05	0.156037	0.694667	0.18966	1100.08	0.42183	-
4Z,7Z,10Z,13Z,16Z,19Z-Docosahexaenoic Acid (DHA)	327.232/327.232	10.58	C18	C06429	HMDB0002183	Cytoplasm	Lipids and lipid-like molecules	Fatty Acyls	Fatty acids and conjugates	Very long-chain fatty acids	215227	186273	265875	199774	198404	151718	151988	194968	221250	210667	149309	274860	751287	295957	333494	256818	271507	220544	244659	154876	186161	360106	201737	194788	238581	219109	211419	0.0627719	0.630317	0.158324	289328	0.872702	-
4Z,7Z,10Z,13Z,16Z-Docosapentaenoic Acid	329.1/329.1	10.88	C18		HMDB0001976	Extracellular	Lipids and lipid-like molecules	Fatty Acyls	Fatty acids and conjugates	Very long-chain fatty acids	445937	517004	503152	547364	502211	361598	500406	498276	356037	493157	358645	548351	2.07819e+06	539140	711286	564969	679110	582181	471213	357610	374757	879026	525316	477123	583115	596776	564105	0.0282255	0.598471	0.209699	686660	0.913788	-
5-Aminopentanoic acid	118/83	7.4	Amide	C00431	HMDB0003355		Organic acids and derivatives	Carboxylic acids and derivatives	Amino acids, peptides, and analogues	Delta amino acids and derivatives	3044.85	2877.74	2179.91	2259.49	5330.55	3488.97	2516.73	2887.51	4201.69	2937.31	3325.32	2905.16	4671.67	3319.33	2740.26	2218.99	2324.69	2726.68	2664.57	1921.88	1893.23	2392.91	2593.14	2249.59	2692.7	2967.61	2258.86	0.135367	0.761894	0.0994051	2643.08	0.383216	-
5'-Deoxyadenosine	252/136	1.81	C18	C05198	HMDB0001983	Extracellular	Nucleosides, nucleotides, and analogues	5'-deoxyribonucleosides	na	5'-deoxyribonucleosides	97.0317	54.1352	48.9314	25.8493	70.4215	43.741	69.1718	73.8379	135.623	146.086	66.7762	60.7355	51.2134	42.7599	54.5965	53.1373	67.4177	39.0244	110.768	66.0025	57.2061	70.6978	34.8549	70.2673	48.8097	41.9991	66.9869	0.324244	1.32986	0.150838	59.8288	1.22876	-
5-Hydroxyindole-3-acetic Acid	189.9/143.9	3.2	Amide	C05635	HMDB0000763	Cytoplasm	Organoheterocyclic compounds	Indoles and derivatives	Indolyl carboxylic acids and derivatives	Indole-3-acetic acid derivatives	18977.1	23484.3	42919.1	17527	40001.1	16103.1	18757.8	20401.2	24191.4	29068.8	13872.3	14219.4	17418.5	8897.35	18091.9	8495.16	20281.2	10757.9	17474.9	22059.8	20355.5	14163.8	21481	17984.4	13359.5	19787.8	20733.2	0.305874	1.35236	0.0710687	16455.1	1.38303	-
5-Hydroxylysine	163.1/100	8.78	Amide	C16741	HMDB0000450	Cytoplasm	Organic acids and derivatives	Carboxylic acids and derivatives	Amino acids, peptides, and analogues	L-alpha-amino acids	1392.2	1611.72	2408.98	1571.94	1623.6	1698.31	1044.45	1587.8	1377.97	1394.25	1795.16	2152.65	1226.04	1339.02	885.222	1948.29	1027.36	1161.3	1119.96	2068.3	1327.6	1461.24	1120.64	815.359	1381.17	1636.56	1345.36	0.109187	1.04295	0.8188	1291.69	0.871419	-
5'-Methylthioadenosine	298/136.2	2.49	C18	C00170	HMDB0001173	Cytoplasm	Nucleosides, nucleotides, and analogues	5'-deoxyribonucleosides	5'-deoxy-5'-thionucleosides	5'-deoxy-5'-thionucleosides	104060	111277	150350	86118.1	210625	154203	207758	220707	260455	241393	113483	242071	149042	156594	243535	122429	121855	132191	216480	135535	105628	284808	123469	177961	158578	154741	160589	0.0188101	1.12773	0.567671	164127	1.16328	-
5Z,8Z,11Z,14Z,17Z-Eicosapentaenoic Acid	301.217/301.217	10.3	C18	C06428	HMDB0001999	Extracellular	Lipids and lipid-like molecules	Fatty Acyls	Fatty acids and conjugates	Long-chain fatty acids	33422.5	19754.6	37394.8	31983.3	24755.7	28554.6	14780.9	33154.6	20801.7	41160.1	30954.7	31283	172948	49551.6	57180.1	44160.1	45882.3	58690	25047.6	23359.7	23222	72798.9	40762.2	36310.5	52311	54399.3	44169.5	0.107472	0.517028	0.146068	54159.4	1.04493	-
7Z,10Z,13Z,16Z-Docosatetraenoic acid	331.264/331.264	11.06	C18	C16527	HMDB0002226	Cytoplasm	Lipids and lipid-like molecules	Fatty Acyls	Fatty acids and conjugates	Very long-chain fatty acids	364762	293750	385485	296758	254006	246829	169091	304818	253003	342861	213438	405640	1.29587e+06	479265	559973	418427	594698	416349	312145	240146	257052	587011	384504	294143	418536	443256	423165	0.0306813	0.55119	0.0837727	486632	1.16366	-
Acetylcarnitine	204/85	4.97	Amide	C02571	HMDB0000201		Lipids and lipid-like molecules	Fatty Acyls	Fatty acid esters	Acyl carnitines	905.243	1550.93	1410.85	1116.45	1967.01	1561.6	1316.63	1565.71	1276.87	1216.77	1093.66	1347.96	551.224	1564.51	1275.58	958.182	686.538	1186.32	679.2	634.891	880.433	627.402	877.505	597.015	1434.23	1245.56	1544.4	0.107329	0.690485	0.0785894	876.567	0.831677	-
Adenosine	268/136	2.12	Amide	C00212	HMDB0000050		Nucleosides, nucleotides, and analogues	Purine nucleosides	na	Purine nucleosides	4414.89	3998.41	5585.13	7483.76	5874.91	5948.52	3267.18	4435.99	5964.24	4475.79	5957.41	4301.04	34172.8	4249.63	6128.84	6883.72	4804.9	15190.8	3180.71	3668.13	3263.69	3017.91	5431.72	2407.97	6571.15	6457.64	6851.67	0.0306074	0.293573	0.107674	7700.07	1.18279	-
Adenosine 2',3'-cyclic phosphate	330/136	4.15	Amide	C02353	HMDB0011616		Nucleosides, nucleotides, and analogues	Purine nucleotides	Cyclic purine nucleotides	2',3'-cyclic purine nucleotides	236.808	231.512	354.719	139.27	164.024	270.318	132.914	109.927	169.988	146.037	137.389	121.166	119.835	126.571	110.2	130.71	139.237	89.5305	125.272	88.5545	81.6741	102.242	124.319	67.0665	112.695	65.087	49.5975	0.433853	0.822709	0.108209	108.768	0.577525	-
Adenosine 3',5'-diphosphate	426/134	9.7	Amide	C00054	HMDB0000061		Nucleosides, nucleotides, and analogues	Purine nucleotides	Purine ribonucleotides	Purine ribonucleoside 3',5'-bisphosphates	1.03454e+06	1.0474e+06	730301	749525	1.18346e+06	858736	636675	752595	832433	626861	785577	752464	553073	553285	452192	498681	469987	850665	361759	603865	366863	644258	446984	462948	844369	820633	866168	0.0269926	0.854582	0.313482	522047	0.481476	-
Adenosine-5'-diphosphate(ADP)	426/159	8.91	Amide	C00008	HMDB0001341		Nucleosides, nucleotides, and analogues	Purine nucleotides	Purine ribonucleotides	Purine ribonucleoside diphosphates	446869	366154	297336	302921	449118	411156	263837	261854	336374	285948	348153	305601	254651	208133	196654	224819	227322	356774	162408	267428	164454	301501	188549	188825	344079	368655	377730	0.0478982	0.867069	0.355933	228460	0.527124	-
Adenosine diphosphate ribose(ADP-ribose)	560/348	8.14	Amide	C00301	HMDB0001178		Nucleosides, nucleotides, and analogues	Purine nucleotides	Purine nucleotide sugars	Purine nucleotide sugars	51440	71154.5	44702.2	44702.2	42236.5	38949.9	69798.2	56357.8	53433.1	65212.8	40143.4	26844.5	42420.2	27888.5	81152.8	49974.7	57365.1	49510.4	46330.8	40596.5	53122.1	65291.6	57221	48355.3	29399.3	15130.1	43949	0.453175	1.00845	0.957999	51602.4	0.914211	-
Adenosine monophosphate （AMP）	346.1/97	8.21	Amide	C00020	HMDB0000045	Cytoplasm	Nucleosides, nucleotides, and analogues	Purine nucleotides	Purine ribonucleotides	Purine ribonucleoside monophosphates	21787.8	52550.9	25920.7	48934.8	15843.1	5826.78	8234.43	9827.14	13089.6	44985.2	44863.8	13670.5	5168.62	9613.72	18637.1	32289.5	12571.6	41665.6	6721.58	7788.75	9464.19	5737.1	11475.8	4210.41	18643.7	14735.8	19609.9	0.146111	0.378485	0.0609735	13778.7	1.02816	-
Adipic acid	145/82.9	2.05	C18	C06104	HMDB0000448	Cytoplasm	Lipids and lipid-like molecules	Fatty Acyls	Fatty acids and conjugates	Medium-chain fatty acids	1587.13	1207.2	2173.37	1153.41	1466.75	2429.45	2812.6	2146.41	1910.26	3142.74	1269.5	2206.88	1190.7	1011.11	1658.13	867.91	1993.66	1438.16	1674.64	1387.11	937.893	1971.39	1298.04	1171.79	1609.82	1823.92	1829.52	0.0713967	1.03446	0.841641	1383.38	1.00583	-
Alanine	90.1/43.9	6.53	Amide	C00041	HMDB0000161	Cytoplasm	Organic acids and derivatives	Carboxylic acids and derivatives	Amino acids, peptides, and analogues	Alanine and derivatives	888357	1.20995e+06	1.00577e+06	865487	1.25085e+06	1.17813e+06	746737	726708	1.30201e+06	1.16886e+06	993509	1.16928e+06	1.54865e+06	976953	1.11505e+06	922518	747086	853971	846772	806508	742706	935097	839546	884464	968014	961565	962415	0.00363442	0.820069	0.150668	934943	0.744065	-
Alanylglutamine	218.1/130.1	6.96	Amide		HMDB0028685		Organic acids and derivatives	Carboxylic acids and derivatives	Amino acids, peptides, and analogues	Peptides	13443.2	27796.7	11303.7	14311	7864.71	11876	6599.94	6438.5	8272.87	17676.4	19898.1	16408.4	31537.1	11124.9	9055.69	15228.1	17958.2	9515.57	11306.4	26003.4	21217.6	13085.1	22776.7	7656.84	14953.6	12853.3	14227.3	0.0761268	1.08077	0.786602	16372.1	1.06717	-
Allantoin	157/42	2.59	Amide	C01551	HMDB0000462	Cytoplasm	Organoheterocyclic compounds	Azoles	Imidazoles	Imidazoles	4657.1	4583.53	4662.51	3976.91	4450.52	5324.61	4497.82	4483.62	5732.65	4163.72	3807.23	4258.13	4917.14	4594.82	5107.48	4621.06	4403.69	4128.57	5379.39	3117.84	4584.16	4711.71	4368.69	3943.11	5202.6	4805.31	5132.87	0.042032	0.939946	0.437459	4489.8	1.10496	-
Alpha-aminobutyric acid	104.0/58.1	5.78	Amide	C05145	HMDB0003911	Cytoplasm	Organic acids and derivatives	Carboxylic acids and derivatives	Amino acids, peptides, and analogues	Beta amino acids and derivatives	755.073	819.227	905.685	850.361	1161.56	971.508	1077.36	1202.13	1296.01	1122.92	991.261	1182.61	1205.06	867.725	903.835	822.016	787.038	769.697	968.84	795.43	795.841	813.982	835.594	817.469	1001.21	915.316	885.313	0.0644046	0.938713	0.458974	865.21	1.32033	-
Alpha-Linolenic Acid	277.217/277.217	10.35	C18	C06427	HMDB0001388	Cytoplasm	Lipids and lipid-like molecules	Fatty Acyls	Lineolic acids and derivatives	Lineolic acids and derivatives	6026.24	11899.3	9659.69	4933.63	4345.67	7678.21	5997.14	8736.96	7381.44	9033.32	9304.41	8109.44	17082.6	12596.1	7079.71	7084.77	13310.8	5836.94	11250.6	4800.23	8360.6	11786.3	7475.43	4773.3	7199.79	8570.46	7708.45	0.0885335	0.769103	0.298618	9286.44	0.275784	-
Aminoadipic acid	162/98	7.68	Amide	C00956	HMDB0000510	Cytoplasm	Organic acids and derivatives	Carboxylic acids and derivatives	Amino acids, peptides, and analogues	L-alpha-amino acids	46676.6	51366.8	49547.7	46625	45396.7	50558	49064.3	48384.5	47512.2	50918.6	48683.7	48300.7	50594.9	47076.8	45954.8	43506.9	46892.8	46879	48176.9	51412.3	49380.4	46982.1	48659.1	49308.2	49956.2	40391.1	47586.2	0.10834	1.04633	0.0792502	47902	1.44244	-
Aniline-2-sulfonate	172/80	1.47	Amide	C06333	HMDB0304940						100.89	119.754	133.78	127.689	120.419	118.698	141.4	134.224	119.832	126.179	118.99	131.658	111.069	120.533	145.072	135.554	191.988	116.511	184.283	100.924	113.915	116.809	123.442	124.782	118.676	118.052	115.096	0.0163073	0.931072	0.592124	132.074	0.841041	-
Arachidonic acid	303.232/303.232	10.63	C18	C00219	HMDB0001043	Cytoplasm	Lipids and lipid-like molecules	Fatty Acyls	Fatty acids and conjugates	Long-chain fatty acids	506733	321927	532054	505202	412027	276705	201581	276153	392311	315613	240447	485843	1.86064e+06	812690	946469	707122	711252	666711	540471	344740	445702	947574	447063	641504	547762	537885	538946	0.0100133	0.590205	0.0879252	755995	0.978214	-
Arginine	175.1/70	8.36	Amide	C00062	HMDB0000517	Cytoplasm	Organic acids and derivatives	Carboxylic acids and derivatives	Amino acids, peptides, and analogues	L-alpha-amino acids	1.25976e+06	2.40678e+06	1.40096e+06	1.21662e+06	945548	1.12299e+06	1.1183e+06	1.18322e+06	1.41923e+06	1.53506e+06	1.4394e+06	1.6252e+06	1.54145e+06	1.22815e+06	1.16467e+06	1.12046e+06	1.1189e+06	932684	1.13365e+06	983669	1.08751e+06	795670	1.14236e+06	579405	1.20592e+06	1.05962e+06	1.1688e+06	0.0664312	0.805236	0.0900483	1.06905e+06	0.736594	-
Argininosuccinic acid	291.13/70.2	9.51	Amide	C03406	HMDB0000052	Cytoplasm	Organic acids and derivatives	Carboxylic acids and derivatives	Amino acids, peptides, and analogues	Aspartic acid and derivatives	47231.4	91038.1	66733.5	46983	56519.3	66270.1	65976.7	73433.9	108023	75824.3	60983.3	90211.2	94567.4	74270.9	55697.1	47721	40624.5	28277.9	90672.1	57767.4	62280.8	54463.8	55184.6	38313.8	75971.3	72787.2	80802	0.0527376	1.05137	0.813578	58320.1	1.0521	-
Aspartic acid	132/88	8.38	Amide	C00049	HMDB0000191	Cytoplasm	Organic acids and derivatives	Carboxylic acids and derivatives	Amino acids, peptides, and analogues	Aspartic acid and derivatives	2.53049e+06	3.47909e+06	3.50151e+06	2.96116e+06	4.27945e+06	3.72891e+06	2.99188e+06	3.05285e+06	4.5871e+06	4.00522e+06	3.28665e+06	4.04257e+06	4.53155e+06	3.07177e+06	2.74451e+06	2.34157e+06	1.98595e+06	2.2416e+06	2.5771e+06	2.76302e+06	2.32717e+06	2.37991e+06	2.67703e+06	2.03071e+06	3.45771e+06	3.0871e+06	3.21805e+06	0.0577526	0.872199	0.380047	2.63932e+06	1.07852	-
Aspartylphenylalanine	281/166.1	2.33	C18		HMDB0000706		Organic acids and derivatives	Carboxylic acids and derivatives	Amino acids, peptides, and analogues	Peptides	3269.18	7002.72	3418.33	3682.27	2687.42	1746.04	2429.81	3608.13	2457.12	4846.77	2877.92	3464.53	9336.32	2606.92	3034.13	2140.33	2376.14	5489.34	2282.55	1622.72	1830.16	2013	2086.52	1102.55	3357.34	3750.66	3494.45	0.05649	0.437795	0.0712411	2993.39	1.23	-
Asymmetric dimethylarginine	203/70	7.83	Amide	C03626	HMDB0001539		Organic acids and derivatives	Carboxylic acids and derivatives	Amino acids, peptides, and analogues	Arginine and derivatives	78773	127423	97143.9	67974.6	76333.3	97467	101137	98876.8	133664	126114	98981.7	128388	145325	77230.2	99650.9	83436.1	70247.6	48853.9	81949.7	68225.7	85590.7	66941.7	76063.4	54419.7	61373.3	42170	51378.4	0.185984	0.825528	0.307973	79827.9	0.659063	-
Benzamide	122.1/105.01	2.27	C18	C09815	HMDB0004461		Benzenoids	Benzene and substituted derivatives	Benzoic acids and derivatives	Benzamides	1200.03	1236.35	1667.84	912.78	1352.71	1188.69	2076.31	1969.52	1466.68	2143.77	1050.69	2044.71	1130.4	1356.69	1591.49	1178.16	1614.27	1190.68	1893.61	1268.79	1053.51	1794.46	1220.77	1300.44	1368.77	1424.06	1369.71	0.0228147	1.05829	0.643217	1382.77	1.19117	-
Beta-Alanine	90.1/44	6.52	Amide	C00099	HMDB0000056	Cytoplasm	Organic acids and derivatives	Carboxylic acids and derivatives	Amino acids, peptides, and analogues	Beta amino acids and derivatives	467352	646804	551679	471912	746178	682186	356264	348164	734297	609458	534097	599669	899033	561828	664142	521088	421365	505727	468646	471977	429984	582193	482248	528651	560816	543551	534664	0.02434	0.829428	0.189568	544740	0.76934	-
Beta-Glycerophosphoric acid	170.9/79.1	8.67	Amide	C02979	HMDB0002520		Lipids and lipid-like molecules	Glycerophospholipids	Glycerophosphates	Glycerophosphates	52694.5	33731	68067.2	32793.8	33090.7	224173	36487	41222.5	46233.8	31084.9	59007.7	77563.4	94688.1	61060.6	61511.4	38799.3	43623.4	23877.7	52303.3	34862.9	43259.6	20336.6	22506.5	16657.6	74508.1	65024.8	71352.1	0.0686993	0.586989	0.0831157	42790.6	0.739327	-
Betaine	118.1/58.1	4.16	Amide	C00719	HMDB0000043	Cytoplasm	Organic acids and derivatives	Carboxylic acids and derivatives	Amino acids, peptides, and analogues	Alpha amino acids	10709	13646.5	13731.6	12250.5	21365.3	20629.8	12704.1	12478.2	21076.6	16187.1	13246.8	15534.3	23095.3	15767.6	17656.7	13315.8	10940.3	13846	13057	10700.9	11216.9	12995.4	11178.4	12860.6	15780.8	14571.8	15938.9	0.0484635	0.761021	0.0614795	13885.9	0.554708	-
Butyrylcarnitine	232.2/85.1	1.82	C18	C02862	HMDB0002013	Extracellular, Membrane	Lipids and lipid-like molecules	Fatty Acyls	Fatty acid esters	Acyl carnitines	1187.24	960.199	1616.34	1009.36	2380.41	1856.12	2003.44	2538.86	1955.42	1603.95	1059.68	1907.43	864.665	1225.16	1233.27	757.341	840.573	968.867	1210.57	1006.98	709.121	1318.03	853.746	881.241	1217.72	1278.56	1394.2	0.0691266	1.01525	0.907394	989.131	1.13146	-
Caffeine	195/138.2	2.85	C18	C07481	HMDB0001847	Cytoplasm	Organoheterocyclic compounds	Imidazopyrimidines	Purines and purine derivatives	Xanthines	415.807	44.6609	101.566	64.0704	74.609	37.2555	224.85	145.746	90.1046	158.203	79.5349	135.389	55.1892	86.166	157.267	57.8311	139.39	85.1003	95.4712	127.105	87.0839	84.9237	174.107	102.714	94.356	89.9653	83.2475	0.0627286	1.15571	0.512237	104.362	0.928893	-
Cellobiose	341.1/161.01	7.5	Amide	C06422	HMDB0000055		Organic oxygen compounds	Organooxygen compounds	Carbohydrates and carbohydrate conjugates	O-glycosyl compounds	276598	382039	1.26734e+06	305992	454502	485486	296888	397866	454502	269888	461226	199144	372799	452534	1.00373e+06	330104	385331	338471	302929	211880	689564	362710	303741	244401	180207	193211	531890	0.0492455	0.733695	0.339395	416517	0.318735	-
Chenodeoxycholic acid （CDCA）	391.4/391.401	9.01	C18	C02528	HMDB0000518	Extracellular	Lipids and lipid-like molecules	Steroids and steroid derivatives	Bile acids, alcohols and derivatives	Dihydroxy bile acids, alcohols and derivatives	1483.84	1113.3	1824.98	1040.23	1782.17	1424.82	2336.61	3125.08	1504.05	2264.65	1261.57	2223.85	1264.2	1643.74	1566.86	1012.54	2263.12	1834.25	2060.09	1510.37	1195.11	2200.48	1157.41	864.204	3616.84	3103.49	3536.72	0.0807768	0.937709	0.730909	1547.7	0.653582	-
Cholesterol sulfate	465.3/96.9	11.44	C18	C18043	HMDB0000653		Lipids and lipid-like molecules	Steroids and steroid derivatives	Cholestane steroids	Cholesterols and derivatives	19881.6	15251.6	18544	18998.8	22069.7	22449.7	27165.9	32499.1	20137.2	41538.8	26098.9	23896.7	13430.8	21489.1	20055.7	22595.4	25041.1	20596.5	25514.3	17945.2	11743.3	27948.3	18637.5	25435.4	17827.9	19820.2	18321.2	0.0556154	1.03259	0.826327	20869.4	1.05965	-
cis-4-Hydroxy-D-proline	132/86	6.93	Amide	C03440	HMDB0060460		Organic acids and derivatives	Carboxylic acids and derivatives	Amino acids, peptides, and analogues	Proline and derivatives	23128.9	29113.3	26893.6	25129.2	44158.6	37410.7	25178.1	26143.9	41931.1	31982.5	27854.8	33351	45503.8	30030.2	34225.1	26604.5	21749.6	25250.4	26877.6	25792.1	23064.2	31298.5	26130.5	29208.2	30375.2	28194.8	29782.5	0.0382818	0.885515	0.360307	28811.2	1.01239	-
Citicoline	489/184	9.04	Amide	C00307	HMDB0001413		Nucleosides, nucleotides, and analogues	Pyrimidine nucleotides	Pyrimidine ribonucleotides	Pyrimidine ribonucleoside diphosphates	182130	256898	206135	154000	259716	268028	179983	200060	299669	210838	181139	192696	404940	161775	205351	149840	163068	186317	129769	162178	98972.7	143632	133325	161795	293771	220336	233876	0.156741	0.652621	0.100092	175080	0.575048	-
Citric acid	191/111.1	9.7	Amide	C00158	HMDB0000094	Cytoplasm	Organic acids and derivatives	Carboxylic acids and derivatives	Tricarboxylic acids and derivatives	Tricarboxylic acids and derivatives	3427.14	4240.51	14610.6	5204.19	6449.94	3684.62	6004.44	6814.76	3979.14	5356.57	5126.56	4811.14	3244.64	5806.26	6656.75	4395.25	2826.33	6488.79	5090.75	4313.66	3716.54	4618.71	3440.66	3474	9660.1	12785.4	10906	0.141523	0.838068	0.302421	4506.03	0.777268	-
Citrulline	176.1/159.2	7.57	Amide	C00327	HMDB0000904	Mitochondria	Organic acids and derivatives	Carboxylic acids and derivatives	Amino acids, peptides, and analogues	L-alpha-amino acids	30783.8	31328.2	30400.7	28655.9	39727	35564.3	36009.2	31009.9	39293.3	34609.7	31218.7	34276.7	51035.9	36138.9	17561.8	29497.4	30446.8	27901.5	31028.5	27993.5	29389.1	33363	30130.9	32065.2	31486.8	29680.4	31799.9	0.0369182	0.95528	0.760872	31379.4	1.06887	-
Conjugated linoleic acids (CLA)	279.2/279.2	10.75	C18	C04056	HMDB0005048	Extracellular	Lipids and lipid-like molecules	Fatty Acyls	Lineolic acids and derivatives	Lineolic acids and derivatives	38100.8	26770.3	51921.3	35940.4	29475.5	30195.8	39343.1	28464.3	41297.3	46705.2	25599.1	37521.4	86661.7	39500.8	52850.6	39690.1	63851.7	26437.9	55379.1	31015.8	26255.3	47912.4	21260.8	37467.8	30829.9	32185.6	28890	0.0540695	0.709697	0.175697	44023.7	0.616273	-
Creatine	132.0/90.1	6.41	Amide	C00300	HMDB0000064	Cytoplasm	Organic acids and derivatives	Carboxylic acids and derivatives	Amino acids, peptides, and analogues	Alpha amino acids and derivatives	159602	178345	174237	154593	255846	231774	94887.1	96064.4	232627	176730	164830	175581	286926	196914	227469	168164	135285	186192	162453	168918	145170	222037	172839	205846	215243	194112	193523	0.0615729	0.897008	0.417693	189851	0.950167	-
Creatinine	114.1/44	2.13	Amide	C00791	HMDB0000562	Cytoplasm	Organic acids and derivatives	Carboxylic acids and derivatives	Amino acids, peptides, and analogues	Alpha amino acids and derivatives	6693.17	5229.75	4880.26	4236.05	5679.46	6686.4	3307.64	3541.51	5605.64	4188.51	4189.58	4838.94	5705.84	5308.85	5127.2	4492.41	3638.1	3988.66	4270.15	3642.53	4272.16	4410.75	6117.68	3597.14	5097.74	4902.32	4981.42	0.0196845	0.930978	0.528635	4547.62	0.973272	-
Cystine	241.1/151.9	8.73	Amide	C00491	HMDB0000192	Cytoplasm	Organic acids and derivatives	Carboxylic acids and derivatives	Amino acids, peptides, and analogues	L-cysteine-S-conjugates	274031	515763	316138	122728	66858.2	97135	81537.3	98710.8	140715	189399	156924	109639	134314	86158.1	104349	75385.3	121195	102123	36162	121250	94980.1	112505	121690	60333.3	88085.7	72506.2	79809.6	0.0972723	0.877143	0.469145	97537.2	0.62383	-
Cytidine	244.1/112	3.5	Amide	C00475	HMDB0000089		Nucleosides, nucleotides, and analogues	Pyrimidine nucleosides	na	Pyrimidine nucleosides	5655.15	5473.25	11652.3	14046.3	3466.46	12602.6	7000.97	7497.49	7303.99	13536.6	10693.4	14486.7	116847	12093.4	13564	10042.5	6810.37	17352.7	18024.5	6009.73	16826.4	6369.84	12605	7607.93	11979.7	14765	13627.5	0.104064	0.381661	0.327095	20346.1	0.854747	-
Cytidine 5'-diphosphate（CDP）	402/79	9.25	Amide	C00112	HMDB0001546		Nucleosides, nucleotides, and analogues	Pyrimidine nucleotides	Pyrimidine ribonucleotides	Pyrimidine ribonucleoside diphosphates	10700.8	15269.1	11159.1	10551.3	17217.5	11758.4	10394.2	11154.4	11299.9	10139.8	10667.3	10690.5	20720.6	11567.9	11119	11587	8223.55	13022.6	9981.44	10500.2	8691.25	7610.12	8410.48	7386.38	11235.5	11463.9	12116.1	0.039118	0.689657	0.0534135	10735	0.739538	-
Cytidine monophosphate（CMP)	324/112	8.86	Amide	C00055	HMDB0000095		Nucleosides, nucleotides, and analogues	Pyrimidine nucleotides	Pyrimidine ribonucleotides	Pyrimidine ribonucleoside monophosphates	90147.2	24023.1	57499.9	46069.5	127416	93584.7	64564.8	54542.3	142638	62173.1	19468.2	78851.5	170894	95035.1	73114.7	71769.3	75507.9	122672	106915	89189.5	42788.5	87145.3	66721.6	50020.3	44112.9	41978.9	50932	0.102385	0.727069	0.174238	87647.7	0.44218	-
Cytidine triphosphate	482/159	9.73	Amide	C00063	HMDB0000082		Organic oxygen compounds	Organooxygen compounds	Carbohydrates and carbohydrate conjugates	Pentose phosphates	63679.5	60179.7	64425.5	53854.9	56439.7	79892.6	36256.9	36256.9	52890.2	40426.1	36256.9	36256.9	28295.9	51844.8	51627.1	52064.2	28619.1	58219.4	36256.9	52933.6	31110.7	52966.2	19972	40426.1	51705.7	53180.2	56878.3	0.0475196	0.863284	0.429827	42028	0.610079	-
D-2-Hydroxyglutaric acid	147/129	8.28	Amide	C01087	HMDB0000606	Cytoplasm	Organic acids and derivatives	Hydroxy acids and derivatives	Short-chain hydroxy acids and derivatives	Short-chain hydroxy acids and derivatives	42026.3	49588.3	55356.3	62575.2	83197.6	66537.2	72099.5	75948.7	75915.8	61335.8	64182.5	78487.1	74089.9	56885.6	63805.3	57893.2	45092.7	56107.2	74638.9	48262.2	45537.9	56952.3	50024.3	55342.9	58218.8	51731.2	56489.8	0.0605562	0.934679	0.521211	57052.7	1.12108	-
Decanoylcarnitine	316.3/85.1	6.77	C18		HMDB0000651	Extracellular	Lipids and lipid-like molecules	Fatty Acyls	Fatty acid esters	Acyl carnitines	80.6769	76.8701	172.783	43.126	276.915	176.731	1452.6	1130.81	675.644	317.064	79.2061	421.064	7.24498	44.8519	80.1614	36.7366	74.0111	30.0926	85.9395	87.2463	32.9502	194.718	19.4869	129.067	171.996	189.592	190.344	0.0564363	2.01176	0.138302	68.5422	1.25248	-
Deoxycholic acid (DCA)	391.4/391.402	9.06	C18	C04483	HMDB0000626	Extracellular	Lipids and lipid-like molecules	Steroids and steroid derivatives	Bile acids, alcohols and derivatives	Dihydroxy bile acids, alcohols and derivatives	1032.74	880.992	1261.3	749.777	1165.14	1083.43	1661.34	2727.89	1070.17	1609.59	789.392	1861.13	898.715	1260.48	1077.34	925.275	1924.56	1121.88	1570.56	939.365	964.592	1543.85	678.215	693.528	2409.94	2427.66	2543.94	0.0295837	0.886499	0.557439	1133.2	0.596435	-
Deoxycytidine-diphosphate	386/79	9.06	Amide	C00705	HMDB0001245		Organic oxygen compounds	Organic oxoanionic compounds	Organic pyrophosphates	Organic pyrophosphates	8007.21	7399.87	8477.42	10685.4	7267.01	7468.38	7753.73	10200.2	6598.23	6671.81	7772.09	8865.73	9167.62	8523.28	10215.4	6893.66	7884.7	6765.8	8728.67	6451.27	7722.32	7383.6	6826.45	7271.68	9366.47	9079.82	9635.08	0.029665	0.897544	0.212658	7819.54	1.03761	-
Deoxycytidine triphosphate (dCTP)	468/112	9.3	Amide	C00458	HMDB0000998	Cytoplasm	Nucleosides, nucleotides, and analogues	Pyrimidine nucleotides	Pyrimidine deoxyribonucleotides	Pyrimidine 2'-deoxyribonucleoside triphosphates	35633.6	34282	33846.1	33634.2	33928.8	33353.7	33230.1	31296.2	33884.6	34287.7	33946.4	33585.7	33634.2	31753.8	35611.8	33878.4	34473.9	34055.6	34137.8	36584.2	33828.6	32239.7	34508.4	34680.8	32143.2	34055.6	32816.6	0.0146611	1.01264	0.590703	34115.6	1.32889	-
Diethanolamine	106/88	4.36	Amide	C06772	HMDB0004437		Organic nitrogen compounds	Organonitrogen compounds	Amines	1,2-aminoalcohols	136.01	132.199	173.065	179.732	156.795	143.195	153.783	152.516	128.604	162.91	187.519	179.084	203.239	245.474	178.641	272.707	205.033	79.9678	133.689	128.155	173.329	145.023	161.244	156.767	192.456	204.233	217.24	0.060581	0.757941	0.119787	173.606	0.747178	-
Dihomo-gamma-linolenic acid	305.1/305.1	10.87	C18	C03242	HMDB0002925	Cytoplasm	Lipids and lipid-like molecules	Fatty Acyls	Fatty acids and conjugates	Long-chain fatty acids	17611.2	14626.9	21584.3	17138.4	12514.5	14785.6	8680.63	19368.7	12277.2	14400	11658.7	18643.9	77326.1	26188.2	27551.8	21066	29054.8	20489.6	16399.8	13034.7	14190	27097.7	17531	10890.3	20716.7	22400.9	20254.8	0.0534728	0.491597	0.0915664	25068.3	1.24936	-
Dodecanoic acid	199.17/199.17	9.41	C18	C02679	HMDB0000638	Cytoplasm	Lipids and lipid-like molecules	Fatty Acyls	Fatty acids and conjugates	Medium-chain fatty acids	22041.8	17571.3	31052	14058.7	29205.6	26787.7	40672.7	34328.7	28740.6	43086	18446.7	41635.8	19067.8	22867.3	26294.7	19666.3	36284.7	19380.4	29964.1	24616.7	19864.1	38288.9	24401.3	18405.9	26650.1	27783.8	28163.8	0.0286035	1.08345	0.631382	24925.2	1.02293	-
Elaidic Acid	281.248/281.238	11.09	C18	C01712	HMDB0000573	Cytoplasm	Lipids and lipid-like molecules	Fatty Acyls	Fatty acids and conjugates	Long-chain fatty acids	327597	266851	280462	249214	124465	263687	129627	250206	184651	331649	183327	355137	876540	306529	283249	240702	436243	202005	230913	177427	169723	306239	245724	108733	311368	307729	244678	0.130232	0.528195	0.113276	298669	1.04241	-
Erucic Acid	337.311/337.311	11.96	C18	C08316	HMDB0002068	Extracellular	Lipids and lipid-like molecules	Fatty Acyls	Fatty acids and conjugates	Very long-chain fatty acids	5242.64	6129.75	7078.75	5686.33	5742.65	4946.64	8882.7	8356.61	5412.34	6859.85	3204.24	8447.83	8520.77	5153.14	8620.67	3880.99	11244.8	4171.75	6848.11	4656.69	5757.04	6086.4	4189.3	5837.5	5997.63	6276.21	5950.13	0.0289987	0.802436	0.308216	6247.26	0.615575	-
Erythronic acid	135.03/75.01	6.21	Amide		HMDB0000613	Cytoplasm	Organic oxygen compounds	Organooxygen compounds	Carbohydrates and carbohydrate conjugates	Sugar acids and derivatives	3041.58	3121.54	3794.56	3274.39	4581.74	4646.74	2277.92	3102.91	3940.52	3485.61	3516.58	3942.88	5705.79	2918.96	16365.7	3090.31	2683.34	3375.73	3433.92	2891.1	3552.68	3390.75	4424.67	3152.45	3875.61	3491.7	3815.09	0.0553759	0.610593	0.335967	4582.12	0.453142	-
Fructose 6-phosphate	259.1/97.01	8.72	Amide	C00085	HMDB0000124		Organic oxygen compounds	Organooxygen compounds	Carbohydrates and carbohydrate conjugates	Hexose phosphates	8624.55	11085.3	10800.1	11728.1	14748.4	11210	10974.4	11049.3	11715	9660.72	7339.32	10517.2	16037.9	9843.95	16639.3	11101.4	10443.3	13164.8	9356.1	10426.6	11679.7	12151.2	7663.96	10378.5	13006.5	10934.8	11437.2	0.0916379	0.798336	0.0858903	11573.9	0.599521	-
Galactose 1-phosphate	259.1/79.1	8.86	Amide	C00446	HMDB0000645		Organic oxygen compounds	Organooxygen compounds	Carbohydrates and carbohydrate conjugates	Monosaccharide phosphates	134722	159436	108379	246579	164323	105055	52729.1	70225.1	151593	111646	114783	81211.4	288592	77067.2	175306	153260	84036.3	803947	69673.4	83827.4	50311.3	89961.6	76707.9	90581.4	190563	225525	202768	0.0860186	0.291405	0.12819	170273	0.877115	-
Galacturonic acid	193/73	8.45	Amide	C08348	HMDB0002545		Organic oxygen compounds	Organooxygen compounds	Carbohydrates and carbohydrate conjugates	Glucuronic acid derivatives	62809.4	51972.8	68689.4	60930.9	54295.1	57217	48588.1	40010.7	68043.8	55701.6	52920.8	57329.8	70413	39002.1	41895.6	51891	39623.8	58901.3	47552.5	44809.7	49091.6	59550.8	48709.1	49765.7	55472	48248.2	55601.6	0.079246	0.992552	0.947406	50100.5	1.27599	-
Gallic acid	169/125	0.76	C18	C01424	HMDB0005807		Benzenoids	Benzene and substituted derivatives	Benzoic acids and derivatives	Gallic acids	587.913	692.893	681.163	602.69	908.216	692.615	1082.9	1220.74	975.837	952.032	712.685	932.63	508.756	641.793	761.579	381.694	592.612	486.959	726.453	595.497	658.811	732.363	686.426	748.818	625.969	634.261	654.447	0.0314536	1.22973	0.0535695	626.813	1.44748	-
Gama-glutamylalanine	219.1/84	8.44	Amide	C03740	HMDB0006248	Extracellular	Organic acids and derivatives	Carboxylic acids and derivatives	Amino acids, peptides, and analogues	Dipeptides	7197.63	17328.2	5995.58	6041.51	4369.89	9443.6	4779.33	4950.54	6735.16	9679.4	8603.46	8649.45	18511.7	5317.2	3629.48	5607.09	7417.94	4144.82	4359.87	6637.86	7707.71	4743.15	8155.1	2513.03	8185.38	6929.65	8022.07	0.0885273	0.764466	0.490403	6562.07	0.808192	-
Gamma-Aminobutyric acid	104/87.1	7.19	Amide	C00334	HMDB0000112	Extracellular	Organic acids and derivatives	Carboxylic acids and derivatives	Amino acids, peptides, and analogues	Gamma amino acids and derivatives	10402.9	13735.1	15606.4	10678.2	20241.3	17494.3	13156.7	14115.3	20014.3	16641.1	14386.4	18787.4	23385.8	14233.1	17040.8	11629.3	8721.36	9868.26	13570.7	10814.3	11272.1	13067.9	13018.2	11530.8	15114.4	12446	13287.4	0.100191	0.86328	0.413792	13179.4	0.836831	-
gamma-Glutamyl-methionine	279.1/150.1	7.6	Amide		HMDB0034367		Organic acids and derivatives	Carboxylic acids and derivatives	Amino acids, peptides, and analogues	Dipeptides	2456.28	4239.06	3042.11	2591.81	2686.16	3872.35	3461.65	3744.18	4157.39	3964.61	3810.85	4103.4	20792	3755.32	3706.78	2581.09	2451.57	2088.32	2048.58	1675	1958.08	1151.45	2214.08	1623.94	3998.62	3417.99	4442.22	0.129939	0.301657	0.199416	3837.18	0.99531	-
gamma-Glutamyl-phenylalanine	295.1/166.2	2.39	C18		HMDB0029562		Organic acids and derivatives	Carboxylic acids and derivatives	Amino acids, peptides, and analogues	Phenylalanine and derivatives	800.783	1926.12	772.625	508.061	425.807	428.145	633.497	692.143	595.673	1581.82	842.445	1555.3	2012.97	750.525	491.73	722.359	1138.17	330.112	814.054	635.259	512.03	904.933	780.161	384.788	672.994	704.888	751.649	0.0557318	0.740237	0.386732	789.757	0.48927	-
gamma-Glutamyl-valine	247.13/72.1	7.82	Amide		HMDB0011172		Organic acids and derivatives	Carboxylic acids and derivatives	Amino acids, peptides, and analogues	Dipeptides	11352.6	33162.5	9860.82	9136.03	4608.73	8018.19	3941.58	5035.55	7751.9	17298	17545.8	15657.5	64229.5	10875.8	7602.59	9933.58	17272.3	5557.51	9065.42	13812.7	16870.1	10066.6	18850.8	4979.4	15691.7	13667.3	14914.7	0.0692032	0.637778	0.474692	15759.7	0.796327	-
Gamma-Linolenic acid	277.217/277.247	10.38	C18	C06426	HMDB0003073	Cytoplasm	Lipids and lipid-like molecules	Fatty Acyls	Lineolic acids and derivatives	Lineolic acids and derivatives	7253.6	10320.2	10915.8	4956.12	4499.06	8064.21	10556.1	11378.9	7189.18	13691.7	10089.3	9195.23	22807	12264.7	10473.7	7636.67	13861.7	7421.99	11244.8	6461.43	8868.14	12032.1	7247.92	5799.92	8137.09	8421.49	8136.95	0.0199514	0.693665	0.166486	10510	0.561283	-
GDP-fucose	590.09/152.1	8.82	Amide	C00325	HMDB0001095		Nucleosides, nucleotides, and analogues	Purine nucleotides	Purine nucleotide sugars	Purine nucleotide sugars	423647	122181	148080	187492	227923	230838	172779	196377	227923	186381	183120	223482	158277	139396	224635	190050	244959	221957	190813	159788	213594	146692	181211	233653	128344	164916	423995	0.674142	0.954615	0.686753	192085	0.860259	-
Gluconic acid	195/129	7.69	Amide	C00257	HMDB0000625		Organic oxygen compounds	Organooxygen compounds	Carbohydrates and carbohydrate conjugates	Sugar acids and derivatives	77093.3	109076	194240	122835	126038	72251.1	69180.8	74951.9	90109.8	90101.6	75099.2	80084.7	327214	71404	83455.7	88962.6	48648.9	195073	55229.7	46803.8	56964.2	57306.2	54787.9	45984.1	112043	89587.9	89643	0.133365	0.389165	0.0861053	94319.5	1.14848	-
Glucosamine 6-phosphate	258/79	9.08	Amide	C00352	HMDB0001254		Organic oxygen compounds	Organooxygen compounds	Carbohydrates and carbohydrate conjugates	Hexose phosphates	7392.82	8320.95	18266	12956.6	13923	14753.7	9170.37	9519.19	11938.5	8326.18	13241.4	13834.8	20949.4	10507.2	10008.3	10291.9	8290.41	9647.39	8457.57	7028.23	7314.67	7253.96	7854.22	7109.92	13343.3	12964.1	12131.6	0.0483752	0.64594	0.0564563	9559.44	0.934025	-
Glucose 1-phosphate	259/79	8.81	Amide	C00103	HMDB0001586		Organic oxygen compounds	Organooxygen compounds	Carbohydrates and carbohydrate conjugates	Monosaccharide phosphates	166268	164892	123455	1275.03	193226	119035	61730.4	1359.86	169281	119200	1120.43	87137.2	299140	1393.23	204923	1551.12	90097.6	2244.19	945.518	84468.8	51047.2	100721	81115.3	99850.6	1473.55	1624.01	1731.71	0.0805511	0.697671	0.587341	84791.4	0.528656	-
Glucose 6-phosphate （G6P）	259/97	8.97	Amide	C00092	HMDB0001401	Endoplasmic reticulum	Organic oxygen compounds	Organooxygen compounds	Carbohydrates and carbohydrate conjugates	Hexose phosphates	259755	232571	196921	279319	259177	202306	94520.9	114067	194503	159044	192911	131241	413172	128386	222747	230439	135224	866208	106859	125104	75981.1	117237	110518	114725	264624	294829	295986	0.0623618	0.325834	0.0794071	220550	0.942487	-
Glutamic acid	148.1/84.1	8.28	Amide	C00025	HMDB0000148	Endoplasmic reticulum	Organic acids and derivatives	Carboxylic acids and derivatives	Amino acids, peptides, and analogues	Glutamic acid and derivatives	2.22351e+06	2.66107e+06	2.66604e+06	2.65227e+06	4.6437e+06	3.85895e+06	3.32013e+06	3.24265e+06	4.65901e+06	3.3379e+06	3.20028e+06	3.79217e+06	4.44279e+06	2.80247e+06	3.16084e+06	2.36561e+06	1.85982e+06	2.54862e+06	2.63327e+06	2.53033e+06	2.33831e+06	3.13277e+06	2.71638e+06	3.08994e+06	3.31121e+06	2.9091e+06	3.10188e+06	0.0647195	0.956976	0.755245	2.80176e+06	1.15458	-
Glutamyltryptophan	332.1/203.1	2.84	C18		HMDB0028830		Organic acids and derivatives	Carboxylic acids and derivatives	Amino acids, peptides, and analogues	Peptides	377.942	1282.85	381.025	381.025	447.813	253.17	625.536	661.367	447.813	606.754	236.018	478.007	208.404	410.546	438.687	546.678	691.002	450.136	625.536	742.263	327.598	711.467	673.573	640.127	299.138	485.602	385.323	0.239271	1.35517	0.0988042	538.835	1.2881	-
Glycerol 3-phosphate	171.1/78.9	8.28	Amide	C00093	HMDB0000126		Lipids and lipid-like molecules	Glycerophospholipids	Glycerophosphates	Glycerophosphates	22011.2	35712.4	24875.9	15858.4	16653.2	38799.8	27130.2	32647.2	18860.9	11414.2	21724.6	23788.5	21649.4	31353.3	13879.5	15873.9	13466.7	13787.8	8793.33	14016.6	23895	8058.13	11395.8	5567.17	20054.6	20471.3	22457.7	0.0611663	0.651992	0.135718	15144.7	0.79232	-
Glycodeoxycholic acid (GDCA)	448.4/73.9	8.26	C18	C05464	HMDB0000631	Extracellular	Lipids and lipid-like molecules	Steroids and steroid derivatives	Bile acids, alcohols and derivatives	Glycinated bile acids and derivatives	394.863	494.007	440.031	296.607	397.203	426.14	443.71	454.508	383.387	432.138	343.982	582.495	390.675	370.88	446.464	322.359	406.838	386.948	545.692	460.912	321.874	380.551	362.079	432.138	378.838	363.005	387.412	0.0459978	1.07705	0.435472	402.284	1.26376	-
Glycolic acid	75/46.8	4.26	Amide	C03547	HMDB0000115	Mitochondria	Organic acids and derivatives	Hydroxy acids and derivatives	Alpha hydroxy acids and derivatives	Alpha hydroxy acids and derivatives	2.80775e+06	3.25454e+06	3.08157e+06	3.0091e+06	2.84195e+06	3.05565e+06	3.25707e+06	3.41034e+06	3.20505e+06	3.29363e+06	3.06895e+06	2.92666e+06	3.15169e+06	2.99292e+06	3.29196e+06	3.54232e+06	3.53302e+06	2.81453e+06	3.55504e+06	2.7647e+06	2.77176e+06	2.83284e+06	2.93838e+06	3.09033e+06	2.89257e+06	2.92084e+06	2.99009e+06	0.0170981	0.928937	0.211661	3.10662e+06	1.04681	-
Glycylleucine	187.1/130.1	4.05	Amide	C02155	HMDB0000759	Extracellular	Organic acids and derivatives	Carboxylic acids and derivatives	Amino acids, peptides, and analogues	Peptides	35867.5	70269.7	32161.9	31183.7	16188.2	26792.5	11697.3	9410.82	20601.8	42333.8	36828	37971.6	50624.8	23367.9	22225	32558.8	32151.8	22693	22899.3	24255.6	28955.2	17970.1	32201.2	8565.65	25089.4	22460.7	24144.8	0.0557178	0.734376	0.178318	26539	0.690151	-
Glycyl-Phenylalanine	223.1/120.1	2.22	C18		HMDB0028848		Organic acids and derivatives	Carboxylic acids and derivatives	Amino acids, peptides, and analogues	Dipeptides	30841.1	51305.9	37032.6	28051.4	1063.4	1410.07	19664.8	1820.15	1597.88	4069.73	33469.9	3705.92	2781.43	25970	29682.4	1713.3	2645.82	1503.15	2195.46	1748.01	2061.38	1870.3	24949.7	11259.8	2051.91	2151.51	2324.74	0.0634466	0.685651	0.623544	9031.73	0.418853	-
Glycylvaline	175.1/72.1	4.26	Amide		HMDB0028854		Organic acids and derivatives	Carboxylic acids and derivatives	Amino acids, peptides, and analogues	Dipeptides	175252	337545	118020	180812	65957.2	91200.6	31852.5	35543	61580.2	256278	231164	183559	223462	112802	103650	191742	167953	142538	93846.1	139803	126626	95955.9	176043	53650.3	143338	121395	120131	0.101719	0.728045	0.127453	135673	0.639296	-
Guanine	152/135	3.06	Amide	C00242	HMDB0000132		Organoheterocyclic compounds	Imidazopyrimidines	Purines and purine derivatives	Purines and purine derivatives	9391.67	14833.1	11351.4	4721.34	2600.43	9639.56	5239.2	4391.76	5142.06	6944.22	5383.99	10204.3	5947.53	6456.03	3621.28	3733.5	4703.89	2844.62	3968.09	3777.76	5281.44	2657.89	4963.18	2147.34	6972.75	6405.99	6494.99	0.0460098	0.834797	0.350215	4175.21	0.736804	-
Guanosine	282/150	4.05	Amide	C00387	HMDB0000133		Nucleosides, nucleotides, and analogues	Purine nucleosides	na	Purine nucleosides	31654.6	54376.7	81805.6	51059.6	17454.3	78265.4	37787.9	46585.5	55510.4	58817.4	65045.1	91467.9	151588	83523.9	90313	54936.3	47367.3	46617.6	54924.1	24718.7	73401.7	16125	48519	14212.7	60115.3	57867.6	58916.9	0.0190728	0.488886	0.0601773	58853.9	1.10095	-
Guanosine diphosphate(GDP)	442/79	9.41	Amide	C00035	HMDB0001201	Cytoplasm	Nucleosides, nucleotides, and analogues	Purine nucleotides	Purine ribonucleotides	Purine ribonucleoside diphosphates	185452	202349	157644	27622	232294	184342	122662	29185.9	174397	137493	163200	25271.6	133311	25849.6	100607	22961.1	112590	22511.6	21819.5	146168	107588	143862	108311	90211.3	172762	25568.5	28284.5	1.11479	1.47897	0.260983	86315.9	1.22284	-
Guanosine monophosphate （GMP）	362.1/79.1	8.91	Amide	C00144	HMDB0001397	Extracellular	Nucleosides, nucleotides, and analogues	Purine nucleotides	Purine ribonucleotides	Purine ribonucleoside monophosphates	135756	128308	98753.2	134300	37397.1	139673	18269.4	23660.6	131562	96356.7	91795.9	45377	176909	25594	48377.5	71020	144841	91955.3	18047.8	130159	76650.5	92567.7	157709	80755.4	49926.3	50482.7	50016	0.0059578	0.994974	0.988153	92882.2	0.684595	-
Heptadecanoic acid	269.248/269.248	11.12	C18		HMDB0002259	Cytoplasm	Lipids and lipid-like molecules	Fatty Acyls	Fatty acids and conjugates	Long-chain fatty acids	5851.8	8386.74	15283.8	7003.62	6816.97	2500.74	6635.6	7569.72	12500.8	4230.03	1796.36	963.199	20121	1561.17	19790.2	3672.97	11929.8	2197.75	11471.5	2658.41	20560	4584.75	2067.26	8426.51	2549.99	2588.44	2575.23	0.00759828	0.839647	0.734497	9086.78	0.268814	-
Homocysteine	136/90.1	8.54	Amide	C00155	HMDB0000742		Organic acids and derivatives	Carboxylic acids and derivatives	Amino acids, peptides, and analogues	L-alpha-amino acids	8553.97	9857.17	9637.24	8805.41	10190.5	9020.56	9964.21	9850.39	10725.7	9761.24	8982.25	9372.72	10389.3	9596	9855.44	8928.66	9791.58	9222.55	11521.7	9245.76	8576.64	8840.07	8636.74	8784	8853.85	8680.25	8374.52	0.0281007	0.962298	0.489583	9449.04	1.23172	-
Homoserine	120.1/56.1	6.92	Amide	C00263	HMDB0000719	Extracellular	Organic acids and derivatives	Carboxylic acids and derivatives	Amino acids, peptides, and analogues	L-alpha-amino acids	306276	502075	386822	319214	447683	425610	352209	376340	561210	460678	375422	460755	542528	370354	416213	332384	258734	289612	322181	282697	284906	287363	313225	262985	368811	337247	358472	0.0453486	0.793437	0.104593	330265	0.650138	-
Hydroxyproline	130.1/84.2	6.5	Amide	C01157	HMDB0000725	Endoplasmic reticulum	Organic acids and derivatives	Carboxylic acids and derivatives	Amino acids, peptides, and analogues	Proline and derivatives	62043.5	58146.9	61349.8	58244.7	101294	96707	74673.9	74380	102378	69865	64005.5	79072	99718.5	78582.6	77282.7	63736.3	50317.9	47559.8	47011.8	49662.4	50540.9	70809.1	56494.5	55725.8	73956.9	59505.7	79091.9	0.143337	0.791578	0.129167	62286.9	0.524426	-
Hydroxypropionic acid	89/59	4.5	Amide	C01013	HMDB0000700	Cytoplasm	Organic acids and derivatives	Hydroxy acids and derivatives	Beta hydroxy acids and derivatives	Beta hydroxy acids and derivatives	791431	696208	667395	693434	761550	677032	858373	930758	806885	786046	785071	658452	778384	822546	859624	824045	953557	667702	983685	768210	796725	799539	732385	806937	856188	758732	795963	0.0611949	0.996254	0.954558	816112	1.19149	-
Hyocholic acid (HCA)	407.3/407.31	7.77	C18		HMDB0000760	Extracellular	Lipids and lipid-like molecules	Steroids and steroid derivatives	Bile acids, alcohols and derivatives	Trihydroxy bile acids, alcohols and derivatives	6221.67	3941.47	6616.76	3141.04	7724.42	5596.71	4525.46	4907.18	4413.27	5393.35	2628.28	5087.94	3553.25	4042.42	6332.75	3570.03	6059.32	5494.89	4631.95	2774.48	2623.56	6488.71	4342.76	4187.16	4891.26	4420.3	5378.62	0.097858	0.86218	0.409222	4508.44	0.845822	-
Hypoxanthine	137/110	2.19	Amide	C00262	HMDB0000157		Organoheterocyclic compounds	Imidazopyrimidines	Purines and purine derivatives	Hypoxanthines	36899.9	58619.9	53462.3	26085.4	19523.7	50661.4	36486	40138.4	48097.9	39977.3	34223.5	59279.3	63429.6	50551.8	36587.3	27522	37454	22003.8	42701.4	31834.8	45248.7	22765.1	38708.5	19978.8	42984.2	39701.5	45481.5	0.0678538	0.847142	0.441115	36565.5	0.655032	-
Indole-3-acetamide	175.1/130.1	2.9	C18	C02693	HMDB0029739	Cytoplasm	Organoheterocyclic compounds	Indoles and derivatives	Indoles	3-alkylindoles	26.0586	25.8047	30.0497	19.4664	27.4075	24.2609	40.4686	39.6898	29.0822	45.1243	21.865	39.0648	26.2343	26.1491	31.181	20.9338	29.6519	24.532	29.9472	27.5853	21.3084	37.5783	25.6565	29.4335	26.4576	26.6494	27.4526	0.0196582	1.08083	0.440874	27.5159	1.35029	-
Indole-3-lactic Acid	206.2/187.9	3.74	C18	C02043	HMDB0000671		Organoheterocyclic compounds	Indoles and derivatives	Indolyl carboxylic acids and derivatives	Indolyl carboxylic acids and derivatives	5566.08	4488.73	6649.26	3917.83	7543.25	6375.58	9029.27	10440.2	7710	9343.05	5163.62	8094.2	3817.91	5944.01	6384.1	4101.21	5523.36	6264.14	7194.06	6346.89	5433.01	7465.82	5469.38	5629.77	7183.72	6344.54	6326.75	0.0739941	1.17182	0.147338	5797.81	1.43071	-
Inosine 5'-diphosphate(IDP)	427/159	9.28	Amide	C00104	HMDB0003335		Nucleosides, nucleotides, and analogues	Purine nucleotides	Purine ribonucleotides	Purine ribonucleoside diphosphates	102521	81831.8	79571.9	68304.1	105124	85929.5	60876.6	63380.8	73965.4	61920.3	78531.6	66898.3	61345.7	50171	44981.5	57242.9	50625.2	80769	34269.7	56869.2	42507.5	60432.2	45921.3	43113.6	82128.4	83731.2	90061.8	0.049174	0.820297	0.146035	52354	0.359099	-
Inosine triphosphate(ITP)	509/137	9.44	Amide	C00081	HMDB0000189		Nucleosides, nucleotides, and analogues	Purine nucleotides	Purine ribonucleotides	Purine ribonucleoside triphosphates	57080.6	48046.3	53469.6	55124.3	85271.8	64796.5	50447.2	47041.6	53553.8	46905.1	55736.4	46843.9	55100	45966.1	46133.1	47107.9	44393.3	42848.7	43158.5	56327.6	37546.4	58111.8	37110.3	43899.2	57012.7	56154.6	56242.2	0.00836134	0.980837	0.831378	46475.2	1.2425	-
Isodeoxycholic acid (IsoDCA)	391.3/391.3	9.06	C18	C17661	HMDB0002536	Extracellular	Lipids and lipid-like molecules	Steroids and steroid derivatives	Bile acids, alcohols and derivatives	Dihydroxy bile acids, alcohols and derivatives	1012.93	913.357	1265.36	776.945	1321.26	1116.04	1857.83	2231.46	1130.69	1831.18	914.768	2076.36	865.06	1364.54	1282.85	982.047	2027.83	1214.03	1706.29	1003	1065.03	1678.69	721.238	821.358	2576.28	2510.94	2599.33	0.0178948	0.90425	0.619267	1227.66	0.665527	-
Isovalerylcarnitine	246.1/85.1	2.82	C18		HMDB0000688	Extracellular	Lipids and lipid-like molecules	Fatty Acyls	Fatty acid esters	Fatty acid esters	2616.47	2003.52	3278.98	1940.2	4379.34	3570.43	3418.68	4177.23	3358.81	3005.65	1935.74	3574.24	1980.64	2577.81	2616.03	1714.04	1921.3	1994.82	2315.95	1947	1400.14	2505.66	1631.49	1602.49	2505.75	2515.77	2448.35	0.0146118	0.890514	0.342086	2017.28	0.881788	-
Kyotorphin	338/136.1	6.45	Amide	C02993	HMDB0005768		Organic acids and derivatives	Carboxylic acids and derivatives	Amino acids, peptides, and analogues	Peptides	3958.61	6798.09	4273.74	5157.47	1856.81	3168.23	1694	1911.77	2704.11	4452.37	5658.83	4690.01	10738.8	3678.01	3352.93	4312.43	4747.46	3326.51	3159.58	3500.66	5029.33	2760.27	5150.44	1662.45	4468.1	4087.09	4127.56	0.0495021	0.705088	0.276815	4284.91	0.789777	-
Lactate	89.0/43.1	3.77	Amide	C00186	HMDB0000190	Cytoplasm	Organic acids and derivatives	Hydroxy acids and derivatives	Alpha hydroxy acids and derivatives	Alpha hydroxy acids and derivatives	4.01123e+06	4.25985e+06	4.29626e+06	4.20468e+06	4.31546e+06	3.80409e+06	3.90287e+06	4.50021e+06	4.39296e+06	4.12885e+06	4.35757e+06	4.71405e+06	5.4649e+06	4.50942e+06	4.90194e+06	4.59686e+06	3.54965e+06	3.22295e+06	4.90049e+06	3.18694e+06	2.82357e+06	3.26735e+06	3.32752e+06	2.96305e+06	3.90563e+06	3.84092e+06	3.8809e+06	0.00842473	0.779896	0.0634233	3.89289e+06	0.686405	-
Lactose	340.9/160.9	7.7	Amide	C00243	HMDB0000186		Organic oxygen compounds	Organooxygen compounds	Carbohydrates and carbohydrate conjugates	O-glycosyl compounds	1.00618e+06	781914	624261	644328	647961	574358	932163	924086	647961	805280	1.83079e+06	660103	610593	642976	867540	543416	886959	476541	919187	768608	764552	754195	640912	870796	539593	285995	490211	0.306536	1.17136	0.180519	728856	1.30497	-
Leucylalanine	203.1/86.1	1.28	C18		HMDB0028922		Organic acids and derivatives	Carboxylic acids and derivatives	Amino acids, peptides, and analogues	Peptides	6413.16	16851.5	5237.19	4731.69	2075.5	3480.47	2950.71	3225.51	2502.2	14393.8	9062.84	9121.7	14544.4	5273.33	3756.25	5629.22	11920.1	2824.31	5944.28	6439.54	6739.65	4968.98	9019.47	2491.3	6391.21	6338.98	7069.47	0.0617446	0.810129	0.52914	6629.23	0.507444	-
Leucyl-Glycine	187.1/74	3.5	Amide		HMDB0028929		Organic acids and derivatives	Carboxylic acids and derivatives	Amino acids, peptides, and analogues	Dipeptides	43488.3	75795.1	39061.1	46007.6	30129.7	32801.9	19743.2	16801.4	30797.5	60134.5	55437.2	47453	72981.6	34071.3	36114.5	49933.6	39714.6	40741.6	28969.6	30148.4	29842.1	29772.5	39674.4	46133.2	33459.1	31691.1	32947.4	0.0278221	0.747705	0.111668	39841.5	0.348008	-
Linoelaidic acid	279.232/279.232	10.78	C18		HMDB0006270	Cytoplasm	Lipids and lipid-like molecules	Fatty Acyls	Lineolic acids and derivatives	Lineolic acids and derivatives	41702.8	36943.5	59480.5	42085.5	35518	38814.6	41104.5	44186.8	48483.5	53026.6	27433.3	47980.3	105186	40732.1	62429.1	44018.1	63490	36114.5	62440.8	37119.7	40194.9	57330.3	30185.2	45899	33395.4	37680.6	40610.8	0.0974734	0.776118	0.282257	52095	0.60379	-
Linoleic acid	279.232/279.242	10.68	C18	C01595	HMDB0000673	Cytoplasm	Lipids and lipid-like molecules	Fatty Acyls	Lineolic acids and derivatives	Lineolic acids and derivatives	57409.8	52379	67050.7	48762.2	50724.4	48394.2	73066.2	69463	62375.3	77203.2	38606.5	66755.9	111488	59579.9	79637	56501.1	76251.5	48287.8	81871	47657.1	48741.9	82739.6	43330.2	55452.2	53637.6	50537.8	53765.9	0.0347186	0.833342	0.332802	65961.5	0.766149	-
Linoleyl carnitine	424.2/85.1	9.47	C18		HMDB0006469	Cytoplasm	Lipids and lipid-like molecules	Fatty Acyls	Fatty acid esters	Acyl carnitines	293614	242222	344449	191683	306007	282098	442587	449941	305683	445829	240762	471796	215415	301679	356481	228257	330363	317750	373007	305790	251921	515045	293615	288350	330330	327931	303261	0.0467513	1.15874	0.331626	314806	1.30826	-
Lipoamide	206/189	4.63	C18	C00248	HMDB0000962	Membrane	Organoheterocyclic compounds	Dithiolanes	Lipoamides	Lipoamides	338.711	312.505	407.878	233.857	351.615	306.423	508.834	392.639	383.605	525.858	276.059	513.372	255.192	348.642	369.703	247.921	391.231	331.263	416.633	336.372	262.323	479.765	291	321.193	356.538	340.935	346.021	0.0228777	1.08402	0.52499	337.603	1.24317	-
Malonic acid	103/59.02	8.23	Amide	C04025	HMDB0000691	Cytoplasm	Organic acids and derivatives	Carboxylic acids and derivatives	Dicarboxylic acids and derivatives	Dicarboxylic acids and derivatives	392919	452626	403468	403468	413282	323104	452626	452626	403495	452626	452626	452626	388276	403468	403468	424566	452626	403468	452626	403468	403468	405436	398898	452626	424566	378242	407595	0.0580874	1.01642	0.639925	416033	1.2473	-
Mannose 6-phosphate	258.9/96.9	8.97	Amide	C00275	HMDB0001078		Organic oxygen compounds	Organooxygen compounds	Carbohydrates and carbohydrate conjugates	Hexose phosphates	1.49256e+06	1.51245e+06	1.13014e+06	1.6653e+06	1.38971e+06	1.21228e+06	492376	702520	1.05456e+06	910247	1.22243e+06	787794	2.07002e+06	748719	1.20142e+06	1.29494e+06	768275	4.40095e+06	552374	711444	413749	667181	636839	624352	1.42564e+06	1.41926e+06	1.48957e+06	0.0269136	0.343936	0.0709507	1.17419e+06	0.94679	-
Melatonine	233.2/174.1	3.87	C18	C01598	HMDB0001389	Cytoplasm	Organoheterocyclic compounds	Indoles and derivatives	Indoles	3-alkylindoles	1.26644	1.17168	1.5056	1.21402	0.887978	2.06398	3.75687	3.82551	2.59353	5.76834	0.829015	1.3218	1.33792	5.0624	2.12841	2.05353	1.41088	2.46978	0.67365	1.74815	2.11568	1.39136	1.58288	1.81825	2.96905	2.85946	0.165663	0.794695	0.645095	0.180987	1.98274	0.696075	-
meso-Tartaric acid	149/87	8.73	Amide	C00552							3592.89	3240.1	3584.45	4330.45	3500.84	4621.32	3861.79	4517.22	3450.75	2347.68	4020.96	4216.98	3597.72	4913.81	3777.99	4087.72	4055.7	3964.76	4363.49	3518.59	3592.82	3534.44	3370.63	3571.33	5369.45	7164.42	6713.32	0.145542	0.899728	0.113565	3862.42	0.997999	-
Methionine sulfoxide	166.06/74.2	7.12	Amide	C02989	HMDB0002005		Organic acids and derivatives	Carboxylic acids and derivatives	Amino acids, peptides, and analogues	L-alpha-amino acids	8963.77	16175.1	35653.8	40480.3	15597.1	9222.61	9809.63	19418	42143.6	15627.2	8781.44	9300.8	17011.5	8768.82	8367.88	9307.67	8302.61	7473.76	10875.4	47745.6	62140.9	44678.6	7257.21	4402.51	20380	16752.5	18581.5	0.0976655	2.98993	0.0847674	19694.4	1.16023	-
Methylglutaric acid	145.1/82.9	2.11	C18		HMDB0000752	Extracellular	Lipids and lipid-like molecules	Fatty Acyls	Fatty acids and conjugates	Methyl-branched fatty acids	1812.89	2011.35	3175.43	1442.07	2028.64	1874.83	3035.26	2919.46	2618.93	3350.92	1512.9	3038.2	1374.55	1995.57	2299.24	1355.7	2608.5	1796.89	2019.37	2404.96	1789.33	2875.01	1125.64	1081.19	1947.54	1835.88	2206.03	0.0951012	0.988192	0.950548	1893.83	0.725029	-
Murideoxycholic acid	391.4/391.4	7.4	C18	C15515	HMDB0000811	Extracellular	Lipids and lipid-like molecules	Steroids and steroid derivatives	Bile acids, alcohols and derivatives	Dihydroxy bile acids, alcohols and derivatives	7501.05	3894.12	8584.35	4080.09	8621.71	5619.19	7632.09	9346.97	8856.18	8679.85	5437.15	15089.3	4096.43	5261.95	11342.1	6826.51	7686.6	7079.43	6719.83	6260.87	6775.76	21626.7	6494.21	7229.66	9265.21	9530.98	8593.93	0.0528948	1.30298	0.445674	8116.67	1.0196	-
myo-Inositol	179/161	7.61	Amide	C00137	HMDB0000211		Organic oxygen compounds	Organooxygen compounds	Alcohols and polyols	Cyclohexanols	982159	1.24603e+06	1.41964e+06	1.19213e+06	1.98253e+06	1.63642e+06	1.36996e+07	1.43535e+07	2.69396e+06	1.86339e+06	1.17536e+06	4.09989e+06	1.80409e+06	1.37981e+06	1.52117e+06	1.07453e+06	748825	1.24754e+06	1.2084e+06	847314	1.20149e+06	1.0366e+06	1.00555e+06	1.10693e+06	2.36789e+06	2.38429e+06	2.30552e+06	0.0176665	0.823857	0.181844	1.18185e+06	0.719414	-
Myristic acid	227.201/227.201	10.36	C18	C06424	HMDB0000806	Cytoplasm	Lipids and lipid-like molecules	Fatty Acyls	Fatty acids and conjugates	Long-chain fatty acids	221792	133117	162510	176530	156074	183514	270739	408421	210292	552320	308938	288584	204389	167778	152738	192788	188075	231340	218436	161985	105666	374309	239240	202209	192486	250620	243009	0.138155	1.14487	0.493129	203246	1.09701	-
N-Acetylaspartic acid	174/88	8.27	Amide	C01042	HMDB0000812	Cytoplasm	Organic acids and derivatives	Carboxylic acids and derivatives	Amino acids, peptides, and analogues	Aspartic acid and derivatives	19735	21364.9	21928.6	20586.4	27957.5	23473.1	20725.1	20201.9	23622.8	21005.7	22523.7	24709.6	28166.8	21579.2	22727.1	18907	20567.6	19909.2	20714.5	19789.1	18646.3	18358.9	18260.7	20064.4	24740.8	23181.1	23907.1	0.0325985	0.878483	0.0881663	20640.9	1.08171	-
N-Acetylaspartylglutamic acid (NAAG)	305.1/148.1	9.21	Amide	C12270	HMDB0001067		Organic acids and derivatives	Carboxylic acids and derivatives	Amino acids, peptides, and analogues	Dipeptides	968.907	631.499	486.028	511.237	981.511	404.103	725.055	745.586	606.56	735.796	1235.3	715.692	551.604	601.874	615.699	734.123	510.237	572.498	572.688	442.391	572.498	669.028	787.999	689.722	650.145	464.016	455.382	0.210326	1.04135	0.678949	610.03	1.06521	-
N-Acetylglutamic acid	190/130	8.17	Amide	C00624	HMDB0001138		Organic acids and derivatives	Carboxylic acids and derivatives	Amino acids, peptides, and analogues	Glutamic acid and derivatives	4912.07	6494.15	6468.08	4409.59	9059.09	6022.3	5254.55	5009.53	6342.16	6127.51	5746.31	4191.02	8509.09	6853.26	6228.79	5187.97	3868.28	3428.84	4321.77	4405.81	3296.78	4426.82	5655.44	4278.2	5569.55	6958.28	5974.32	0.115805	0.774288	0.157272	5038.42	0.472921	-
N-Acetylmannosamine	204.1/126	3.88	Amide	C00645	HMDB0001129		Organic oxygen compounds	Organooxygen compounds	Carbohydrates and carbohydrate conjugates	Acylaminosugars	25512.5	23592.8	22989.1	21647.1	20203.2	23197.5	22696.1	22696.1	20038	22696.1	20383.3	24112.3	31014	20590.3	20590.3	21998.8	22696.1	20590.3	22696.1	20590.3	19972.3	16882.2	21988.1	22696.1	17868	14935.1	21024.9	0.126446	0.907952	0.290993	21858.8	1.00497	-
N-Acetyltyrosine	224.1/178.1	2.05	C18	C01657	HMDB0000866	Cytoplasm	Organic acids and derivatives	Carboxylic acids and derivatives	Amino acids, peptides, and analogues	Tyrosine and derivatives	823.419	1677.71	1139.61	773.984	829.992	693.11	1085.47	1057	908.917	2028.77	981.117	1700.45	1110.75	930.087	833.196	946.676	1042.89	678.918	1200.94	803.191	1001.39	1033.97	1056.92	531.661	885.048	880.855	896.74	0.00927539	1.01544	0.903886	930.882	1.0102	-
N-Alpha-acetyllysine	189.01/84.01	6.98	Amide	C12989	HMDB0000446		Organic acids and derivatives	Carboxylic acids and derivatives	Amino acids, peptides, and analogues	N-acyl-alpha amino acids	1106.85	2676.73	963.488	2695.26	1516.5	698.226	425.81	2846.49	3774.51	1386.12	3755.68	1267.44	5015.21	3429.74	810.55	3299.37	1187.48	2069.76	983.459	933.644	3604.48	614.712	1151.51	386.442	3024.91	2926.43	3049.82	0.0217466	0.48534	0.122148	1957.2	0.945174	-
Nicotinamide ribotide	335/123	9.43	Amide	C00455	HMDB0000229		Nucleosides, nucleotides, and analogues	Pyridine nucleotides	Nicotinamide nucleotides	Nicotinamide nucleotides	6208.59	7038.76	4069.85	7101.39	6248.07	6498.84	5544.65	5551.97	6248.07	5332.38	4696.11	5917.36	25502.9	5500.71	6257.46	6682.96	4266.34	3912.99	5686.94	3429.76	6740.3	6372.19	6060.9	5436.14	6745.16	9479.69	6812.38	0.203115	0.647047	0.391771	7154.13	0.63492	-
N-Methylalanine	104.01/58.01	5.38	Amide	C02721	HMDB0094692		Organic acids and derivatives	Carboxylic acids and derivatives	Amino acids, peptides, and analogues	Alanine and derivatives	1587.94	2040.2	1940.27	1552.68	3161.73	3104.74	2913.22	2770.35	3820.37	2942.65	2357.77	3087.32	3586.17	2098.55	2313.04	1573.76	1420.29	1423.27	2094.98	1945.47	1829.65	2389.73	2009.15	2198.93	2244.01	2364.2	1866.43	0.12035	1.00426	0.980336	2073.58	1.30031	-
Oleic acid	281.248/281.248	11.05	C18	C00712	HMDB0000207	Extracellular	Lipids and lipid-like molecules	Fatty Acyls	Fatty acids and conjugates	Long-chain fatty acids	269524	265445	279589	178006	129462	166825	139587	192109	155017	266847	132408	315573	644757	222841	213140	214394	330597	165779	206061	122597	161188	233598	232440	97061.1	265742	270139	255979	0.0274578	0.587742	0.138442	237038	0.863335	-
Oleylcarnitine	426.2/85.1	9.91	C18		HMDB0005065	Extracellular	Lipids and lipid-like molecules	Fatty Acyls	Fatty acid esters	Acyl carnitines	547798	340222	686976	338265	981057	1.15666e+06	1.13603e+06	897531	1.97852e+06	605161	340734	1.6616e+06	1.06196e+06	1.03733e+06	1.11664e+06	425990	857184	308237	823903	696849	758213	2.25597e+06	755202	815619	860377	858513	810755	0.0333559	1.27009	0.467344	909425	1.0803	-
O-Phosphoethanolamine	142/44	8.8	Amide	C00346	HMDB0000224		Organic acids and derivatives	Organic phosphoric acids and derivatives	Phosphate esters	Phosphoethanolamines	146907	141601	122273	124894	161528	176898	95159.7	96568.4	183199	133843	168044	181950	205696	156321	112894	117247	98651.9	111031	132330	146911	129831	145905	143839	133275	147662	141862	131406	0.0587173	1.03772	0.769834	136161	1.48219	-
Ornithine	133.1/70.1	8.41	Amide	C00077	HMDB0000214	Extracellular	Organic acids and derivatives	Carboxylic acids and derivatives	Amino acids, peptides, and analogues	L-alpha-amino acids	36433.8	63682.6	35665.4	27464.5	32945.2	29386.4	36548.8	42917.7	34013.8	39281.8	34758.4	42486.2	43624.6	30431.3	29138.9	26336.7	25934.9	20078.7	24533.2	22391.4	26110.4	18354.3	25124.2	22750.3	29210.4	25774.7	29290.9	0.0714538	0.793323	0.107054	26234.1	0.68403	-
O-Succinyhomoserine	220/102	8.29	Amide	C01118							212.471	239.293	213.463	424.688	334.584	213.484	322.107	323.942	270.622	249.279	329.723	377.728	164.113	119.693	213.463	123.227	581.852	481.876	231.547	13.0251	118.81	131.151	227.87	178.278	17.9852	19.5407	236.023	0.0586211	0.534775	0.169699	215.409	0.734048	-
Oxalic acid	89/60.9	8.59	Amide	C00209	HMDB0002329	Extracellular	Organic acids and derivatives	Carboxylic acids and derivatives	Dicarboxylic acids and derivatives	Dicarboxylic acids and derivatives	672467	863338	797716	555179	738805	702496	661574	694924	749999	687234	675097	583894	724398	589633	808481	615468	914910	501502	815811	734348	739191	779302	723144	764583	585515	460550	586686	0.133191	1.09676	0.319828	725898	1.31734	-
Oxidized glutathione	611.1/306.1	10.26	Amide	C00127	HMDB0003337		Organic acids and derivatives	Carboxylic acids and derivatives	Amino acids, peptides, and analogues	Peptides	1.31045e+07	8.4395e+06	1.26183e+07	1.22633e+07	1.66669e+07	1.7061e+07	4.03946e+06	5.47051e+06	1.60872e+07	6.21969e+06	6.14225e+06	6.65762e+06	1.50916e+07	1.09639e+07	1.0381e+07	9.85563e+06	7.21797e+06	1.17357e+07	5.12421e+06	1.18458e+07	1.3932e+07	1.42713e+07	8.5076e+06	5.33724e+06	1.28526e+07	1.39265e+07	1.44453e+07	0.0591135	0.904552	0.611955	1.03553e+07	0.659567	-
Palmitelaidic acid	253.2/253.2	10.57	C18		HMDB0012328	Extracellular	Lipids and lipid-like molecules	Fatty Acyls	Fatty acids and conjugates	Long-chain fatty acids	68496.7	67896.2	87516.9	52323.5	40145	50014.5	53218.2	71474.9	60480.6	97966.2	60687.3	94847.6	302598	68246	62073	59316.2	68444.3	43842.4	58173.5	43138.1	53257.2	98645.9	70955.9	40110.9	75514.1	83993.1	83000.6	0.0573445	0.602597	0.357238	80733.4	0.808578	-
Palmitic acid	255.232/255.232	10.97	C18	C00249	HMDB0000220	Cytoplasm	Lipids and lipid-like molecules	Fatty Acyls	Fatty acids and conjugates	Long-chain fatty acids	487697	420435	745650	518126	534419	838040	725209	988295	782434	1.41429e+06	672462	947726	474410	632021	745769	580966	921822	681412	977060	665910	778338	1.20005e+06	559514	529333	810269	813482	790258	0.0156388	1.16693	0.384019	728884	1.13492	-
Palmitoleic Acid	253.232/253.232	10.49	C18	C08362	HMDB0003229	Extracellular	Lipids and lipid-like molecules	Fatty Acyls	Fatty acids and conjugates	Long-chain fatty acids	64709.3	69300.9	85552.3	55894.9	51657.9	54659.1	56412.1	78340.5	53320.3	101130	64270.6	105853	291203	69659.2	63901.4	58573.7	72190.1	60545.7	61127.8	52361.5	58155.9	119660	78510.2	42229.5	91994.7	101872	86674.1	0.0824664	0.668825	0.408538	85676.5	0.823058	-
Palmitoylethanolamide	300.3/62.1	10.25	C18	C16512	HMDB0002100	Extracellular	Organic acids and derivatives	Carboximidic acids and derivatives	Carboximidic acids	Carboximidic acids	34440.6	33943.5	46433	20099.5	36274.2	33268.3	39521.9	37712.1	50323.1	49920.2	22305.6	71304.9	24830.6	31932.3	44796.1	23044.3	55636.4	30817.5	40196.6	37678.1	44421.3	55902.1	27824.9	18005.6	36925.4	35966.8	36613.7	0.0133952	1.06146	0.777416	36257.1	0.730532	-
Pantothenic acid(VB5)	218.1/88.04	4.23	Amide	C00864	HMDB0000210	Extracellular	Organic oxygen compounds	Organooxygen compounds	Alcohols and polyols	Secondary alcohols	89184.7	85420.3	82993.9	73348	153425	152046	33036.7	27165.1	71384.3	61706.3	71034.4	70132.5	184437	75125.3	91139.1	86763.4	63476.1	82362.8	57831.7	66221.8	45817	84363.5	63112.9	70947	72004.4	60805.9	64359.8	0.0870684	0.665681	0.111996	80966.4	0.611837	-
Pentadecanoic acid	241.217/241.217	10.5	C18	C16537	HMDB0000826	Cytoplasm	Lipids and lipid-like molecules	Fatty Acyls	Fatty acids and conjugates	Long-chain fatty acids	28141.9	24409.9	43844.4	20615.7	33983.3	26729.8	44144.3	41329.7	42433.6	36843.6	20840.4	58873.6	23907	29482.3	37698.7	19460.9	40310.9	24450.2	39185.6	29148.2	35920.2	47569.1	25181.7	24465.7	26393.3	29767.5	34386.3	0.132946	1.14922	0.402746	31398.4	1.17565	-
Petroselinic acid	281.2/281.2	10.99	C18	C08363	HMDB0002080	Extracellular	Lipids and lipid-like molecules	Fatty Acyls	Fatty acids and conjugates	Long-chain fatty acids	66686.4	117085	100048	68000.5	51102.7	55233.6	69021.1	45720.4	57532.3	49519.1	22712.7	114940	259752	82465	113391	58606.2	167150	56112	72593.7	51942.6	82498.8	74215.4	50025.8	38058.4	68526.4	75992.5	64711.5	0.0822752	0.500809	0.0919047	92234.3	0.983538	-
Phenylacetylglutamine	263.1/145.1	2.79	Amide	C04148	HMDB0006344	Cytoplasm	Organic acids and derivatives	Carboxylic acids and derivatives	Amino acids, peptides, and analogues	N-acyl-alpha amino acids	3088.49	3103.44	3096.99	3068.27	3055	3072.9	3082.58	3079.06	3063.33	3073.24	3072.26	3078.94	3053.86	3063.22	3142.62	3064.3	3084.28	3049.8	3074.77	3072.16	3063.94	3065.27	3060.63	3041.58	3081.27	3082.37	3093.82	0.00225281	0.995681	0.394061	3069.7	1.34485	-
Phenylalanylalanine	237.1/120.1	1.89	C18		HMDB0028988		Organic acids and derivatives	Carboxylic acids and derivatives	Amino acids, peptides, and analogues	Dipeptides	4097.26	6996.82	4024.26	3304.72	1884.06	2168.23	1927.89	2348.63	2301.67	7627.63	5028.74	5846.49	2045.91	2940.39	2900.43	3341.43	5548.94	2697.59	3369.58	3633.96	3442.17	3387.97	4394.77	1467.41	3418.27	3628.41	3757.95	0.0475992	1.01136	0.95461	3264.21	0.609097	-
Phosphoserine	186/88	9.61	Amide	C01005	HMDB0000272		Organic acids and derivatives	Carboxylic acids and derivatives	Amino acids, peptides, and analogues	L-alpha-amino acids	11612.9	11920.1	14000.3	10018.3	8115.23	10635.6	7893.19	7226.57	8723.28	8345.39	9728.48	9624.65	8911.19	15551.4	7737.29	10104.2	15479.1	7104.7	8991.92	9499.3	15726.8	7351.61	16659	6718.82	10114.1	9420.14	10346	0.0483699	1.00092	0.996695	10819.6	0.802701	-
Proline	116.1/70.1	5.26	Amide	C00148	HMDB0000162	Cytoplasm	Organic acids and derivatives	Carboxylic acids and derivatives	Amino acids, peptides, and analogues	Proline and derivatives	785211	1.36336e+06	888021	649287	900749	978757	885974	842129	1.40649e+06	1.17981e+06	888508	1.06349e+06	1.46441e+06	821572	896559	714404	682074	556797	817775	709440	697807	770543	814379	665924	841402	767575	812680	0.046103	0.8715	0.42864	800974	0.998187	-
Propionylcarnitine	218.1/85.1	4.14	Amide	C03017	HMDB0000824		Lipids and lipid-like molecules	Fatty Acyls	Fatty acid esters	Acyl carnitines	871.943	1428.68	1330.37	1269.94	1534.92	1797.56	1393.16	1550.79	1186.86	965.328	1159.87	1110.56	707.45	1175.02	893.407	926.377	666.729	1063.17	695.838	781.861	767.071	621.853	878.558	542.256	1197.59	1111.69	1228.23	0.0512346	0.789271	0.070765	809.965	0.774553	-
Protocatechuic acid	153/109.1	1.58	C18	C00230	HMDB0001856		Benzenoids	Benzene and substituted derivatives	Benzoic acids and derivatives	Hydroxybenzoic acid derivatives	2044.84	1720.84	2623.21	1535.03	2596.9	2393.13	3439.52	2843.83	2596.9	3505.15	2340.66	2661.19	1535.46	2232.43	2709.83	2269.28	2542.06	2150.38	2542.06	2393.13	2432.72	2518.74	2542.06	2486.14	3137.68	2591.06	2587.69	0.114196	1.10978	0.171525	2362.86	1.36352	-
Quinic acid	191.06/85.03	6.92	Amide	C00296	HMDB0003072	Cytoplasm	Organic oxygen compounds	Organooxygen compounds	Alcohols and polyols	Quinic acids and derivatives	465.025	1046.52	676.382	599.594	537.366	323.923	703.653	767.946	537.366	645.577	776.563	776.948	607.039	475.13	925.18	717.633	702.937	484.45	571.169	460.989	620.19	550.928	633.668	678.244	626.245	601.191	524.984	0.0902864	0.89848	0.402404	618.963	0.775415	-
Ribonic acid	165/75	6.87	Amide	C01685	HMDB0000867		Organic oxygen compounds	Organooxygen compounds	Carbohydrates and carbohydrate conjugates	Sugar acids and derivatives	238.843	213.04	794.672	217.876	396.145	437.955	199.361	505.603	266.644	212.011	319.807	240.521	513.133	285.312	5081.28	244.579	300.691	283.716	260.426	199.673	446.914	289.734	656.199	274.025	364.852	345.468	263.494	0.16575	0.317046	0.360357	736.307	0.556485	-
Ricinoleic acid	297.2/183.1	9.13	C18	C08365	HMDB0034297	Extracellular	Lipids and lipid-like molecules	Fatty Acyls	Fatty acids and conjugates	Long-chain fatty acids	110.036	115.483	146.803	71.951	204.971	90.1141	150.679	164.983	122.397	140.286	107.489	336.606	92.4739	121.276	142.044	114.164	266.972	86.8439	195.188	112.649	123.704	198.496	118.987	168.719	152.533	155.168	116.189	0.154168	1.11407	0.630692	145.126	0.974568	-
S-Adenosylmethionine	399/250	8.8	Amide	C00019	HMDB0001185		Nucleosides, nucleotides, and analogues	5'-deoxyribonucleosides	5'-deoxy-5'-thionucleosides	5'-deoxy-5'-thionucleosides	45898.4	57814.6	50917	40696.9	91301.8	71703.1	44666.8	44795.9	80626.1	60480.4	55184.4	58416.9	122279	67900.4	58873.6	41242.3	36567.5	44693.4	43784.4	45048.3	43903.6	63573.7	47728.5	52508	86403.9	61045.9	70725.3	0.175961	0.79812	0.37122	55675.2	0.531956	-
Sarcosine	90.1/44.01	6.16	Amide	C00213	HMDB0000271	Extracellular	Organic acids and derivatives	Carboxylic acids and derivatives	Amino acids, peptides, and analogues	Alpha amino acids	719924	1.02896e+06	779770	700370	1.05678e+06	989108	596882	631349	1.14165e+06	920518	804612	1.00637e+06	1.24828e+06	805232	926137	750056	612431	714612	695726	647252	619209	791092	704214	707141	819722	791765	812655	0.0179901	0.823579	0.14701	768449	0.783768	-
Sebacic acid	201.1/139.1	5.53	C18	C08277	HMDB0000792	Membrane	Lipids and lipid-like molecules	Fatty Acyls	Fatty acids and conjugates	Medium-chain fatty acids	11785.3	11118	15069	9042.87	15235.6	11717.9	17958.3	22218.5	15082.3	20691.1	10412.1	19136.6	8048.71	12405.1	13773.9	8799.21	13209	10800.7	15092.7	14118.7	11932.7	21065.1	11238.6	12134.4	13535.3	14061.7	14193.5	0.0250018	1.27665	0.111449	12718.2	1.4541	-
Serotonin	177.2/160.1	1.19	C18	C00780	HMDB0000259	Cytoplasm	Organoheterocyclic compounds	Indoles and derivatives	Tryptamines and derivatives	Serotonins	26029.8	18771.5	26104.4	17234.7	41602.4	36662	36117.5	36155.6	26002.7	36205.6	24712.7	30364.8	19220.2	34366.5	39094.7	27724.6	33794.3	25513.3	30795.4	17266.7	11661.7	23262.5	20112.5	26262.8	29150.7	29897.5	26943.2	0.0535915	0.719821	0.0637721	25756.3	0.92507	-
Spermidine	146.2/72.2	-0.01	C18	C00315	HMDB0001257	Cytoplasm	Organic nitrogen compounds	Organonitrogen compounds	Amines	Dialkylamines	107.959	84.2924	154.435	80.3791	150.512	122.011	180.644	243.963	164.388	204.691	94.469	197.516	71.8992	124.066	128.234	85.2228	132.345	103.985	148.882	147.829	138.931	230.477	104.738	128.487	136.216	124.876	140.784	0.0233199	1.39271	0.0626367	128.758	1.48905	-
Stearic acid	283.264/283.264	11.29	C18	C01530	HMDB0000827	Cytoplasm	Lipids and lipid-like molecules	Fatty Acyls	Fatty acids and conjugates	Long-chain fatty acids	114501	103612	144802	65151.9	146436	114533	129859	149667	135139	156672	58456.1	90529.2	85667.6	100680	159007	76697.2	551672	94152	85046.1	105472	928070	201289	89916.5	88042.2	101347	115426	107263	0.0654525	1.40263	0.656628	213809	0.421641	-
Stearylcarnitine	428.3/85.1	10.35	C18		HMDB0000848	Cytoplasm	Lipids and lipid-like molecules	Fatty Acyls	Fatty acid esters	Acyl carnitines	145938	100873	186560	62610.9	200422	152662	150723	140432	241925	111557	56314.7	174097	94039.6	153858	225160	76487.5	178817	96873.3	151018	107174	181986	178909	67498.8	66315.8	96888	97630.3	99187.1	0.0119852	0.912349	0.714674	131512	0.412276	-
Succinic acid	117.1/73	8.23	Amide	C00042	HMDB0000254	Endoplasmic reticulum	Organic acids and derivatives	Carboxylic acids and derivatives	Dicarboxylic acids and derivatives	Dicarboxylic acids and derivatives	112291	128681	130972	146459	178674	167313	169973	177492	175604	178220	217377	186044	176954	135664	160440	153588	111257	163704	184511	115724	121614	125875	150240	116937	132514	122312	137352	0.0587315	0.903834	0.345172	143042	1.06524	-
Taurodeoxycholic acid (TDCA)	498.4/80	7.81	C18	C05463	HMDB0000896	Extracellular	Lipids and lipid-like molecules	Steroids and steroid derivatives	Bile acids, alcohols and derivatives	Taurinated bile acids and derivatives	583.281	610.888	670.554	430.552	605.937	560.591	674.52	824.378	517.351	809.589	534.405	867.555	559.777	471.386	616.904	422.048	676.971	539.535	757.428	625.026	556.212	821.39	518.077	629.337	581.502	597.834	545.633	0.0464399	1.1889	0.120462	599.508	1.46313	-
Tetradecanoylcarnitine	372.3/85.1	8.99	C18		HMDB0005066	Extracellular	Lipids and lipid-like molecules	Fatty Acyls	Fatty acid esters	Acyl carnitines	121756	92637	195731	76521.2	270980	285441	393184	352088	420721	229125	106721	371959	128813	194260	175349	68896.8	119019	76091.9	157599	145704	146721	296840	143420	106950	199742	194973	192737	0.0182721	1.30797	0.277715	146639	1.19239	-
Theophylline	181.1/124	2.29	C18	C07130	HMDB0001889	Cytoplasm	Organoheterocyclic compounds	Imidazopyrimidines	Purines and purine derivatives	Xanthines	112.724	48.944	121.189	97.5134	84.1324	93.4082	125.51	137.697	96.4182	105.885	85.7256	96.4095	42.9055	91.9632	128.523	62.2224	114.713	84.1046	117.112	71.7809	102.343	113.185	59.8855	75.7924	94.5039	86.9212	89.9181	0.042223	1.02987	0.875741	88.7109	0.934165	-
Threonic acid	135.2/74.9	6.59	Amide	C01620	HMDB0000943	Cytoplasm	Organic oxygen compounds	Organooxygen compounds	Carbohydrates and carbohydrate conjugates	Sugar acids and derivatives	3591.34	3676.72	4310.74	4015.47	5231.6	5119.82	3009.98	3628.62	4409.18	3996.03	4272.71	4502.09	6066.01	3770.61	16908.1	3765.26	3142.48	3879.2	3828.73	3306.42	4068.49	3900.57	4987.16	4012.21	4415.79	4244.88	4172.08	0.0292466	0.642219	0.329042	5136.27	0.439527	-
Threonine	120/74	6.71	Amide	C00188	HMDB0000167	Cytoplasm	Organic acids and derivatives	Carboxylic acids and derivatives	Amino acids, peptides, and analogues	L-alpha-amino acids	604299	983683	746534	596021	862508	845170	702927	720540	1.08153e+06	917801	729467	898777	1.06419e+06	731291	822485	661297	508634	562437	611417	541615	552402	577264	592547	501629	724897	654000	686243	0.0515659	0.776234	0.0809723	643934	0.540878	-
Thymidine	241/42	1.46	Amide	C00214	HMDB0000273		Nucleosides, nucleotides, and analogues	Pyrimidine nucleosides	Pyrimidine 2'-deoxyribonucleosides	Pyrimidine 2'-deoxyribonucleosides	4212.36	4024.7	3473	3498.3	3056.6	3940.22	2525.31	2626.76	2533.38	3335.34	3120.65	3135.51	2837.09	2767.52	2991.36	2911.4	3608.2	2921.98	3121.98	2747.87	2675.03	2286.03	2913.63	3168.68	2800.11	2610.23	2596.12	0.0426862	0.937667	0.328245	2912.56	0.993176	-
Trehalose	365.1/202.9	7.75	Amide	C01083	HMDB0000975	Extracellular	Organic oxygen compounds	Organooxygen compounds	Carbohydrates and carbohydrate conjugates	O-glycosyl compounds	151412	97841.9	88018.5	79631.4	86945.5	98740.8	105809	105606	95376.3	114651	130470	94135.1	90187.4	85135.9	83311.8	114458	133719	107711	87519.2	141424	85826	93484.6	126999	81810.9	85792.2	54020.6	68099.9	0.229712	1.00413	0.974716	102632	0.894248	-
Trimethylamine-N-oxide	76.1/58	5.31	Amide	C01104	HMDB0000925	Cytoplasm	Organic nitrogen compounds	Organonitrogen compounds	Aminoxides	Trialkyl amine oxides	3.84856	3.75557	3.90939	3.60698	3.6179	3.91783	4.09763	4.39608	3.96952	3.79922	3.59759	3.67755	3.90319	3.84244	3.85931	3.95276	3.80781	3.62567	4.12126	3.60375	3.90006	3.91737	3.82952	3.79922	4.09037	4.11999	4.17759	0.0107415	1.00783	0.725537	3.84686	1.37461	-
Trimethyllysine	189/84	8.69	Amide	C03793	HMDB0001325		Organic acids and derivatives	Carboxylic acids and derivatives	Amino acids, peptides, and analogues	L-alpha-amino acids	2213.24	4146.57	2005.22	1082.59	776.584	2196.86	800.876	687.994	1843.05	2390.28	1794.28	1930.63	2591.29	1427.33	1243.91	1154.56	1346.87	719.355	764.714	1310.1	1525.84	886.536	1225.75	416.716	1555.66	1544.87	1821.78	0.0955967	0.722554	0.227987	1217.75	0.852739	-
Tryptamine	161.2/144.1	2.67	C18	C00398	HMDB0000303	Cytoplasm	Organoheterocyclic compounds	Indoles and derivatives	Tryptamines and derivatives	Tryptamines and derivatives	2923.53	1626	3206.87	2071.01	3769.67	2806.73	3050.43	3732.95	3123.03	3571.06	2211.76	4830.99	2108.67	3833.76	3134.47	2549.47	3511.87	3427.03	2896.59	1787.21	2826.47	3500.8	2636.11	1238.9	2588.65	2532.45	2685.93	0.0298381	0.801823	0.181963	2787.61	0.429116	-
Tryptophan	205.2/188.1	3.53	Amide	C00078	HMDB0000929	Extracellular	Organoheterocyclic compounds	Indoles and derivatives	Indolyl carboxylic acids and derivatives	Indolyl carboxylic acids and derivatives	422879	651481	379311	320562	422920	534515	328006	334812	551326	490021	384334	396566	632399	389819	403018	353359	316642	300995	286319	308842	302064	276251	335933	262798	360708	328994	341475	0.04648	0.73958	0.0663212	347370	0.620118	-
Tryptophanamide	204.1/187.1	1.42	Amide	C00977	HMDB0013318		Organoheterocyclic compounds	Indoles and derivatives	Tryptamines and derivatives	Tryptamines and derivatives	361.311	420.373	370.189	447.979	395.018	407.973	409.729	417.362	339.176	414.631	388.692	379.251	1364.41	445.697	483.864	412.491	420.714	439.091	420.714	417.137	426.059	407.602	427.625	410.189	416.709	434.623	448.097	0.0363531	0.703628	0.280423	506.3	0.495638	-
Tyrosyl-Alanine	253.3/136.1	3.52	Amide		HMDB0029098		Organic acids and derivatives	Carboxylic acids and derivatives	Amino acids, peptides, and analogues	Dipeptides	21889.2	47853.7	22239.3	21710.2	18628.5	16765.5	10214.3	9563.65	12904.6	25327.8	26079.2	29364.6	16618.8	15009	14269.3	19587	22025.6	13659	17905	20628.2	24513.1	12479.3	28317.2	25209.7	18982.4	17312.1	18571.5	0.0475893	1.27562	0.116116	19185.1	1.22894	-
Uracil	111/42	1.51	Amide	C00106	HMDB0000300		Organoheterocyclic compounds	Diazines	Pyrimidines and pyrimidine derivatives	Pyrimidones	24851.5	49926	30690.8	13541.2	10817	32697	22575.9	22888.5	28408.9	30596.7	21058.8	35910.5	31978.4	32839.8	22621.5	17047.2	27803.5	8167.26	30364.2	16097.6	25694.7	15538.6	23170.4	12274.5	23842.3	24198.3	25560.5	0.036965	0.876706	0.562943	21966.5	0.503788	-
Ureidopropionic acid	133/90	6.17	Amide	C02642	HMDB0000026		Organic acids and derivatives	Organic carbonic acids and derivatives	Ureas	Ureas	156221	184895	186140	167607	270560	246941	97214.2	98472.4	225517	189833	180457	179193	311388	192969	235845	178428	150064	180977	166227	156400	151940	204599	152446	196573	198420	178437	187604	0.0531639	0.822763	0.177007	189821	0.745024	-
Uridine	243/200.1	2.19	Amide	C00299	HMDB0000296		Nucleosides, nucleotides, and analogues	Pyrimidine nucleosides	na	Pyrimidine nucleosides	45373.5	86197.9	88631.6	68611	45510.4	95743.4	62121.4	65766.9	62015.4	66070.3	67117.5	104754	240328	96120.6	99824.1	68447.4	58587.3	68526.5	63848.9	35207.7	87090.4	31492.7	69614.2	24526.1	65261.7	67941.1	73768.9	0.0630461	0.493452	0.102236	78634.5	1.12357	-
Uridine 5'-diphosphate(UDP)	403/111	9.02	Amide	C00015	HMDB0000295		Nucleosides, nucleotides, and analogues	Pyrimidine nucleotides	Pyrimidine ribonucleotides	Pyrimidine ribonucleoside diphosphates	361111	169065	160616	69704.4	58519	203142	16958.9	17702.4	31796.5	25826	66121.5	130124	66376.6	34922.3	92697.8	33011.2	27957.6	37666.8	64712.9	31360.7	22120.3	76977.6	30675.8	61007.1	64304.3	69310.6	65656	0.0389914	0.980255	0.946015	48290.6	0.907425	-
Uridine 5'-monophosphate(UMP)	323/96.9	8.45	Amide	C00105	HMDB0000288		Nucleosides, nucleotides, and analogues	Pyrimidine nucleotides	Pyrimidine ribonucleotides	Pyrimidine ribonucleoside monophosphates	144689	234608	140537	219932	129680	99491.7	156151	137601	125438	160383	183508	134968	137716	135395	139900	145966	131091	175937	157346	135395	137716	118835	110901	157346	113619	89239.1	118280	0.145697	0.944035	0.449439	140295	1.00014	-
Uridine diphosphate glucuronic acid	579/403	9.19	Amide	C00167	HMDB0000935		Organoheterocyclic compounds	Lactones	Gamma butyrolactones	Gamma butyrolactones	14372.8	18699.7	16380.7	14474.1	13720.9	12715.7	19254.3	25222.2	15544.7	17371.3	16413.2	19564.7	13902.8	14208.4	14140.2	15890.8	17722.4	16993.7	25407.6	12041.2	16143.6	13823.2	17005.7	15264.1	12649.1	14126.5	10469.1	0.133359	1.07352	0.58443	16045.3	1.1003	-
Valerylcarnitine	246.1/85.1	2.81	C18		HMDB0013128	Extracellular	Lipids and lipid-like molecules	Fatty Acyls	Fatty acid esters	Fatty acid esters	3012.88	2365.39	3887.5	2319.81	5024.96	4186.13	4046.55	4885.16	4050.27	3525.4	2206.04	4213.84	2366.02	3019.12	3030.1	1995.6	2271	2382.91	2735.28	2344.12	1701.47	2922.93	1928.08	1920.61	3030.77	3027.58	2944.72	0.0162562	0.899616	0.363023	2384.77	0.918742	-
Valylalanine	187.1/88.1	3.56	Amide		HMDB0029120		Organic acids and derivatives	Carboxylic acids and derivatives	Amino acids, peptides, and analogues	Dipeptides	13300.2	35100.8	9915.21	11196.8	4775.43	9326.75	3654.57	2738.01	4773.48	20176.3	22367.2	16724.4	36856.4	9114.44	5884.3	11626.8	18011.7	5379.77	7595.73	15345.4	16636.2	10593.9	21775	4568.87	11724.3	9799.45	10594.6	0.0903481	0.880764	0.760148	13615.7	0.811893	-
Vitamin B1	265.1/122.1	4.71	Amide	C00378	HMDB0000235	Extracellular	Organoheterocyclic compounds	Diazines	Pyrimidines and pyrimidine derivatives	Thiamines	4227.56	5876.48	2743.79	2723.12	5043.82	5961.08	3483.2	4246.44	3800	3668.75	3771.06	3498.23	6792.98	2509.89	4069.38	4392.87	3754.55	2946.96	3693.56	3229.77	3044.71	4939.49	3913.45	4440.63	2893.15	3066.77	2041.27	0.205792	0.950748	0.77404	3977.35	1.003	-
Vitamin B7	245.2/227.2	3.14	C18	C00120	HMDB0000030	Cytoplasm	Organoheterocyclic compounds	Biotin and derivatives	na	Biotin and derivatives	293.722	324.687	302.61	292.336	333.495	301.572	324.687	324.687	333.495	446.567	251.089	315.213	187.849	316.505	301.227	273.971	276.405	255.392	324.687	301.572	256.775	461.185	324.687	324.687	286.793	292.336	360.111	0.160283	1.23722	0.0860174	300.412	1.44363	-
Vitamin B9	442.2/295.1	8.39	Amide	C00504	HMDB0000121	Extracellular	Organic acids and derivatives	Carboxylic acids and derivatives	Amino acids, peptides, and analogues	Glutamic acid and derivatives	46107.5	69227.3	51270.5	59970.3	122897	100796	73245.4	64981	52186.4	49158	48138.1	49517.5	82366.7	60914	81446.4	50498.3	43593.3	64865.9	40561.6	25025.2	37712.2	56074.3	59560.4	55734.6	65336.3	37097.9	32142.2	0.39917	0.71587	0.0583333	54862.8	0.533239	-
Xanthurenate	206.1/159.9	1.94	C18	C02470	HMDB0000881	Membrane	Organoheterocyclic compounds	Quinolines and derivatives	Quinoline carboxylic acids	Quinoline carboxylic acids	998.68	1113.44	1346.21	745.588	1283.26	1031.74	1599.98	1986.1	1718.24	2263.55	786.771	1973.51	1136.53	962.062	1176.27	728.271	709.182	810.787	1324.31	843.478	832.683	1238.32	730.898	709.776	1099.09	1047.76	1182.95	0.0614858	1.02831	0.85272	933.547	1.20242	-

## Sheet: RG_vs_RC
Name	Mass	RT	column	KEGG	HMDB	CellularLocations	SuperClass	Class	SubClass	DirectParent	R-D-2h-1	R-D-2h-2	R-D-2h-3	R-D-2h-4	R-D-2h-5	R-D-2h-6	R-G-2h-1	R-G-2h-2	R-G-2h-3	R-G-2h-4	R-G-2h-5	R-G-2h-6	S-D-2h-1	S-D-2h-2	S-D-2h-3	S-D-2h-4	S-D-2h-5	S-D-2h-6	S-G-2h-1	S-G-2h-2	S-G-2h-3	S-G-2h-4	S-G-2h-5	S-G-2h-6	QC-1	QC-2	QC-3	QC.RSD	Foldchange	pvalue	MEAN	VIP	diff
10E-Heptadecenoic acid	267.232/267.232	10.84	C18		HMDB0304753		Lipids and lipid-like molecules	Glycerophospholipids	Glycerophosphocholines	Phosphatidylcholines	10256.7	8388.47	10270.3	6882.96	7581.92	10790.7	9701.19	15483.8	9468.78	19573	12034.3	11669.5	25834.8	10730.8	9642.92	10037.6	10696.1	8060.26	11294.7	8233.77	6391.46	14660.1	10006.2	8467.25	11010.1	11169.9	11269.8	0.0117494	1.4386	0.0440226	11008.5	1.26444	diff
1-Methyladenosine	282/150	3.96	Amide	C02494	HMDB0003331		Nucleosides, nucleotides, and analogues	Purine nucleosides	na	Purine nucleosides	455.483	649.732	609.82	353.968	456.595	628.49	721.518	692.897	1016.65	775.534	739.147	946.155	1696.6	526.371	533.113	424.223	422.666	307.853	625.261	472.088	637.3	586.821	535.358	490.955	617.312	582.115	667.654	0.0690799	1.55097	0.00271668	670.499	1.74856	diff
2-Aminoisobutyric acid	104/58	5.88	Amide	C03665	HMDB0001906		Organic acids and derivatives	Carboxylic acids and derivatives	Amino acids, peptides, and analogues	Alpha amino acids	336.652	498.243	601.743	504.464	1005.74	799.407	951.103	924.536	1282.43	990.119	861.641	1082.54	1019.4	631.504	717.501	507.823	337.266	425.919	679.77	504.733	403.843	538.637	635.514	611.614	677.123	599.029	705.177	0.0832847	1.62626	0.00703429	819.884	1.69627	diff
2'-Deoxyadenosine 5'-triphosphate(dATP)	492/136	9.1	Amide	C00131	HMDB0001532		Nucleosides, nucleotides, and analogues	Purine nucleotides	Purine deoxyribonucleotides	Purine 2'-deoxyribonucleoside triphosphates	4530.27	3258.45	4005.67	3953.52	6293.64	4862.5	2384.86	2860.31	3742.73	4029.57	3762.27	3407.23	4268.45	3017.5	3103.2	3629.54	2531	4753.11	3593.74	4067.78	3139.15	3975.17	2597.36	3056.31	3547.18	2252.12	3575.08	0.2419	0.750332	0.047743	3924.25	0.939443	diff
2'-Deoxyguanosine 5'-diphosphate（dGDP）	426/79	9.25	Amide	C00361	HMDB0000960		Phenylpropanoids and polyketides	Cinnamic acids and derivatives	Hydroxycinnamic acids and derivatives	Hydroxycinnamic acids	939498	713076	624903	620464	960619	765016	522243	544201	676128	542915	705980	591609	557733	435399	379430	498216	444340	717436	327632	541317	332544	570065	388300	355023	709911	772285	800351	0.0608422	0.774958	0.0299914	683888	1.11852	diff
2-Hydroxyphenethylamine	120/91	1.44	C18	C02735	HMDB0001065		Organic nitrogen compounds	Organonitrogen compounds	Amines	Aralkylamines	480538	534850	647550	366867	530180	521292	693127	882730	775592	947009	458592	813817	520612	566202	626731	397782	559824	421074	579461	425797	362553	442887	403242	333198	544021	570502	556753	0.0237729	1.48343	0.0108548	637679	1.62222	diff
2-Methylcitric Acid	205/125	9.45	Amide	C02225	HMDB0000379		Organic acids and derivatives	Carboxylic acids and derivatives	Tricarboxylic acids and derivatives	Tricarboxylic acids and derivatives	832.035	790.195	785.452	811.104	798.443	786.911	737.33	758.346	730.277	770.724	777.653	764.609	771.394	803.928	733.515	783.861	766.565	810.622	762.549	774.387	803.883	756.71	757.075	754.309	807.053	875.547	862.311	0.0107713	0.944797	0.0019784	778.59	0.258152	diff
2-Phosphoglyceric acid	185/78.9	9.56	Amide		HMDB0000362		Organic oxygen compounds	Organooxygen compounds	Carbohydrates and carbohydrate conjugates	Sugar acids and derivatives	105832	71318.3	88747.9	94280.4	45432.9	148134	20546.9	21956	18140.5	34913	60011	37361.2	28600	53183.3	31099.3	97773.2	95768.6	51874.4	72864.4	88748.4	32758.1	29375.2	34827.2	12656.2	70749.4	62548.3	72929.1	0.0796268	0.348407	0.00304968	62222.8	1.57145	diff
2-Pyrocatechuic acid	153/109	2.09	C18	C00196	HMDB0000397		Benzenoids	Benzene and substituted derivatives	Benzoic acids and derivatives	Salicylic acids	2951.53	2390.47	3610.78	2247.9	3552.75	2908.43	4520.5	5456.39	3983.25	4823.77	2698.72	4319.67	2143.12	3128.89	3553.77	2190.52	3786.26	2934.57	3911.5	3271.06	2971.66	4811.76	2857.63	3528.9	3235.27	3481.93	3392.42	0.0370544	1.46091	0.012231	3622.01	1.60238	diff
3-Aminosalicylic acid	152.1/108.1	0.48	C18		HMDB0001972		Benzenoids	Benzene and substituted derivatives	Benzoic acids and derivatives	Aminosalicylic acids	23983.7	17033.3	30872.4	17958.4	26303.2	22570.5	34927.6	45125	29623.5	37225.9	19633.5	33900.5	11432	24634.9	24906.8	16342.7	28003.6	22595.8	28591.9	28897.4	27724.1	40014.7	24721.2	28973.8	26763.7	25736.6	26830.8	0.0231925	1.44488	0.0295571	28263.1	1.51075	diff
3-Methyladipic acid	159.1/95.1	3.03	C18		HMDB0000555	Cytoplasm	Lipids and lipid-like molecules	Fatty Acyls	Fatty acids and conjugates	Medium-chain fatty acids	1029.02	718.748	927.249	668.646	1357.69	1317.48	1541.28	1207.26	1472.55	1505.95	922.536	1927.77	674.46	1118.92	1014.34	887.303	937.392	818.566	897.177	1341.46	1230.41	1787.86	1053.88	1178.72	1268.07	1068.86	1389.16	0.0644465	1.42509	0.0415323	1216.35	1.44691	diff
3-Phosphoglycerate	185/79	9.8	Amide	C00597	HMDB0000807	Cytoplasm	Organic oxygen compounds	Organooxygen compounds	Carbohydrates and carbohydrate conjugates	Sugar acids and derivatives	152275	98796.3	122260	128309	72905.2	209729	25706.3	30010.5	23687.8	42648.5	79841.3	50333.6	39634.2	77236.4	43687.9	137719	141742	72469.2	104819	128957	45999.2	39096.8	48117.5	16089.3	95999.7	98610.8	97519.6	0.0134673	0.321607	0.00183773	86375.2	1.62416	diff
5'-Methylthioadenosine	298/136.2	2.49	C18	C00170	HMDB0001173	Cytoplasm	Nucleosides, nucleotides, and analogues	5'-deoxyribonucleosides	5'-deoxy-5'-thionucleosides	5'-deoxy-5'-thionucleosides	104060	111277	150350	86118.1	210625	154203	207758	220707	260455	241393	113483	242071	149042	156594	243535	122429	121855	132191	216480	135535	105628	284808	123469	177961	158578	154741	160589	0.0188101	1.5746	0.020174	175208	1.58704	diff
Adenosine 2',3'-cyclic phosphate	330/136	4.15	Amide	C02353	HMDB0011616		Nucleosides, nucleotides, and analogues	Purine nucleotides	Cyclic purine nucleotides	2',3'-cyclic purine nucleotides	236.808	231.512	354.719	139.27	164.024	270.318	132.914	109.927	169.988	146.037	137.389	121.166	119.835	126.571	110.2	130.71	139.237	89.5305	125.272	88.5545	81.6741	102.242	124.319	67.0665	112.695	65.087	49.5975	0.433853	0.585272	0.0143149	184.506	1.35157	diff
Adenosine-3',5'-cyclic monophosphate(cAMP)	328/134	4.27	Amide	C00575	HMDB0000058	Cytoplasm	Nucleosides, nucleotides, and analogues	Purine nucleotides	Cyclic purine nucleotides	3',5'-cyclic purine nucleotides	26747.9	32279.9	49370.6	17004.6	27209.4	46468.6	19865.2	15672.8	27110.9	21529.6	20773	17887.1	20606.1	17579.4	20416.8	17549.7	19041.4	15681.4	14305.7	17663.7	15950.9	18391	15646	15250.1	14390.8	11654.1	12310.1	0.111758	0.617028	0.0384641	26826.6	1.14485	diff
Adenosine 3',5'-diphosphate	426/134	9.7	Amide	C00054	HMDB0000061		Nucleosides, nucleotides, and analogues	Purine nucleotides	Purine ribonucleotides	Purine ribonucleoside 3',5'-bisphosphates	1.03454e+06	1.0474e+06	730301	749525	1.18346e+06	858736	636675	752595	832433	626861	785577	752464	553073	553285	452192	498681	469987	850665	361759	603865	366863	644258	446984	462948	844369	820633	866168	0.0269926	0.782769	0.0323808	832547	1.04544	diff
Adenosine-5'-diphosphate(ADP)	426/159	8.91	Amide	C00008	HMDB0001341		Nucleosides, nucleotides, and analogues	Purine nucleotides	Purine ribonucleotides	Purine ribonucleoside diphosphates	446869	366154	297336	302921	449118	411156	263837	261854	336374	285948	348153	305601	254651	208133	196654	224819	227322	356774	162408	267428	164454	301501	188549	188825	344079	368655	377730	0.0478982	0.79249	0.0317515	339610	1.1095	diff
Alpha-aminobutyric acid	104.0/58.1	5.78	Amide	C05145	HMDB0003911	Cytoplasm	Organic acids and derivatives	Carboxylic acids and derivatives	Amino acids, peptides, and analogues	Beta amino acids and derivatives	755.073	819.227	905.685	850.361	1161.56	971.508	1077.36	1202.13	1296.01	1122.92	991.261	1182.61	1205.06	867.725	903.835	822.016	787.038	769.697	968.84	795.43	795.841	813.982	835.594	817.469	1001.21	915.316	885.313	0.0644046	1.25787	0.00910137	1027.98	1.73543	diff
Benzamide	122.1/105.01	2.27	C18	C09815	HMDB0004461		Benzenoids	Benzene and substituted derivatives	Benzoic acids and derivatives	Benzamides	1200.03	1236.35	1667.84	912.78	1352.71	1188.69	2076.31	1969.52	1466.68	2143.77	1050.69	2044.71	1130.4	1356.69	1591.49	1178.16	1614.27	1190.68	1893.61	1268.79	1053.51	1794.46	1220.77	1300.44	1368.77	1424.06	1369.71	0.0228147	1.42248	0.0266338	1525.84	1.56221	diff
Chenodeoxycholic acid （CDCA）	391.4/391.401	9.01	C18	C02528	HMDB0000518	Extracellular	Lipids and lipid-like molecules	Steroids and steroid derivatives	Bile acids, alcohols and derivatives	Dihydroxy bile acids, alcohols and derivatives	1483.84	1113.3	1824.98	1040.23	1782.17	1424.82	2336.61	3125.08	1504.05	2264.65	1261.57	2223.85	1264.2	1643.74	1566.86	1012.54	2263.12	1834.25	2060.09	1510.37	1195.11	2200.48	1157.41	864.204	3616.84	3103.49	3536.72	0.0807768	1.46676	0.0496743	1782.1	1.46475	diff
Cholesterol sulfate	465.3/96.9	11.44	C18	C18043	HMDB0000653		Lipids and lipid-like molecules	Steroids and steroid derivatives	Cholestane steroids	Cholesterols and derivatives	19881.6	15251.6	18544	18998.8	22069.7	22449.7	27165.9	32499.1	20137.2	41538.8	26098.9	23896.7	13430.8	21489.1	20055.7	22595.4	25041.1	20596.5	25514.3	17945.2	11743.3	27948.3	18637.5	25435.4	17827.9	19820.2	18321.2	0.0556154	1.46197	0.0199283	24044.3	1.39333	diff
Creatinine	114.1/44	2.13	Amide	C00791	HMDB0000562	Cytoplasm	Organic acids and derivatives	Carboxylic acids and derivatives	Amino acids, peptides, and analogues	Alpha amino acids and derivatives	6693.17	5229.75	4880.26	4236.05	5679.46	6686.4	3307.64	3541.51	5605.64	4188.51	4189.58	4838.94	5705.84	5308.85	5127.2	4492.41	3638.1	3988.66	4270.15	3642.53	4272.16	4410.75	6117.68	3597.14	5097.74	4902.32	4981.42	0.0196845	0.7685	0.0356953	4923.08	1.32023	diff
Cytidine triphosphate	482/159	9.73	Amide	C00063	HMDB0000082		Organic oxygen compounds	Organooxygen compounds	Carbohydrates and carbohydrate conjugates	Pentose phosphates	63679.5	60179.7	64425.5	53854.9	56439.7	79892.6	36256.9	36256.9	52890.2	40426.1	36256.9	36256.9	28295.9	51844.8	51627.1	52064.2	28619.1	58219.4	36256.9	52933.6	31110.7	52966.2	19972	40426.1	51705.7	53180.2	56878.3	0.0475196	0.629753	0.000507177	51401.3	1.76388	diff
Decanoylcarnitine	316.3/85.1	6.77	C18		HMDB0000651	Extracellular	Lipids and lipid-like molecules	Fatty Acyls	Fatty acid esters	Acyl carnitines	80.6769	76.8701	172.783	43.126	276.915	176.731	1452.6	1130.81	675.644	317.064	79.2061	421.064	7.24498	44.8519	80.1614	36.7366	74.0111	30.0926	85.9395	87.2463	32.9502	194.718	19.4869	129.067	171.996	189.592	190.344	0.0564363	4.92851	0.0309788	408.624	1.29443	diff
D-glucosamine 1-phosphate	258.04/79.1	8.89	Amide	C06156	HMDB0001109		Organic oxygen compounds	Organooxygen compounds	Carbohydrates and carbohydrate conjugates	Monosaccharide phosphates	23081.8	23075.3	26251.7	17494	18726.3	21244.1	12163.2	16028.3	16662.7	19114.1	18777.4	16796.4	18824.7	15604.3	14368.9	14994.8	18418.9	12050.3	13455	14656.7	13368.8	11266	13800.4	9571.26	18170.5	19753.9	18818.3	0.0420869	0.766458	0.012231	19117.9	1.13029	diff
Dodecanoic acid	199.17/199.17	9.41	C18	C02679	HMDB0000638	Cytoplasm	Lipids and lipid-like molecules	Fatty Acyls	Fatty acids and conjugates	Medium-chain fatty acids	22041.8	17571.3	31052	14058.7	29205.6	26787.7	40672.7	34328.7	28740.6	43086	18446.7	41635.8	19067.8	22867.3	26294.7	19666.3	36284.7	19380.4	29964.1	24616.7	19864.1	38288.9	24401.3	18405.9	26650.1	27783.8	28163.8	0.0286035	1.4704	0.0430302	28969	1.49076	diff
D-Ribose 5-phosphate	229/79	8.71	Amide	C00117	HMDB0001548		Organic oxygen compounds	Organooxygen compounds	Carbohydrates and carbohydrate conjugates	Pentose phosphates	8.27568e+06	6.31945e+06	1.00658e+07	1.01374e+07	5.40826e+06	1.08575e+07	4.46972e+06	5.1907e+06	5.38507e+06	5.02955e+06	8.65026e+06	7.269e+06	2.18078e+07	8.40862e+06	9.46924e+06	9.41632e+06	7.63642e+06	9.0471e+06	6.01263e+06	5.77798e+06	7.37145e+06	3.69639e+06	6.41712e+06	3.14147e+06	9.17048e+06	8.21158e+06	8.97656e+06	0.057704	0.704885	0.0497157	7.25486e+06	1.1289	diff
Flavin adenine dinucleotide(FAD)	784/346	8.31	Amide	C00016	HMDB0001248		Nucleosides, nucleotides, and analogues	Flavin nucleotides	na	Flavin nucleotides	130272	154961	149457	131675	130340	124890	98576.4	107372	98912.3	101329	135545	128436	122707	123717	110684	129187	95065.9	93649	64697.8	113079	57001.4	80051	86383.6	49626.5	136652	110156	149901	0.153035	0.815695	0.0122374	124314	0.947346	diff
Gallic acid	169/125	0.76	C18	C01424	HMDB0005807		Benzenoids	Benzene and substituted derivatives	Benzoic acids and derivatives	Gallic acids	587.913	692.893	681.163	602.69	908.216	692.615	1082.9	1220.74	975.837	952.032	712.685	932.63	508.756	641.793	761.579	381.694	592.612	486.959	726.453	595.497	658.811	732.363	686.426	748.818	625.969	634.261	654.447	0.0314536	1.41084	0.00655037	836.859	1.63903	diff
gamma-Glutamyl-methionine	279.1/150.1	7.6	Amide		HMDB0034367		Organic acids and derivatives	Carboxylic acids and derivatives	Amino acids, peptides, and analogues	Dipeptides	2456.28	4239.06	3042.11	2591.81	2686.16	3872.35	3461.65	3744.18	4157.39	3964.61	3810.85	4103.4	20792	3755.32	3706.78	2581.09	2451.57	2088.32	2048.58	1675	1958.08	1151.45	2214.08	1623.94	3998.62	3417.99	4442.22	0.129939	1.23054	0.046372	3510.82	1.54067	diff
Glucose 6-phosphate （G6P）	259/97	8.97	Amide	C00092	HMDB0001401	Endoplasmic reticulum	Organic oxygen compounds	Organooxygen compounds	Carbohydrates and carbohydrate conjugates	Hexose phosphates	259755	232571	196921	279319	259177	202306	94520.9	114067	194503	159044	192911	131241	413172	128386	222747	230439	135224	866208	106859	125104	75981.1	117237	110518	114725	264624	294829	295986	0.0623618	0.61976	0.00193729	193028	1.45556	diff
Hippuric acid	180.1/105	2.52	C18	C01586	HMDB0000714	Cytoplasm	Benzenoids	Benzene and substituted derivatives	Benzoic acids and derivatives	Hippuric acids	1263.1	914.957	1240.74	910.993	1008.31	1306.01	2549.79	3844.44	3035.64	3571.4	2026.16	2983.61	916.486	1289.07	1572.66	1207.56	1573.02	965.718	3383.36	2286.24	1688.43	2926.2	1795.66	1784.21	1859.67	2049.73	1993.16	0.0496015	2.71083	5.00544e-05	2054.6	1.78079	diff
Indole-3-acetamide	175.1/130.1	2.9	C18	C02693	HMDB0029739	Cytoplasm	Organoheterocyclic compounds	Indoles and derivatives	Indoles	3-alkylindoles	26.0586	25.8047	30.0497	19.4664	27.4075	24.2609	40.4686	39.6898	29.0822	45.1243	21.865	39.0648	26.2343	26.1491	31.181	20.9338	29.6519	24.532	29.9472	27.5853	21.3084	37.5783	25.6565	29.4335	26.4576	26.6494	27.4526	0.0196582	1.40671	0.0215663	30.6952	1.56487	diff
Indole-3-lactic Acid	206.2/187.9	3.74	C18	C02043	HMDB0000671		Organoheterocyclic compounds	Indoles and derivatives	Indolyl carboxylic acids and derivatives	Indolyl carboxylic acids and derivatives	5566.08	4488.73	6649.26	3917.83	7543.25	6375.58	9029.27	10440.2	7710	9343.05	5163.62	8094.2	3817.91	5944.01	6384.1	4101.21	5523.36	6264.14	7194.06	6346.89	5433.01	7465.82	5469.38	5629.77	7183.72	6344.54	6326.75	0.0739941	1.44121	0.0209194	7026.76	1.56696	diff
Inosine 5'-diphosphate(IDP)	427/159	9.28	Amide	C00104	HMDB0003335		Nucleosides, nucleotides, and analogues	Purine nucleotides	Purine ribonucleotides	Purine ribonucleoside diphosphates	102521	81831.8	79571.9	68304.1	105124	85929.5	60876.6	63380.8	73965.4	61920.3	78531.6	66898.3	61345.7	50171	44981.5	57242.9	50625.2	80769	34269.7	56869.2	42507.5	60432.2	45921.3	43113.6	82128.4	83731.2	90061.8	0.049174	0.775056	0.0126725	77404.6	1.21474	diff
Isodeoxycholic acid (IsoDCA)	391.3/391.3	9.06	C18	C17661	HMDB0002536	Extracellular	Lipids and lipid-like molecules	Steroids and steroid derivatives	Bile acids, alcohols and derivatives	Dihydroxy bile acids, alcohols and derivatives	1012.93	913.357	1265.36	776.945	1321.26	1116.04	1857.83	2231.46	1130.69	1831.18	914.768	2076.36	865.06	1364.54	1282.85	982.047	2027.83	1214.03	1706.29	1003	1065.03	1678.69	721.238	821.358	2576.28	2510.94	2599.33	0.0178948	1.56767	0.0261194	1370.68	1.55592	diff
Linoleyl carnitine	424.2/85.1	9.47	C18		HMDB0006469	Cytoplasm	Lipids and lipid-like molecules	Fatty Acyls	Fatty acid esters	Acyl carnitines	293614	242222	344449	191683	306007	282098	442587	449941	305683	445829	240762	471796	215415	301679	356481	228257	330363	317750	373007	305790	251921	515045	293615	288350	330330	327931	303261	0.0467513	1.41957	0.0263691	334723	1.54981	diff
Lipoamide	206/189	4.63	C18	C00248	HMDB0000962	Membrane	Organoheterocyclic compounds	Dithiolanes	Lipoamides	Lipoamides	338.711	312.505	407.878	233.857	351.615	306.423	508.834	392.639	383.605	525.858	276.059	513.372	255.192	348.642	369.703	247.921	391.231	331.263	416.633	336.372	262.323	479.765	291	321.193	356.538	340.935	346.021	0.0228777	1.33285	0.0438318	379.28	1.45924	diff
Malonic acid	103/59.02	8.23	Amide	C04025	HMDB0000691	Cytoplasm	Organic acids and derivatives	Carboxylic acids and derivatives	Dicarboxylic acids and derivatives	Dicarboxylic acids and derivatives	392919	452626	403468	403468	413282	323104	452626	452626	403495	452626	452626	452626	388276	403468	403468	424566	452626	403468	452626	403468	403468	405436	398898	452626	424566	378242	407595	0.0580874	1.11627	0.035694	421291	1.13506	diff
Mannose 6-phosphate	258.9/96.9	8.97	Amide	C00275	HMDB0001078		Organic oxygen compounds	Organooxygen compounds	Carbohydrates and carbohydrate conjugates	Hexose phosphates	1.49256e+06	1.51245e+06	1.13014e+06	1.6653e+06	1.38971e+06	1.21228e+06	492376	702520	1.05456e+06	910247	1.22243e+06	787794	2.07002e+06	748719	1.20142e+06	1.29494e+06	768275	4.40095e+06	552374	711444	413749	667181	636839	624352	1.42564e+06	1.41926e+06	1.48957e+06	0.0269136	0.615288	0.00240655	1.13103e+06	1.42798	diff
Myristic acid	227.201/227.201	10.36	C18	C06424	HMDB0000806	Cytoplasm	Lipids and lipid-like molecules	Fatty Acyls	Fatty acids and conjugates	Long-chain fatty acids	221792	133117	162510	176530	156074	183514	270739	408421	210292	552320	308938	288584	204389	167778	152738	192788	188075	231340	218436	161985	105666	374309	239240	202209	192486	250620	243009	0.138155	1.97312	0.00862222	256069	1.43315	diff
N-Acetylmethionine	190/142	2.1	C18	C02712	HMDB0011745		Organic acids and derivatives	Carboxylic acids and derivatives	Amino acids, peptides, and analogues	Methionine and derivatives	8023.52	10345.7	9058.75	4573.52	6427.16	7403.69	8654.64	10599.6	10524.4	14453.4	7383.96	14015.6	10727.1	9479.85	10475.2	6804.6	9769.99	6745.58	8211.44	4834.74	4332.15	6880.05	5970.1	4180.31	8052.46	8197.93	7929.18	0.016691	1.43199	0.0423255	9288.66	1.40389	diff
Octanoylcarnitine	288.1/85.1	5.32	C18	C02838	HMDB0000791	Membrane	Lipids and lipid-like molecules	Fatty Acyls	Fatty acid esters	Acyl carnitines	39.0513	35.1682	66.8618	7.87842	65.3152	44.0933	435.411	313.91	209.462	133.896	27.8971	136.612	9.5346	32.7091	8.3627	12.3292	7.12413	7.99709	41.972	29.6125	19.4009	62.7719	19.2184	45.5799	60.3853	60.6934	59.4517	0.0107446	4.86588	0.0197758	126.296	1.36378	diff
Ophthalmic acid	290/161	8.25	Amide	C21016	HMDB0005765		Organic acids and derivatives	Carboxylic acids and derivatives	Amino acids, peptides, and analogues	Oligopeptides	21322.9	26528.1	24625.5	22363.7	42002.7	33236.7	107642	115721	139548	92990.6	95278.6	115639	37211.7	22130.7	21999.2	18998.2	15678.2	18235.5	60020	79361.6	61817.1	100021	82778.8	88459.9	64242.4	63595.6	63082.7	0.00913161	3.92063	7.6388e-07	69741.6	1.86508	diff
Oxidized glutathione	611.1/306.1	10.26	Amide	C00127	HMDB0003337		Organic acids and derivatives	Carboxylic acids and derivatives	Amino acids, peptides, and analogues	Peptides	1.31045e+07	8.4395e+06	1.26183e+07	1.22633e+07	1.66669e+07	1.7061e+07	4.03946e+06	5.47051e+06	1.60872e+07	6.21969e+06	6.14225e+06	6.65762e+06	1.50916e+07	1.09639e+07	1.0381e+07	9.85563e+06	7.21797e+06	1.17357e+07	5.12421e+06	1.18458e+07	1.3932e+07	1.42713e+07	8.5076e+06	5.33724e+06	1.28526e+07	1.39265e+07	1.44453e+07	0.0591135	0.556641	0.0224225	1.03975e+07	1.42843	diff
Palmitic acid	255.232/255.232	10.97	C18	C00249	HMDB0000220	Cytoplasm	Lipids and lipid-like molecules	Fatty Acyls	Fatty acids and conjugates	Long-chain fatty acids	487697	420435	745650	518126	534419	838040	725209	988295	782434	1.41429e+06	672462	947726	474410	632021	745769	580966	921822	681412	977060	665910	778338	1.20005e+06	559514	529333	810269	813482	790258	0.0156388	1.56034	0.0283168	756232	1.42038	diff
Pantothenic acid(VB5)	218.1/88.04	4.23	Amide	C00864	HMDB0000210	Extracellular	Organic oxygen compounds	Organooxygen compounds	Alcohols and polyols	Secondary alcohols	89184.7	85420.3	82993.9	73348	153425	152046	33036.7	27165.1	71384.3	61706.3	71034.4	70132.5	184437	75125.3	91139.1	86763.4	63476.1	82362.8	57831.7	66221.8	45817	84363.5	63112.9	70947	72004.4	60805.9	64359.8	0.0870684	0.525534	0.0145065	80906.4	1.2954	diff
Phenylacetylglycine	192.1/74	2.95	C18	C05598	HMDB0000821		Organic acids and derivatives	Carboxylic acids and derivatives	Amino acids, peptides, and analogues	N-acyl-alpha amino acids	23913.1	20835.2	29552.2	18240	50226.4	26528.9	29335.2	35359.4	78989.2	82900.1	44908.1	76928.3	37292.8	24349.3	33047.8	16457.4	18222	14600.4	59617.2	60632	31209.2	93857.3	47214.5	54944.7	38628.8	43053.1	40508.7	0.054516	2.05806	0.0211724	43143	1.47373	diff
Phosphorylcholine	184/86	9.38	Amide	C00588	HMDB0001565		Organic nitrogen compounds	Organonitrogen compounds	Quaternary ammonium salts	Phosphocholines	68590.2	77509.2	72656.3	57081.8	81924.1	122521	26425.5	30168.2	46122.8	36643.1	53964.9	50841.6	90662.5	84940.7	59879.7	58792.4	46274.7	55044.6	36582.7	41908.8	40845.7	35339.2	38542.5	30445.2	75109	78389	80371.3	0.0340918	0.50838	0.00331704	60370.7	1.55641	diff
Phosphoserine	186/88	9.61	Amide	C01005	HMDB0000272		Organic acids and derivatives	Carboxylic acids and derivatives	Amino acids, peptides, and analogues	L-alpha-amino acids	11612.9	11920.1	14000.3	10018.3	8115.23	10635.6	7893.19	7226.57	8723.28	8345.39	9728.48	9624.65	8911.19	15551.4	7737.29	10104.2	15479.1	7104.7	8991.92	9499.3	15726.8	7351.61	16659	6718.82	10114.1	9420.14	10346	0.0483699	0.777371	0.0213027	9820.33	1.12009	diff
Protocatechuic acid	153/109.1	1.58	C18	C00230	HMDB0001856		Benzenoids	Benzene and substituted derivatives	Benzoic acids and derivatives	Hydroxybenzoic acid derivatives	2044.84	1720.84	2623.21	1535.03	2596.9	2393.13	3439.52	2843.83	2596.9	3505.15	2340.66	2661.19	1535.46	2232.43	2709.83	2269.28	2542.06	2150.38	2542.06	2393.13	2432.72	2518.74	2542.06	2486.14	3137.68	2591.06	2587.69	0.114196	1.34639	0.0198971	2525.1	1.49455	diff
Quinaldic acid	174/156	2.38	C18	C06325	HMDB0000842		Organoheterocyclic compounds	Quinolines and derivatives	Quinoline carboxylic acids	Quinoline carboxylic acids	128.591	106.602	156.417	79.801	139.406	104.413	219.028	175.779	138.71	215.909	95.8568	242.381	94.2766	120.208	113.018	104.242	112.524	99.6041	132.284	127.471	116.459	186.331	115.529	143.226	144.551	131.383	152.084	0.0734347	1.52072	0.0344485	150.241	1.48799	diff
Sebacic acid	201.1/139.1	5.53	C18	C08277	HMDB0000792	Membrane	Lipids and lipid-like molecules	Fatty Acyls	Fatty acids and conjugates	Medium-chain fatty acids	11785.3	11118	15069	9042.87	15235.6	11717.9	17958.3	22218.5	15082.3	20691.1	10412.1	19136.6	8048.71	12405.1	13773.9	8799.21	13209	10800.7	15092.7	14118.7	11932.7	21065.1	11238.6	12134.4	13535.3	14061.7	14193.5	0.0250018	1.42626	0.025397	14955.6	1.57483	diff
Spermidine	146.2/72.2	-0.01	C18	C00315	HMDB0001257	Cytoplasm	Organic nitrogen compounds	Organonitrogen compounds	Amines	Dialkylamines	107.959	84.2924	154.435	80.3791	150.512	122.011	180.644	243.963	164.388	204.691	94.469	197.516	71.8992	124.066	128.234	85.2228	132.345	103.985	148.882	147.829	138.931	230.477	104.738	128.487	136.216	124.876	140.784	0.0233199	1.55187	0.0240473	148.772	1.54766	diff
Succinic acid	117.1/73	8.23	Amide	C00042	HMDB0000254	Endoplasmic reticulum	Organic acids and derivatives	Carboxylic acids and derivatives	Dicarboxylic acids and derivatives	Dicarboxylic acids and derivatives	112291	128681	130972	146459	178674	167313	169973	177492	175604	178220	217377	186044	176954	135664	160440	153588	111257	163704	184511	115724	121614	125875	150240	116937	132514	122312	137352	0.0587315	1.27802	0.0090726	164092	1.4479	diff
Tetradecanoylcarnitine	372.3/85.1	8.99	C18		HMDB0005066	Extracellular	Lipids and lipid-like molecules	Fatty Acyls	Fatty acid esters	Acyl carnitines	121756	92637	195731	76521.2	270980	285441	393184	352088	420721	229125	106721	371959	128813	194260	175349	68896.8	119019	76091.9	157599	145704	146721	296840	143420	106950	199742	194973	192737	0.0182721	1.79643	0.0483166	243072	1.31817	diff
Thymidine	241/42	1.46	Amide	C00214	HMDB0000273		Nucleosides, nucleotides, and analogues	Pyrimidine nucleosides	Pyrimidine 2'-deoxyribonucleosides	Pyrimidine 2'-deoxyribonucleosides	4212.36	4024.7	3473	3498.3	3056.6	3940.22	2525.31	2626.76	2533.38	3335.34	3120.65	3135.51	2837.09	2767.52	2991.36	2911.4	3608.2	2921.98	3121.98	2747.87	2675.03	2286.03	2913.63	3168.68	2800.11	2610.23	2596.12	0.0426862	0.77806	0.0049483	3290.18	1.08309	diff
Uridine 5'-diphosphate(UDP)	403/111	9.02	Amide	C00015	HMDB0000295		Nucleosides, nucleotides, and analogues	Pyrimidine nucleotides	Pyrimidine ribonucleotides	Pyrimidine ribonucleoside diphosphates	361111	169065	160616	69704.4	58519	203142	16958.9	17702.4	31796.5	25826	66121.5	130124	66376.6	34922.3	92697.8	33011.2	27957.6	37666.8	64712.9	31360.7	22120.3	76977.6	30675.8	61007.1	64304.3	69310.6	65656	0.0389914	0.282274	0.0297192	109224	1.30004	diff
Uridine diphosphategalactose(UDP-galactose)	565.1/323.1	8.72	Amide	C00052	HMDB0000302		Nucleosides, nucleotides, and analogues	Pyrimidine nucleotides	Pyrimidine nucleotide sugars	Pyrimidine nucleotide sugars	3.83059e+06	3.05624e+06	1.27869e+06	1.27869e+06	1.88856e+06	4.20946e+06	1.02072e+06	1.02072e+06	1.88856e+06	1.02072e+06	1.52996e+06	1.02117e+06	2.01138e+06	1.27869e+06	1.27869e+06	2.29681e+06	1.52996e+06	1.27869e+06	3676.26	1.27869e+06	1.30834e+06	1.3973e+06	1.02072e+06	2238.99	3600.19	1864.05	2.01138e+06	0.449335	0.482675	0.0345086	1.92034e+06	1.27583	diff
Uridine diphosphate glucuronic acid	579/403	9.19	Amide	C00167	HMDB0000935		Organoheterocyclic compounds	Lactones	Gamma butyrolactones	Gamma butyrolactones	14372.8	18699.7	16380.7	14474.1	13720.9	12715.7	19254.3	25222.2	15544.7	17371.3	16413.2	19564.7	13902.8	14208.4	14140.2	15890.8	17722.4	16993.7	25407.6	12041.2	16143.6	13823.2	17005.7	15264.1	12649.1	14126.5	10469.1	0.133359	1.2546	0.0442884	16977.8	1.31782	diff
Xanthurenate	206.1/159.9	1.94	C18	C02470	HMDB0000881	Membrane	Organoheterocyclic compounds	Quinolines and derivatives	Quinoline carboxylic acids	Quinoline carboxylic acids	998.68	1113.44	1346.21	745.588	1283.26	1031.74	1599.98	1986.1	1718.24	2263.55	786.771	1973.51	1136.53	962.062	1176.27	728.271	709.182	810.787	1324.31	843.478	832.683	1238.32	730.898	709.776	1099.09	1047.76	1182.95	0.0614858	1.58434	0.019009	1403.92	1.5722	diff
10Z,13Z-Nonadecadienoic acid	293.2/293.2	10.96	C18								6982.4	4883.12	7544.95	5264.46	5113.94	6606.6	7232.09	9968.4	5926.78	6586.02	7186.11	8151.79	12701.4	6160.64	6166.99	6322.82	7702.93	6505.63	7152.51	5063.02	4437.05	9324.78	6651.23	6586.02	7770.61	6968.32	7531.24	0.0554833	1.23782	0.0785401	6787.22	1.13439	-
10Z-Heptadecenoic acid	267.2/267.2	10.79	C18		HMDB0060038	Membrane	Lipids and lipid-like molecules	Fatty Acyls	Fatty acids and conjugates	Long-chain fatty acids	8979.31	8568.94	10772.7	7473.58	6919.92	9506.52	7989.18	13474.4	7725.16	15943.2	9039.58	11318.8	26890.3	10112.1	8130.04	10422.2	11423.5	8382.49	9203.13	6842.75	5971.01	15081.9	9575.48	6370.3	10201.1	10906.7	10682.7	0.0340235	1.2541	0.160828	9809.27	1.11401	-
10Z-Nonadecaenoic acid	295.3/295.3	11.18	C18	C00174	HMDB0013622	Extracellular	Lipids and lipid-like molecules	Fatty Acyls	Fatty acids and conjugates	Long-chain fatty acids	20709.8	26546.8	32788.7	22463	21921	18663.1	26463.7	27671.8	18304	23711	25500.6	31899.2	41555.5	25021	32270	15990.7	37683.5	16459.6	23391.6	14915.1	21598.2	20995	14239.9	23711	18880.3	19184.1	21848	0.0817595	1.07309	0.544092	24720.2	0.835275	-
11Z,14Z,17Z-Eicosatrienoic Acid	305.248/305.248	10.89	C18	C16522	HMDB0244373		Lipids and lipid-like molecules	Fatty Acyls	Fatty acids and conjugates	Long-chain fatty acids	19690.8	15971.4	23652.5	18599.6	13234.3	17185.9	9444.91	22987.5	13668.1	16422.6	12685.9	21059.7	79966.9	26595.7	29154.3	23782	32214	23633.7	18579.7	13205.2	16134.8	27537.3	19631.2	11245.8	22848.2	24239	20721.6	0.0783725	0.888625	0.45037	17050.3	0.646244	-
11Z-Eicosenoic Acid	309.217/309.217	11.43	C18	C16526	HMDB0002231	Extracellular	Lipids and lipid-like molecules	Fatty Acyls	Fatty acids and conjugates	Long-chain fatty acids	9878.8	13988	18629	12683	11080.3	12656.1	16702.1	17013.2	10984.8	13459.2	6372.54	19283.5	21325.1	11768.7	24339.2	8077.28	28814	11460.5	12971.1	10451.8	13395.3	11847.7	8679.7	8719.74	11367.7	13125.6	11462.6	0.0824895	1.06209	0.729348	13560.9	1.03247	-
12-hydroxystearic acid	299.3/299.3	9.6	C18		HMDB0061706		Lipids and lipid-like molecules	Fatty Acyls	Fatty acids and conjugates	Long-chain fatty acids	20186.4	19680.9	24624.1	16062.9	21335.4	20039	37192.9	32061.1	21335.4	31458.3	15513.3	28291.6	17719.1	20121	26109.4	17727.3	25383	20644.5	27123.3	18866.4	17094.8	28293.6	15933.5	30844.5	20759.3	20896.7	20109.6	0.0204196	1.36024	0.0579538	23981.8	1.46218	-
13Z,16Z-Docosadienoic Acid	335.295/335.295	11.56	C18	C16533	HMDB0061714		Lipids and lipid-like molecules	Fatty Acyls	Fatty acids and conjugates	Very long-chain fatty acids	2208.4	2781.58	3256.47	2562.21	2496.13	2520.03	2949.82	3103.06	2180.3	2816.71	2871.54	3445.93	5415.9	2645.2	3564.64	2018.05	4326.52	2058.88	2730.58	2428.72	2183.14	2328.84	1769.13	2816.71	2486.5	2716.49	2441.58	0.057872	1.09748	0.276214	2766.01	1.04988	-
1,4-Dihydronicotinamide adenine dinucleotide (NADH)	664.1/397	8.35	Amide	C00004	HMDB0001487	Mitochondria	Nucleosides, nucleotides, and analogues	(5'->5')-dinucleotides	na	(5'->5')-dinucleotides	139977	94156.4	92193.1	90670.4	182925	390222	88254.5	117328	89929.5	76290.5	105419	125620	87116.6	123926	225696	190016	180659	103535	164587	101323	67092.7	96388.1	58894.3	100063	151331	83493.5	159418	0.317295	0.608842	0.208951	132749	0.731296	-
1-Oleylglycerol	357/247	10.5	C18		HMDB0011567	Extracellular	Lipids and lipid-like molecules	Glycerolipids	Monoradylglycerols	1-monoacylglycerols	2.74977e+06	1.93027e+06	3.11294e+06	2.64023e+06	2.95432e+06	2.80133e+06	2.49744e+06	3.10267e+06	3.43685e+06	2.85806e+06	2.22089e+06	5.79448e+06	1.04815e+07	3.05114e+06	4.25527e+06	2.30584e+06	5.96096e+06	2.82371e+06	4.37497e+06	2.8171e+06	4.13672e+06	6.69461e+06	3.69652e+06	3.00981e+06	4.30515e+06	3.77913e+06	3.66614e+06	0.0870679	1.22988	0.287034	3.00827e+06	0.836405	-
2,3-Diaminopropionic acid	103.1/59	8.18	Amide	C03401	HMDB0002006	Cytoplasm	Organic acids and derivatives	Carboxylic acids and derivatives	Amino acids, peptides, and analogues	L-alpha-amino acids	409394	473419	430324	430324	461684	350929	473419	473419	418315	454241	473419	492596	438688	430324	430324	451253	473419	430324	473419	430324	430324	440777	454241	473419	451253	409394	403859	0.0687828	1.08972	0.0932703	445123	1.0591	-
2'-Deoxyadenosine 5'-monophosphate(dAMP)	332/136.1	8.65	Amide	C00360	HMDB0000905		Nucleosides, nucleotides, and analogues	Purine nucleotides	Purine deoxyribonucleotides	Purine 2'-deoxyribonucleoside monophosphates	417.966	478.693	694.924	574.281	584.547	604.979	652.728	723.782	584.547	654.622	687.176	457.555	687.299	532.886	959.207	665.982	937.726	1093.83	692.695	628.205	633.264	631.434	891.075	618.435	705.099	699.059	610.144	0.1021	1.12071	0.252609	592.983	0.902698	-
2'-Deoxyguanosine 5'-triphosphate（dGTP）	506/159	9.7	Amide	C00286	HMDB0001440		Nucleosides, nucleotides, and analogues	Purine nucleotides	Purine deoxyribonucleotides	Purine 2'-deoxyribonucleoside triphosphates	967987	817148	919128	960512	1.92846e+06	1.20235e+06	826498	759491	881255	653471	967804	705479	909469	693017	601184	653330	540882	571084	522547	911589	419618	943679	346212	554472	945460	931735	968405	0.0195323	0.705457	0.0840869	965799	0.848651	-
2-Hydroxy-3-methylbutyric acid	117.1/70.9	2.01	C18		HMDB0000407	Cytoplasm	Lipids and lipid-like molecules	Fatty Acyls	Fatty acids and conjugates	Hydroxy fatty acids	1776.64	1365.91	1729.55	1729.55	1968.38	1631.99	2293.4	2653.53	1711.39	2865.42	1153.92	3202.68	2250.37	1577.33	1669.89	1168.64	1846.07	1786.08	1843.6	2125.23	2009.08	2729.67	1311.93	1846.07	1996.11	1749.15	2109.43	0.0943978	1.36055	0.0862345	2006.86	1.36809	-
2-Phenylglycine	152.1/135.2	3.86	Amide		HMDB0002210	Cytoplasm	Organic acids and derivatives	Carboxylic acids and derivatives	Amino acids, peptides, and analogues	Alpha amino acids	91190.9	135235	176556	103908	53708.9	183466	83883.4	96160	133626	116574	132378	160311	318582	164527	193391	113244	113710	91102.2	112168	74468.1	156724	55908.7	122877	45822.5	119506	119614	131986	0.057996	0.971599	0.884277	122250	0.317009	-
3-Methoxytyramine	168.2/151	1.33	C18	C05587	HMDB0000022	Cytoplasm	Benzenoids	Phenols	Methoxyphenols	Methoxyphenols	36753.1	31542.5	38558.3	34441.6	18903.3	29320.5	51490.6	73279.5	32480.6	40373.4	40722.2	32711	25254.8	26527.6	33172.2	24438.5	54915.9	25710.2	43898.3	24208	18579.2	29903.4	32562.9	28451.1	93411	107120	128369	0.160663	1.43024	0.0781157	38381.4	1.11023	-
4-Guanidinobutanoic acid	146.01/87.01	6.81	Amide	C01035	HMDB0003464		Organic acids and derivatives	Carboxylic acids and derivatives	Amino acids, peptides, and analogues	Gamma amino acids and derivatives	1058.04	1675.2	1373.27	1098.06	2251.18	2201.93	1237.58	1001.74	2274.58	1374.38	1325.58	1700.61	2603.57	1384.81	1273.73	965.51	716.219	1026.73	939.193	1046.64	859.034	1040.64	1003.2	890.799	1544.82	1353.53	1526.51	0.0715611	0.923045	0.67015	1547.68	0.613639	-
4-Hydroxybenzaldehyde	121.1/92	2.88	C18	C00633	HMDB0011718		Organic oxygen compounds	Organooxygen compounds	Carbonyl compounds	Hydroxybenzaldehydes	825.583	506.1	951.331	578.16	888.494	648.705	940.874	1204.83	683.849	1119.26	731.612	961.687	648.023	1032.66	1012.55	844.886	1187.76	906.373	1313.24	1682.03	910.518	2239.39	750.427	637.612	959.852	870.709	960.457	0.055509	1.28277	0.0933312	836.707	1.33512	-
4-Trimethylammoniobutanoic acid	146/87	7.17	Amide	C01181	HMDB0001161		Lipids and lipid-like molecules	Fatty Acyls	Fatty acids and conjugates	Straight chain fatty acids	1087.76	1719.98	1403.79	1070.99	2168.26	2233.95	1231.54	1234.85	2350.85	1455.17	1302.93	1568.35	2604.57	1438.94	1149.67	907.219	700.022	989.313	833.994	986.165	906.57	828.81	988.857	866.872	1796.37	1327.91	1477.05	0.156037	0.944133	0.747505	1569.04	0.587854	-
4Z,7Z,10Z,13Z,16Z,19Z-Docosahexaenoic Acid (DHA)	327.232/327.232	10.58	C18	C06429	HMDB0002183	Cytoplasm	Lipids and lipid-like molecules	Fatty Acyls	Fatty acids and conjugates	Very long-chain fatty acids	215227	186273	265875	199774	198404	151718	151988	194968	221250	210667	149309	274860	751287	295957	333494	256818	271507	220544	244659	154876	186161	360106	201737	194788	238581	219109	211419	0.0627719	0.988311	0.92502	201693	0.436767	-
4Z,7Z,10Z,13Z,16Z-Docosapentaenoic Acid	329.1/329.1	10.88	C18		HMDB0001976	Extracellular	Lipids and lipid-like molecules	Fatty Acyls	Fatty acids and conjugates	Very long-chain fatty acids	445937	517004	503152	547364	502211	361598	500406	498276	356037	493157	358645	548351	2.07819e+06	539140	711286	564969	679110	582181	471213	357610	374757	879026	525316	477123	583115	596776	564105	0.0282255	0.957462	0.644595	469345	0.775131	-
5-Aminopentanoic acid	118/83	7.4	Amide	C00431	HMDB0003355		Organic acids and derivatives	Carboxylic acids and derivatives	Amino acids, peptides, and analogues	Delta amino acids and derivatives	3044.85	2877.74	2179.91	2259.49	5330.55	3488.97	2516.73	2887.51	4201.69	2937.31	3325.32	2905.16	4671.67	3319.33	2740.26	2218.99	2324.69	2726.68	2664.57	1921.88	1893.23	2392.91	2593.14	2249.59	2692.7	2967.61	2258.86	0.135367	0.978741	0.900259	3162.93	0.477514	-
5'-Deoxyadenosine	252/136	1.81	C18	C05198	HMDB0001983	Extracellular	Nucleosides, nucleotides, and analogues	5'-deoxyribonucleosides	na	5'-deoxyribonucleosides	97.0317	54.1352	48.9314	25.8493	70.4215	43.741	69.1718	73.8379	135.623	146.086	66.7762	60.7355	51.2134	42.7599	54.5965	53.1373	67.4177	39.0244	110.768	66.0025	57.2061	70.6978	34.8549	70.2673	48.8097	41.9991	66.9869	0.324244	1.62368	0.085418	74.3617	1.09958	-
5-Hydroxyindole-3-acetic Acid	189.9/143.9	3.2	Amide	C05635	HMDB0000763	Cytoplasm	Organoheterocyclic compounds	Indoles and derivatives	Indolyl carboxylic acids and derivatives	Indole-3-acetic acid derivatives	18977.1	23484.3	42919.1	17527	40001.1	16103.1	18757.8	20401.2	24191.4	29068.8	13872.3	14219.4	17418.5	8897.35	18091.9	8495.16	20281.2	10757.9	17474.9	22059.8	20355.5	14163.8	21481	17984.4	13359.5	19787.8	20733.2	0.305874	0.757874	0.26314	23293.5	0.676603	-
5-Hydroxylysine	163.1/100	8.78	Amide	C16741	HMDB0000450	Cytoplasm	Organic acids and derivatives	Carboxylic acids and derivatives	Amino acids, peptides, and analogues	L-alpha-amino acids	1392.2	1611.72	2408.98	1571.94	1623.6	1698.31	1044.45	1587.8	1377.97	1394.25	1795.16	2152.65	1226.04	1339.02	885.222	1948.29	1027.36	1161.3	1119.96	2068.3	1327.6	1461.24	1120.64	815.359	1381.17	1636.56	1345.36	0.109187	0.907395	0.472064	1638.25	0.264145	-
5Z,8Z,11Z,14Z,17Z-Eicosapentaenoic Acid	301.217/301.217	10.3	C18	C06428	HMDB0001999	Extracellular	Lipids and lipid-like molecules	Fatty Acyls	Fatty acids and conjugates	Long-chain fatty acids	33422.5	19754.6	37394.8	31983.3	24755.7	28554.6	14780.9	33154.6	20801.7	41160.1	30954.7	31283	172948	49551.6	57180.1	44160.1	45882.3	58690	25047.6	23359.7	23222	72798.9	40762.2	36310.5	52311	54399.3	44169.5	0.107472	0.978788	0.895996	29000.1	0.236759	-
6-Phosphogluconic acid	275.1/79.1	9.55	Amide	C00345	HMDB0001316		Organic oxygen compounds	Organooxygen compounds	Carbohydrates and carbohydrate conjugates	Monosaccharide phosphates	1.42013e+06	1.63237e+06	1.54515e+06	1.83425e+06	1.49028e+06	1.34921e+06	1.57992e+06	1.68351e+06	1.36721e+06	1.43895e+06	1.51781e+06	1.62704e+06	1.43793e+06	1.28025e+06	1.5834e+06	1.53929e+06	1.49072e+06	1.64398e+06	1.39391e+06	1.23101e+06	1.32334e+06	1.18081e+06	1.21577e+06	1.0479e+06	1.10718e+06	803643	958490	0.158692	0.993856	0.913615	1.54049e+06	0.498806	-
7Z,10Z,13Z,16Z-Docosatetraenoic acid	331.264/331.264	11.06	C18	C16527	HMDB0002226	Cytoplasm	Lipids and lipid-like molecules	Fatty Acyls	Fatty acids and conjugates	Very long-chain fatty acids	364762	293750	385485	296758	254006	246829	169091	304818	253003	342861	213438	405640	1.29587e+06	479265	559973	418427	594698	416349	312145	240146	257052	587011	384504	294143	418536	443256	423165	0.0306813	0.917061	0.561864	294203	0.434121	-
Acetylcarnitine	204/85	4.97	Amide	C02571	HMDB0000201		Lipids and lipid-like molecules	Fatty Acyls	Fatty acid esters	Acyl carnitines	905.243	1550.93	1410.85	1116.45	1967.01	1561.6	1316.63	1565.71	1276.87	1216.77	1093.66	1347.96	551.224	1564.51	1275.58	958.182	686.538	1186.32	679.2	634.891	880.433	627.402	877.505	597.015	1434.23	1245.56	1544.4	0.107329	0.918411	0.498996	1360.81	0.434627	-
Adenosine	268/136	2.12	Amide	C00212	HMDB0000050		Nucleosides, nucleotides, and analogues	Purine nucleosides	na	Purine nucleosides	4414.89	3998.41	5585.13	7483.76	5874.91	5948.52	3267.18	4435.99	5964.24	4475.79	5957.41	4301.04	34172.8	4249.63	6128.84	6883.72	4804.9	15190.8	3180.71	3668.13	3263.69	3017.91	5431.72	2407.97	6571.15	6457.64	6851.67	0.0306074	0.852759	0.246167	5142.27	0.724453	-
Adenosine diphosphate ribose(ADP-ribose)	560/348	8.14	Amide	C00301	HMDB0001178		Nucleosides, nucleotides, and analogues	Purine nucleotides	Purine nucleotide sugars	Purine nucleotide sugars	51440	71154.5	44702.2	44702.2	42236.5	38949.9	69798.2	56357.8	53433.1	65212.8	40143.4	26844.5	42420.2	27888.5	81152.8	49974.7	57365.1	49510.4	46330.8	40596.5	53122.1	65291.6	57221	48355.3	29399.3	15130.1	43949	0.453175	1.06346	0.709723	50414.6	0.650972	-
Adenosine monophosphate （AMP）	346.1/97	8.21	Amide	C00020	HMDB0000045	Cytoplasm	Nucleosides, nucleotides, and analogues	Purine nucleotides	Purine ribonucleotides	Purine ribonucleoside monophosphates	21787.8	52550.9	25920.7	48934.8	15843.1	5826.78	8234.43	9827.14	13089.6	44985.2	44863.8	13670.5	5168.62	9613.72	18637.1	32289.5	12571.6	41665.6	6721.58	7788.75	9464.19	5737.1	11475.8	4210.41	18643.7	14735.8	19609.9	0.146111	0.788174	0.575517	25461.2	0.368854	-
Adipic acid	145/82.9	2.05	C18	C06104	HMDB0000448	Cytoplasm	Lipids and lipid-like molecules	Fatty Acyls	Fatty acids and conjugates	Medium-chain fatty acids	1587.13	1207.2	2173.37	1153.41	1466.75	2429.45	2812.6	2146.41	1910.26	3142.74	1269.5	2206.88	1190.7	1011.11	1658.13	867.91	1993.66	1438.16	1674.64	1387.11	937.893	1971.39	1298.04	1171.79	1609.82	1823.92	1829.52	0.0713967	1.34651	0.124107	1958.81	1.2782	-
Alanine	90.1/43.9	6.53	Amide	C00041	HMDB0000161	Cytoplasm	Organic acids and derivatives	Carboxylic acids and derivatives	Amino acids, peptides, and analogues	Alanine and derivatives	888357	1.20995e+06	1.00577e+06	865487	1.25085e+06	1.17813e+06	746737	726708	1.30201e+06	1.16886e+06	993509	1.16928e+06	1.54865e+06	976953	1.11505e+06	922518	747086	853971	846772	806508	742706	935097	839546	884464	968014	961565	962415	0.00363442	0.954453	0.692894	1.04214e+06	0.717759	-
Alanylglutamine	218.1/130.1	6.96	Amide		HMDB0028685		Organic acids and derivatives	Carboxylic acids and derivatives	Amino acids, peptides, and analogues	Peptides	13443.2	27796.7	11303.7	14311	7864.71	11876	6599.94	6438.5	8272.87	17676.4	19898.1	16408.4	31537.1	11124.9	9055.69	15228.1	17958.2	9515.57	11306.4	26003.4	21217.6	13085.1	22776.7	7656.84	14953.6	12853.3	14227.3	0.0761268	0.869498	0.62772	13490.8	0.475688	-
Allantoin	157/42	2.59	Amide	C01551	HMDB0000462	Cytoplasm	Organoheterocyclic compounds	Azoles	Imidazoles	Imidazoles	4657.1	4583.53	4662.51	3976.91	4450.52	5324.61	4497.82	4483.62	5732.65	4163.72	3807.23	4258.13	4917.14	4594.82	5107.48	4621.06	4403.69	4128.57	5379.39	3117.84	4584.16	4711.71	4368.69	3943.11	5202.6	4805.31	5132.87	0.042032	0.974254	0.720275	4549.86	0.305718	-
Alloisoleucine	132.1/86.1	4	Amide		HMDB0000557	Cytoplasm	Organic acids and derivatives	Carboxylic acids and derivatives	Amino acids, peptides, and analogues	Isoleucine and derivatives	310302	557321	333973	312553	239331	319362	220306	226186	354434	408639	328506	359050	447402	282313	305718	296108	247693	275753	248685	212714	222311	183309	252566	137255	282358	259399	285824	0.0520582	0.915227	0.601684	330830	0.393108	-
Alpha-Linolenic Acid	277.217/277.217	10.35	C18	C06427	HMDB0001388	Cytoplasm	Lipids and lipid-like molecules	Fatty Acyls	Lineolic acids and derivatives	Lineolic acids and derivatives	6026.24	11899.3	9659.69	4933.63	4345.67	7678.21	5997.14	8736.96	7381.44	9033.32	9304.41	8109.44	17082.6	12596.1	7079.71	7084.77	13310.8	5836.94	11250.6	4800.23	8360.6	11786.3	7475.43	4773.3	7199.79	8570.46	7708.45	0.0885335	1.09025	0.616416	7758.79	0.572809	-
Aminoadipic acid	162/98	7.68	Amide	C00956	HMDB0000510	Cytoplasm	Organic acids and derivatives	Carboxylic acids and derivatives	Amino acids, peptides, and analogues	L-alpha-amino acids	46676.6	51366.8	49547.7	46625	45396.7	50558	49064.3	48384.5	47512.2	50918.6	48683.7	48300.7	50594.9	47076.8	45954.8	43506.9	46892.8	46879	48176.9	51412.3	49380.4	46982.1	48659.1	49308.2	49956.2	40391.1	47586.2	0.10834	1.00928	0.692835	48586.2	0.830853	-
Aniline-2-sulfonate	172/80	1.47	Amide	C06333	HMDB0304940						100.89	119.754	133.78	127.689	120.419	118.698	141.4	134.224	119.832	126.179	118.99	131.658	111.069	120.533	145.072	135.554	191.988	116.511	184.283	100.924	113.915	116.809	123.442	124.782	118.676	118.052	115.096	0.0163073	1.07078	0.170488	124.459	1.15251	-
Arachidonic acid	303.232/303.232	10.63	C18	C00219	HMDB0001043	Cytoplasm	Lipids and lipid-like molecules	Fatty Acyls	Fatty acids and conjugates	Long-chain fatty acids	506733	321927	532054	505202	412027	276705	201581	276153	392311	315613	240447	485843	1.86064e+06	812690	946469	707122	711252	666711	540471	344740	445702	947574	447063	641504	547762	537885	538946	0.0100133	0.748419	0.11064	372216	0.96247	-
Arginine	175.1/70	8.36	Amide	C00062	HMDB0000517	Cytoplasm	Organic acids and derivatives	Carboxylic acids and derivatives	Amino acids, peptides, and analogues	L-alpha-amino acids	1.25976e+06	2.40678e+06	1.40096e+06	1.21662e+06	945548	1.12299e+06	1.1183e+06	1.18322e+06	1.41923e+06	1.53506e+06	1.4394e+06	1.6252e+06	1.54145e+06	1.22815e+06	1.16467e+06	1.12046e+06	1.1189e+06	932684	1.13365e+06	983669	1.08751e+06	795670	1.14236e+06	579405	1.20592e+06	1.05962e+06	1.1688e+06	0.0664312	0.99614	0.981583	1.38942e+06	0.369887	-
Argininosuccinic acid	291.13/70.2	9.51	Amide	C03406	HMDB0000052	Cytoplasm	Organic acids and derivatives	Carboxylic acids and derivatives	Amino acids, peptides, and analogues	Aspartic acid and derivatives	47231.4	91038.1	66733.5	46983	56519.3	66270.1	65976.7	73433.9	108023	75824.3	60983.3	90211.2	94567.4	74270.9	55697.1	47721	40624.5	28277.9	90672.1	57767.4	62280.8	54463.8	55184.6	38313.8	75971.3	72787.2	80802	0.0527376	1.26596	0.119659	70769	1.36821	-
Asparagine	133.1/74.2	7.42	Amide	C00152	HMDB0000168	Cytoplasm	Organic acids and derivatives	Carboxylic acids and derivatives	Amino acids, peptides, and analogues	Asparagine and derivatives	199018	338994	261256	220490	215549	238988	195677	197659	323960	286741	224876	272441	399465	238144	259630	217072	173242	190205	191841	162643	166443	139268	167357	123156	237560	218932	229618	0.0408714	1.01835	0.882097	247971	0.684042	-
Aspartic acid	132/88	8.38	Amide	C00049	HMDB0000191	Cytoplasm	Organic acids and derivatives	Carboxylic acids and derivatives	Amino acids, peptides, and analogues	Aspartic acid and derivatives	2.53049e+06	3.47909e+06	3.50151e+06	2.96116e+06	4.27945e+06	3.72891e+06	2.99188e+06	3.05285e+06	4.5871e+06	4.00522e+06	3.28665e+06	4.04257e+06	4.53155e+06	3.07177e+06	2.74451e+06	2.34157e+06	1.98595e+06	2.2416e+06	2.5771e+06	2.76302e+06	2.32717e+06	2.37991e+06	2.67703e+06	2.03071e+06	3.45771e+06	3.0871e+06	3.21805e+06	0.0577526	1.07254	0.509183	3.53724e+06	1.14292	-
Aspartylphenylalanine	281/166.1	2.33	C18		HMDB0000706		Organic acids and derivatives	Carboxylic acids and derivatives	Amino acids, peptides, and analogues	Peptides	3269.18	7002.72	3418.33	3682.27	2687.42	1746.04	2429.81	3608.13	2457.12	4846.77	2877.92	3464.53	9336.32	2606.92	3034.13	2140.33	2376.14	5489.34	2282.55	1622.72	1830.16	2013	2086.52	1102.55	3357.34	3750.66	3494.45	0.05649	0.902702	0.675271	3457.52	0.135891	-
Asymmetric dimethylarginine	203/70	7.83	Amide	C03626	HMDB0001539		Organic acids and derivatives	Carboxylic acids and derivatives	Amino acids, peptides, and analogues	Arginine and derivatives	78773	127423	97143.9	67974.6	76333.3	97467	101137	98876.8	133664	126114	98981.7	128388	145325	77230.2	99650.9	83436.1	70247.6	48853.9	81949.7	68225.7	85590.7	66941.7	76063.4	54419.7	61373.3	42170	51378.4	0.185984	1.26058	0.057686	102690	1.4776	-
Beta-Alanine	90.1/44	6.52	Amide	C00099	HMDB0000056	Cytoplasm	Organic acids and derivatives	Carboxylic acids and derivatives	Amino acids, peptides, and analogues	Beta amino acids and derivatives	467352	646804	551679	471912	746178	682186	356264	348164	734297	609458	534097	599669	899033	561828	664142	521088	421365	505727	468646	471977	429984	582193	482248	528651	560816	543551	534664	0.02434	0.892274	0.430993	562338	0.723916	-
Beta-Glycerophosphoric acid	170.9/79.1	8.67	Amide	C02979	HMDB0002520		Lipids and lipid-like molecules	Glycerophospholipids	Glycerophosphates	Glycerophosphates	52694.5	33731	68067.2	32793.8	33090.7	224173	36487	41222.5	46233.8	31084.9	59007.7	77563.4	94688.1	61060.6	61511.4	38799.3	43623.4	23877.7	52303.3	34862.9	43259.6	20336.6	22506.5	16657.6	74508.1	65024.8	71352.1	0.0686993	0.655943	0.435149	61345.8	0.531798	-
Betaine	118.1/58.1	4.16	Amide	C00719	HMDB0000043	Cytoplasm	Organic acids and derivatives	Carboxylic acids and derivatives	Amino acids, peptides, and analogues	Alpha amino acids	10709	13646.5	13731.6	12250.5	21365.3	20629.8	12704.1	12478.2	21076.6	16187.1	13246.8	15534.3	23095.3	15767.6	17656.7	13315.8	10940.3	13846	13057	10700.9	11216.9	12995.4	11178.4	12860.6	15780.8	14571.8	15938.9	0.0484635	0.988028	0.936752	15296.7	0.619726	-
Butyrylcarnitine	232.2/85.1	1.82	C18	C02862	HMDB0002013	Extracellular, Membrane	Lipids and lipid-like molecules	Fatty Acyls	Fatty acid esters	Acyl carnitines	1187.24	960.199	1616.34	1009.36	2380.41	1856.12	2003.44	2538.86	1955.42	1603.95	1059.68	1907.43	864.665	1225.16	1233.27	757.341	840.573	968.867	1210.57	1006.98	709.121	1318.03	853.746	881.241	1217.72	1278.56	1394.2	0.0691266	1.22854	0.282859	1673.2	1.10693	-
Caffeine	195/138.2	2.85	C18	C07481	HMDB0001847	Cytoplasm	Organoheterocyclic compounds	Imidazopyrimidines	Purines and purine derivatives	Xanthines	415.807	44.6609	101.566	64.0704	74.609	37.2555	224.85	145.746	90.1046	158.203	79.5349	135.389	55.1892	86.166	157.267	57.8311	139.39	85.1003	95.4712	127.105	87.0839	84.9237	174.107	102.714	94.356	89.9653	83.2475	0.0627286	1.1299	0.805069	130.983	0.47595	-
Carnitine	162.1/103.1	6.58	Amide	C00318	HMDB0000062	Cytoplasm	Organic nitrogen compounds	Organonitrogen compounds	Quaternary ammonium salts	Carnitines	5692.16	7590.14	7170.71	6503.52	10996.1	10479.9	6436.31	6303.95	8145.66	7529.85	7167.58	7245.65	13656.4	6798.84	7999.89	6018.13	4496.99	6227.71	5087.11	5011.04	4079.48	4050.08	4275.81	3562.65	7833.54	7123.97	6337.53	0.105424	0.884303	0.338414	7605.13	0.331473	-
Cellobiose	341.1/161.01	7.5	Amide	C06422	HMDB0000055		Organic oxygen compounds	Organooxygen compounds	Carbohydrates and carbohydrate conjugates	O-glycosyl compounds	276598	382039	1.26734e+06	305992	454502	485486	296888	397866	454502	269888	461226	199144	372799	452534	1.00373e+06	330104	385331	338471	302929	211880	689564	362710	303741	244401	180207	193211	531890	0.0492455	0.655593	0.27483	437623	0.732422	-
cis-4-Hydroxy-D-proline	132/86	6.93	Amide	C03440	HMDB0060460		Organic acids and derivatives	Carboxylic acids and derivatives	Amino acids, peptides, and analogues	Proline and derivatives	23128.9	29113.3	26893.6	25129.2	44158.6	37410.7	25178.1	26143.9	41931.1	31982.5	27854.8	33351	45503.8	30030.2	34225.1	26604.5	21749.6	25250.4	26877.6	25792.1	23064.2	31298.5	26130.5	29208.2	30375.2	28194.8	29782.5	0.0382818	1.00327	0.981166	31023	0.7095	-
Citicoline	489/184	9.04	Amide	C00307	HMDB0001413		Nucleosides, nucleotides, and analogues	Pyrimidine nucleotides	Pyrimidine ribonucleotides	Pyrimidine ribonucleoside diphosphates	182130	256898	206135	154000	259716	268028	179983	200060	299669	210838	181139	192696	404940	161775	205351	149840	163068	186317	129769	162178	98972.7	143632	133325	161795	293771	220336	233876	0.156741	0.952881	0.704538	215941	0.477746	-
Citramalic acid	147/85.03	8.2	Amide	C00815	HMDB0000426	Cytoplasm	Lipids and lipid-like molecules	Fatty Acyls	Fatty acids and conjugates	Hydroxy fatty acids	42589.1	50260.3	52551.1	53945.1	53480.2	43126.9	63895.3	74160.5	49485.8	50027.4	55118.4	55903.8	50479	59759.5	65862.4	61980.4	55258.2	52569.5	55258.2	51574.8	47877.1	50390.2	43153.8	53743.4	55045.6	46877.1	54339	0.0868914	1.17786	0.0736093	53712	1.17964	-
Citric acid	191/111.1	9.7	Amide	C00158	HMDB0000094	Cytoplasm	Organic acids and derivatives	Carboxylic acids and derivatives	Tricarboxylic acids and derivatives	Tricarboxylic acids and derivatives	3427.14	4240.51	14610.6	5204.19	6449.94	3684.62	6004.44	6814.76	3979.14	5356.57	5126.56	4811.14	3244.64	5806.26	6656.75	4395.25	2826.33	6488.79	5090.75	4313.66	3716.54	4618.71	3440.66	3474	9660.1	12785.4	10906	0.141523	0.853142	0.615043	5809.13	0.712022	-
Citrulline	176.1/159.2	7.57	Amide	C00327	HMDB0000904	Mitochondria	Organic acids and derivatives	Carboxylic acids and derivatives	Amino acids, peptides, and analogues	L-alpha-amino acids	30783.8	31328.2	30400.7	28655.9	39727	35564.3	36009.2	31009.9	39293.3	34609.7	31218.7	34276.7	51035.9	36138.9	17561.8	29497.4	30446.8	27901.5	31028.5	27993.5	29389.1	33363	30130.9	32065.2	31486.8	29680.4	31799.9	0.0369182	1.05068	0.448816	33573.1	1.17344	-
Conjugated linoleic acids (CLA)	279.2/279.2	10.75	C18	C04056	HMDB0005048	Extracellular	Lipids and lipid-like molecules	Fatty Acyls	Lineolic acids and derivatives	Lineolic acids and derivatives	38100.8	26770.3	51921.3	35940.4	29475.5	30195.8	39343.1	28464.3	41297.3	46705.2	25599.1	37521.4	86661.7	39500.8	52850.6	39690.1	63851.7	26437.9	55379.1	31015.8	26255.3	47912.4	21260.8	37467.8	30829.9	32185.6	28890	0.0540695	1.03073	0.830693	35944.5	0.627533	-
Creatine	132.0/90.1	6.41	Amide	C00300	HMDB0000064	Cytoplasm	Organic acids and derivatives	Carboxylic acids and derivatives	Amino acids, peptides, and analogues	Alpha amino acids and derivatives	159602	178345	174237	154593	255846	231774	94887.1	96064.4	232627	176730	164830	175581	286926	196914	227469	168164	135285	186192	162453	168918	145170	222037	172839	205846	215243	194112	193523	0.0615729	0.814902	0.224481	174593	0.880127	-
Cystine	241.1/151.9	8.73	Amide	C00491	HMDB0000192	Cytoplasm	Organic acids and derivatives	Carboxylic acids and derivatives	Amino acids, peptides, and analogues	L-cysteine-S-conjugates	274031	515763	316138	122728	66858.2	97135	81537.3	98710.8	140715	189399	156924	109639	134314	86158.1	104349	75385.3	121195	102123	36162	121250	94980.1	112505	121690	60333.3	88085.7	72506.2	79809.6	0.0972723	0.557874	0.183698	180798	0.697609	-
Cytidine	244.1/112	3.5	Amide	C00475	HMDB0000089		Nucleosides, nucleotides, and analogues	Pyrimidine nucleosides	na	Pyrimidine nucleosides	5655.15	5473.25	11652.3	14046.3	3466.46	12602.6	7000.97	7497.49	7303.99	13536.6	10693.4	14486.7	116847	12093.4	13564	10042.5	6810.37	17352.7	18024.5	6009.73	16826.4	6369.84	12605	7607.93	11979.7	14765	13627.5	0.104064	1.14411	0.588639	9451.28	0.487473	-
Cytidine 5'-diphosphate（CDP）	402/79	9.25	Amide	C00112	HMDB0001546		Nucleosides, nucleotides, and analogues	Pyrimidine nucleotides	Pyrimidine ribonucleotides	Pyrimidine ribonucleoside diphosphates	10700.8	15269.1	11159.1	10551.3	17217.5	11758.4	10394.2	11154.4	11299.9	10139.8	10667.3	10690.5	20720.6	11567.9	11119	11587	8223.55	13022.6	9981.44	10500.2	8691.25	7610.12	8410.48	7386.38	11235.5	11463.9	12116.1	0.039118	0.839413	0.105287	11750.2	0.51649	-
Cytidine monophosphate（CMP)	324/112	8.86	Amide	C00055	HMDB0000095		Nucleosides, nucleotides, and analogues	Pyrimidine nucleotides	Pyrimidine ribonucleotides	Pyrimidine ribonucleoside monophosphates	90147.2	24023.1	57499.9	46069.5	127416	93584.7	64564.8	54542.3	142638	62173.1	19468.2	78851.5	170894	95035.1	73114.7	71769.3	75507.9	122672	106915	89189.5	42788.5	87145.3	66721.6	50020.3	44112.9	41978.9	50932	0.102385	0.962388	0.905418	71748.2	0.0304652	-
D-2-Hydroxyglutaric acid	147/129	8.28	Amide	C01087	HMDB0000606	Cytoplasm	Organic acids and derivatives	Hydroxy acids and derivatives	Short-chain hydroxy acids and derivatives	Short-chain hydroxy acids and derivatives	42026.3	49588.3	55356.3	62575.2	83197.6	66537.2	72099.5	75948.7	75915.8	61335.8	64182.5	78487.1	74089.9	56885.6	63805.3	57893.2	45092.7	56107.2	74638.9	48262.2	45537.9	56952.3	50024.3	55342.9	58218.8	51731.2	56489.8	0.0605562	1.19118	0.110894	65604.2	1.28924	-
Deoxycholic acid (DCA)	391.4/391.402	9.06	C18	C04483	HMDB0000626	Extracellular	Lipids and lipid-like molecules	Steroids and steroid derivatives	Bile acids, alcohols and derivatives	Dihydroxy bile acids, alcohols and derivatives	1032.74	880.992	1261.3	749.777	1165.14	1083.43	1661.34	2727.89	1070.17	1609.59	789.392	1861.13	898.715	1260.48	1077.34	925.275	1924.56	1121.88	1570.56	939.365	964.592	1543.85	678.215	693.528	2409.94	2427.66	2543.94	0.0295837	1.57443	0.0657162	1324.41	1.38912	-
Deoxycytidine-diphosphate	386/79	9.06	Amide	C00705	HMDB0001245		Organic oxygen compounds	Organic oxoanionic compounds	Organic pyrophosphates	Organic pyrophosphates	8007.21	7399.87	8477.42	10685.4	7267.01	7468.38	7753.73	10200.2	6598.23	6671.81	7772.09	8865.73	9167.62	8523.28	10215.4	6893.66	7884.7	6765.8	8728.67	6451.27	7722.32	7383.6	6826.45	7271.68	9366.47	9079.82	9635.08	0.029665	0.970723	0.760971	8097.26	0.455872	-
Deoxycytidine triphosphate (dCTP)	468/112	9.3	Amide	C00458	HMDB0000998	Cytoplasm	Nucleosides, nucleotides, and analogues	Pyrimidine nucleotides	Pyrimidine deoxyribonucleotides	Pyrimidine 2'-deoxyribonucleoside triphosphates	35633.6	34282	33846.1	33634.2	33928.8	33353.7	33230.1	31296.2	33884.6	34287.7	33946.4	33585.7	33634.2	31753.8	35611.8	33878.4	34473.9	34055.6	34137.8	36584.2	33828.6	32239.7	34508.4	34680.8	32143.2	34055.6	32816.6	0.0146611	0.97827	0.207068	33742.4	0.376927	-
Diethanolamine	106/88	4.36	Amide	C06772	HMDB0004437		Organic nitrogen compounds	Organonitrogen compounds	Amines	1,2-aminoalcohols	136.01	132.199	173.065	179.732	156.795	143.195	153.783	152.516	128.604	162.91	187.519	179.084	203.239	245.474	178.641	272.707	205.033	79.9678	133.689	128.155	173.329	145.023	161.244	156.767	192.456	204.233	217.24	0.060581	1.04714	0.552338	157.118	0.556705	-
Dihomo-gamma-linolenic acid	305.1/305.1	10.87	C18	C03242	HMDB0002925	Cytoplasm	Lipids and lipid-like molecules	Fatty Acyls	Fatty acids and conjugates	Long-chain fatty acids	17611.2	14626.9	21584.3	17138.4	12514.5	14785.6	8680.63	19368.7	12277.2	14400	11658.7	18643.9	77326.1	26188.2	27551.8	21066	29054.8	20489.6	16399.8	13034.7	14190	27097.7	17531	10890.3	20716.7	22400.9	20254.8	0.0534728	0.86534	0.326147	15274.2	0.719339	-
Elaidic Acid	281.248/281.238	11.09	C18	C01712	HMDB0000573	Cytoplasm	Lipids and lipid-like molecules	Fatty Acyls	Fatty acids and conjugates	Long-chain fatty acids	327597	266851	280462	249214	124465	263687	129627	250206	184651	331649	183327	355137	876540	306529	283249	240702	436243	202005	230913	177427	169723	306239	245724	108733	311368	307729	244678	0.130232	0.948634	0.78392	245573	0.191638	-
Erucic Acid	337.311/337.311	11.96	C18	C08316	HMDB0002068	Extracellular	Lipids and lipid-like molecules	Fatty Acyls	Fatty acids and conjugates	Very long-chain fatty acids	5242.64	6129.75	7078.75	5686.33	5742.65	4946.64	8882.7	8356.61	5412.34	6859.85	3204.24	8447.83	8520.77	5153.14	8620.67	3880.99	11244.8	4171.75	6848.11	4656.69	5757.04	6086.4	4189.3	5837.5	5997.63	6276.21	5950.13	0.0289987	1.18195	0.292578	6332.53	1.2653	-
Erythronic acid	135.03/75.01	6.21	Amide		HMDB0000613	Cytoplasm	Organic oxygen compounds	Organooxygen compounds	Carbohydrates and carbohydrate conjugates	Sugar acids and derivatives	3041.58	3121.54	3794.56	3274.39	4581.74	4646.74	2277.92	3102.91	3940.52	3485.61	3516.58	3942.88	5705.79	2918.96	16365.7	3090.31	2683.34	3375.73	3433.92	2891.1	3552.68	3390.75	4424.67	3152.45	3875.61	3491.7	3815.09	0.0553759	0.902311	0.371002	3560.58	0.525846	-
Fructose 6-phosphate	259.1/97.01	8.72	Amide	C00085	HMDB0000124		Organic oxygen compounds	Organooxygen compounds	Carbohydrates and carbohydrate conjugates	Hexose phosphates	8624.55	11085.3	10800.1	11728.1	14748.4	11210	10974.4	11049.3	11715	9660.72	7339.32	10517.2	16037.9	9843.95	16639.3	11101.4	10443.3	13164.8	9356.1	10426.6	11679.7	12151.2	7663.96	10378.5	13006.5	10934.8	11437.2	0.0916379	0.898228	0.286757	10787.7	0.529354	-
Galactitol	181.0/89.1	5.29	Amide	C01697	HMDB0000107		Organic oxygen compounds	Organooxygen compounds	Carbohydrates and carbohydrate conjugates	Sugar alcohols	5538.91	11279.6	8432.34	3920.36	10902.7	14566.7	59247.3	48962.1	11542.8	14451.2	11125.1	4531.94	20672.9	16010.3	15666.1	21587.2	12781.2	25044.8	8222.86	9100.05	10027.2	4133.14	11328.7	9624.28	13121.9	13346.2	13938	0.0313048	2.74266	0.127084	17041.8	1.11332	-
Galactose 1-phosphate	259.1/79.1	8.86	Amide	C00446	HMDB0000645		Organic oxygen compounds	Organooxygen compounds	Carbohydrates and carbohydrate conjugates	Monosaccharide phosphates	134722	159436	108379	246579	164323	105055	52729.1	70225.1	151593	111646	114783	81211.4	288592	77067.2	175306	153260	84036.3	803947	69673.4	83827.4	50311.3	89961.6	76707.9	90581.4	190563	225525	202768	0.0860186	0.63385	0.0550287	125057	1.0319	-
Galacturonic acid	193/73	8.45	Amide	C08348	HMDB0002545		Organic oxygen compounds	Organooxygen compounds	Carbohydrates and carbohydrate conjugates	Glucuronic acid derivatives	62809.4	51972.8	68689.4	60930.9	54295.1	57217	48588.1	40010.7	68043.8	55701.6	52920.8	57329.8	70413	39002.1	41895.6	51891	39623.8	58901.3	47552.5	44809.7	49091.6	59550.8	48709.1	49765.7	55472	48248.2	55601.6	0.079246	0.906383	0.251046	56542.5	0.553365	-
Gama-glutamylalanine	219.1/84	8.44	Amide	C03740	HMDB0006248	Extracellular	Organic acids and derivatives	Carboxylic acids and derivatives	Amino acids, peptides, and analogues	Dipeptides	7197.63	17328.2	5995.58	6041.51	4369.89	9443.6	4779.33	4950.54	6735.16	9679.4	8603.46	8649.45	18511.7	5317.2	3629.48	5607.09	7417.94	4144.82	4359.87	6637.86	7707.71	4743.15	8155.1	2513.03	8185.38	6929.65	8022.07	0.0885273	0.861462	0.590267	7814.48	0.424431	-
Gamma-Aminobutyric acid	104/87.1	7.19	Amide	C00334	HMDB0000112	Extracellular	Organic acids and derivatives	Carboxylic acids and derivatives	Amino acids, peptides, and analogues	Gamma amino acids and derivatives	10402.9	13735.1	15606.4	10678.2	20241.3	17494.3	13156.7	14115.3	20014.3	16641.1	14386.4	18787.4	23385.8	14233.1	17040.8	11629.3	8721.36	9868.26	13570.7	10814.3	11272.1	13067.9	13018.2	11530.8	15114.4	12446	13287.4	0.100191	1.10144	0.460708	15438.3	1.07478	-
gamma-Glutamyl-phenylalanine	295.1/166.2	2.39	C18		HMDB0029562		Organic acids and derivatives	Carboxylic acids and derivatives	Amino acids, peptides, and analogues	Phenylalanine and derivatives	800.783	1926.12	772.625	508.061	425.807	428.145	633.497	692.143	595.673	1581.82	842.445	1555.3	2012.97	750.525	491.73	722.359	1138.17	330.112	814.054	635.259	512.03	904.933	780.161	384.788	672.994	704.888	751.649	0.0557318	1.21379	0.576043	896.868	0.627521	-
gamma-Glutamyl-valine	247.13/72.1	7.82	Amide		HMDB0011172		Organic acids and derivatives	Carboxylic acids and derivatives	Amino acids, peptides, and analogues	Dipeptides	11352.6	33162.5	9860.82	9136.03	4608.73	8018.19	3941.58	5035.55	7751.9	17298	17545.8	15657.5	64229.5	10875.8	7602.59	9933.58	17272.3	5557.51	9065.42	13812.7	16870.1	10066.6	18850.8	4979.4	15691.7	13667.3	14914.7	0.0692032	0.882995	0.769366	11947.4	0.412538	-
Gamma-Linolenic acid	277.217/277.247	10.38	C18	C06426	HMDB0003073	Cytoplasm	Lipids and lipid-like molecules	Fatty Acyls	Lineolic acids and derivatives	Lineolic acids and derivatives	7253.6	10320.2	10915.8	4956.12	4499.06	8064.21	10556.1	11378.9	7189.18	13691.7	10089.3	9195.23	22807	12264.7	10473.7	7636.67	13861.7	7421.99	11244.8	6461.43	8868.14	12032.1	7247.92	5799.92	8137.09	8421.49	8136.95	0.0199514	1.34974	0.084794	9009.1	1.20141	-
GDP-fucose	590.09/152.1	8.82	Amide	C00325	HMDB0001095		Nucleosides, nucleotides, and analogues	Purine nucleotides	Purine nucleotide sugars	Purine nucleotide sugars	423647	122181	148080	187492	227923	230838	172779	196377	227923	186381	183120	223482	158277	139396	224635	190050	244959	221957	190813	159788	213594	146692	181211	233653	128344	164916	423995	0.674142	0.887999	0.587964	210852	0.411051	-
Gluconic acid	195/129	7.69	Amide	C00257	HMDB0000625		Organic oxygen compounds	Organooxygen compounds	Carbohydrates and carbohydrate conjugates	Sugar acids and derivatives	77093.3	109076	194240	122835	126038	72251.1	69180.8	74951.9	90109.8	90101.6	75099.2	80084.7	327214	71404	83455.7	88962.6	48648.9	195073	55229.7	46803.8	56964.2	57306.2	54787.9	45984.1	112043	89587.9	89643	0.133365	0.683543	0.0715115	98421.7	0.97852	-
Glucosamine 6-phosphate	258/79	9.08	Amide	C00352	HMDB0001254		Organic oxygen compounds	Organooxygen compounds	Carbohydrates and carbohydrate conjugates	Hexose phosphates	7392.82	8320.95	18266	12956.6	13923	14753.7	9170.37	9519.19	11938.5	8326.18	13241.4	13834.8	20949.4	10507.2	10008.3	10291.9	8290.41	9647.39	8457.57	7028.23	7314.67	7253.96	7854.22	7109.92	13343.3	12964.1	12131.6	0.0483752	0.873268	0.425093	11803.6	0.38418	-
Glucose 1-phosphate	259/79	8.81	Amide	C00103	HMDB0001586		Organic oxygen compounds	Organooxygen compounds	Carbohydrates and carbohydrate conjugates	Monosaccharide phosphates	166268	164892	123455	1275.03	193226	119035	61730.4	1359.86	169281	119200	1120.43	87137.2	299140	1393.23	204923	1551.12	90097.6	2244.19	945.518	84468.8	51047.2	100721	81115.3	99850.6	1473.55	1624.01	1731.71	0.0805511	0.572581	0.189263	100665	0.621887	-
Glutamic acid	148.1/84.1	8.28	Amide	C00025	HMDB0000148	Endoplasmic reticulum	Organic acids and derivatives	Carboxylic acids and derivatives	Amino acids, peptides, and analogues	Glutamic acid and derivatives	2.22351e+06	2.66107e+06	2.66604e+06	2.65227e+06	4.6437e+06	3.85895e+06	3.32013e+06	3.24265e+06	4.65901e+06	3.3379e+06	3.20028e+06	3.79217e+06	4.44279e+06	2.80247e+06	3.16084e+06	2.36561e+06	1.85982e+06	2.54862e+06	2.63327e+06	2.53033e+06	2.33831e+06	3.13277e+06	2.71638e+06	3.08994e+06	3.31121e+06	2.9091e+06	3.10188e+06	0.0647195	1.15218	0.30982	3.35481e+06	1.16812	-
Glutamine	147/130	7.32	Amide	C00064	HMDB0000641	Extracellular	Organic acids and derivatives	Carboxylic acids and derivatives	Amino acids, peptides, and analogues	L-alpha-amino acids	808234	1.5759e+06	1.11524e+06	963048	995424	1.06757e+06	639075	790927	1.58795e+06	1.35418e+06	1.173e+06	1.46254e+06	1.47118e+06	1.13306e+06	1.28933e+06	1.03755e+06	852006	871953	838056	658476	827471	607613	857585	471623	1.0589e+06	953703	1.03361e+06	0.054079	1.07391	0.678196	1.12776e+06	0.891477	-
Glutamyltryptophan	332.1/203.1	2.84	C18		HMDB0028830		Organic acids and derivatives	Carboxylic acids and derivatives	Amino acids, peptides, and analogues	Peptides	377.942	1282.85	381.025	381.025	447.813	253.17	625.536	661.367	447.813	606.754	236.018	478.007	208.404	410.546	438.687	546.678	691.002	450.136	625.536	742.263	327.598	711.467	673.573	640.127	299.138	485.602	385.323	0.239271	0.978126	0.947166	514.943	0.393365	-
Glycerol 3-phosphate	171.1/78.9	8.28	Amide	C00093	HMDB0000126		Lipids and lipid-like molecules	Glycerophospholipids	Glycerophosphates	Glycerophosphates	22011.2	35712.4	24875.9	15858.4	16653.2	38799.8	27130.2	32647.2	18860.9	11414.2	21724.6	23788.5	21649.4	31353.3	13879.5	15873.9	13466.7	13787.8	8793.33	14016.6	23895	8058.13	11395.8	5567.17	20054.6	20471.3	22457.7	0.0611663	0.880806	0.548581	24123	0.293933	-
Glycerophosphocholine	258.12/104.2	7.46	Amide	C00670	HMDB0000086		Lipids and lipid-like molecules	Glycerophospholipids	Glycerophosphocholines	Glycerophosphocholines	152124	161908	178103	131680	144845	187707	229759	224222	143850	123168	121635	151878	142577	115661	110280	99248.5	102379	100775	60802.3	70376.8	83047.9	71392.7	75547.4	66047.5	141279	121184	129995	0.076998	1.03989	0.775617	162573	0.907789	-
Glycine	76/30.1	6.98	Amide	C00037	HMDB0000123	Extracellular	Organic acids and derivatives	Carboxylic acids and derivatives	Amino acids, peptides, and analogues	Alpha amino acids	227046	311075	267635	175447	226406	254620	238814	194505	316651	265736	228608	273486	483045	239021	255701	208621	199021	202387	185947	167568	152524	140353	198237	121311	202037	198218	222646	0.0632871	1.03801	0.722713	248336	0.783069	-
Glycochenodeoxycholic acid (GCDCA)	448.4/74	8.09	C18	C05466	HMDB0000637	Extracellular	Lipids and lipid-like molecules	Steroids and steroid derivatives	Bile acids, alcohols and derivatives	Glycinated bile acids and derivatives	781.637	889.746	939.646	504.223	782.349	530.391	808.388	837.212	782.349	939.516	576.396	958.344	685.952	642.402	872.995	565.615	757.212	644.536	923.598	953.661	763.875	1031.84	779.888	798.638	714.469	600.904	656.838	0.0628925	1.10709	0.415645	777.516	1.06336	-
Glycodeoxycholic acid (GDCA)	448.4/73.9	8.26	C18	C05464	HMDB0000631	Extracellular	Lipids and lipid-like molecules	Steroids and steroid derivatives	Bile acids, alcohols and derivatives	Glycinated bile acids and derivatives	394.863	494.007	440.031	296.607	397.203	426.14	443.71	454.508	383.387	432.138	343.982	582.495	390.675	370.88	446.464	322.359	406.838	386.948	545.692	460.912	321.874	380.551	362.079	432.138	378.838	363.005	387.412	0.0459978	1.07815	0.471364	424.089	1.05435	-
Glycolic acid	75/46.8	4.26	Amide	C03547	HMDB0000115	Mitochondria	Organic acids and derivatives	Hydroxy acids and derivatives	Alpha hydroxy acids and derivatives	Alpha hydroxy acids and derivatives	2.80775e+06	3.25454e+06	3.08157e+06	3.0091e+06	2.84195e+06	3.05565e+06	3.25707e+06	3.41034e+06	3.20505e+06	3.29363e+06	3.06895e+06	2.92666e+06	3.15169e+06	2.99292e+06	3.29196e+06	3.54232e+06	3.53302e+06	2.81453e+06	3.55504e+06	2.7647e+06	2.77176e+06	2.83284e+06	2.93838e+06	3.09033e+06	2.89257e+06	2.92084e+06	2.99009e+06	0.0170981	1.06156	0.0861781	3.10102e+06	1.13197	-
Glycyl-glycine	133.1/76.1	7.04	Amide	C02037	HMDB0011733		Organic acids and derivatives	Carboxylic acids and derivatives	Amino acids, peptides, and analogues	Dipeptides	41731.1	83253.2	46759.9	42861.2	25788.3	34073.3	27316.5	32574.4	50462.2	60069	52433.2	55804.2	82726	42418.4	48848.6	47183.4	40759.7	43882.8	36575.4	27855	38126.5	22792.4	36905.8	15167.1	45839.8	34782.7	39962.7	0.137634	1.01527	0.944266	46093.9	0.486795	-
Glycylleucine	187.1/130.1	4.05	Amide	C02155	HMDB0000759	Extracellular	Organic acids and derivatives	Carboxylic acids and derivatives	Amino acids, peptides, and analogues	Peptides	35867.5	70269.7	32161.9	31183.7	16188.2	26792.5	11697.3	9410.82	20601.8	42333.8	36828	37971.6	50624.8	23367.9	22225	32558.8	32151.8	22693	22899.3	24255.6	28955.2	17970.1	32201.2	8565.65	25089.4	22460.7	24144.8	0.0557178	0.747626	0.370291	30942.2	0.487905	-
Glycyl-Phenylalanine	223.1/120.1	2.22	C18		HMDB0028848		Organic acids and derivatives	Carboxylic acids and derivatives	Amino acids, peptides, and analogues	Dipeptides	30841.1	51305.9	37032.6	28051.4	1063.4	1410.07	19664.8	1820.15	1597.88	4069.73	33469.9	3705.92	2781.43	25970	29682.4	1713.3	2645.82	1503.15	2195.46	1748.01	2061.38	1870.3	24949.7	11259.8	2051.91	2151.51	2324.74	0.0634466	0.429702	0.175906	17836.1	0.827901	-
Glycylvaline	175.1/72.1	4.26	Amide		HMDB0028854		Organic acids and derivatives	Carboxylic acids and derivatives	Amino acids, peptides, and analogues	Dipeptides	175252	337545	118020	180812	65957.2	91200.6	31852.5	35543	61580.2	256278	231164	183559	223462	112802	103650	191742	167953	142538	93846.1	139803	126626	95955.9	176043	53650.3	143338	121395	120131	0.101719	0.825751	0.636098	147397	0.41519	-
Guanine	152/135	3.06	Amide	C00242	HMDB0000132		Organoheterocyclic compounds	Imidazopyrimidines	Purines and purine derivatives	Purines and purine derivatives	9391.67	14833.1	11351.4	4721.34	2600.43	9639.56	5239.2	4391.76	5142.06	6944.22	5383.99	10204.3	5947.53	6456.03	3621.28	3733.5	4703.89	2844.62	3968.09	3777.76	5281.44	2657.89	4963.18	2147.34	6972.75	6405.99	6494.99	0.0460098	0.710074	0.235925	7486.93	0.570482	-
Guanosine	282/150	4.05	Amide	C00387	HMDB0000133		Nucleosides, nucleotides, and analogues	Purine nucleosides	na	Purine nucleosides	31654.6	54376.7	81805.6	51059.6	17454.3	78265.4	37787.9	46585.5	55510.4	58817.4	65045.1	91467.9	151588	83523.9	90313	54936.3	47367.3	46617.6	54924.1	24718.7	73401.7	16125	48519	14212.7	60115.3	57867.6	58916.9	0.0190728	1.12904	0.607971	55819.2	0.525706	-
Guanosine diphosphate(GDP)	442/79	9.41	Amide	C00035	HMDB0001201	Cytoplasm	Nucleosides, nucleotides, and analogues	Purine nucleotides	Purine ribonucleotides	Purine ribonucleoside diphosphates	185452	202349	157644	27622	232294	184342	122662	29185.9	174397	137493	163200	25271.6	133311	25849.6	100607	22961.1	112590	22511.6	21819.5	146168	107588	143862	108311	90211.3	172762	25568.5	28284.5	1.11479	0.658996	0.18672	136826	0.69694	-
Guanosine monophosphate （GMP）	362.1/79.1	8.91	Amide	C00144	HMDB0001397	Extracellular	Nucleosides, nucleotides, and analogues	Purine nucleotides	Purine ribonucleotides	Purine ribonucleoside monophosphates	135756	128308	98753.2	134300	37397.1	139673	18269.4	23660.6	131562	96356.7	91795.9	45377	176909	25594	48377.5	71020	144841	91955.3	18047.8	130159	76650.5	92567.7	157709	80755.4	49926.3	50482.7	50016	0.0059578	0.603723	0.10072	90100.7	1.15323	-
Heptadecanoic acid	269.248/269.248	11.12	C18		HMDB0002259	Cytoplasm	Lipids and lipid-like molecules	Fatty Acyls	Fatty acids and conjugates	Long-chain fatty acids	5851.8	8386.74	15283.8	7003.62	6816.97	2500.74	6635.6	7569.72	12500.8	4230.03	1796.36	963.199	20121	1561.17	19790.2	3672.97	11929.8	2197.75	11471.5	2658.41	20560	4584.75	2067.26	8426.51	2549.99	2588.44	2575.23	0.00759828	0.735014	0.427883	6628.28	0.687933	-
Histidine	156.1/110.1	7.21	Amide	C00135	HMDB0000177	Cytoplasm	Organic acids and derivatives	Carboxylic acids and derivatives	Amino acids, peptides, and analogues	Histidine and derivatives	275227	405980	317501	247257	287738	335785	304997	315228	445185	375716	314053	369003	425511	320208	338066	280964	250599	260349	277318	227232	244839	219223	250850	188718	307968	246921	276746	0.110118	1.13624	0.209659	332806	1.35708	-
Homocysteine	136/90.1	8.54	Amide	C00155	HMDB0000742		Organic acids and derivatives	Carboxylic acids and derivatives	Amino acids, peptides, and analogues	L-alpha-amino acids	8553.97	9857.17	9637.24	8805.41	10190.5	9020.56	9964.21	9850.39	10725.7	9761.24	8982.25	9372.72	10389.3	9596	9855.44	8928.66	9791.58	9222.55	11521.7	9245.76	8576.64	8840.07	8636.74	8784	8853.85	8680.25	8374.52	0.0281007	1.04623	0.253957	9560.11	1.2774	-
Homoserine	120.1/56.1	6.92	Amide	C00263	HMDB0000719	Extracellular	Organic acids and derivatives	Carboxylic acids and derivatives	Amino acids, peptides, and analogues	L-alpha-amino acids	306276	502075	386822	319214	447683	425610	352209	376340	561210	460678	375422	460755	542528	370354	416213	332384	258734	289612	322181	282697	284906	287363	313225	262985	368811	337247	358472	0.0453486	1.08332	0.47484	414525	1.18733	-
Hydroxyproline	130.1/84.2	6.5	Amide	C01157	HMDB0000725	Endoplasmic reticulum	Organic acids and derivatives	Carboxylic acids and derivatives	Amino acids, peptides, and analogues	Proline and derivatives	62043.5	58146.9	61349.8	58244.7	101294	96707	74673.9	74380	102378	69865	64005.5	79072	99718.5	78582.6	77282.7	63736.3	50317.9	47559.8	47011.8	49662.4	50540.9	70809.1	56494.5	55725.8	73956.9	59505.7	79091.9	0.143337	1.06073	0.663751	75180	0.780407	-
Hydroxypropionic acid	89/59	4.5	Amide	C01013	HMDB0000700	Cytoplasm	Organic acids and derivatives	Hydroxy acids and derivatives	Beta hydroxy acids and derivatives	Beta hydroxy acids and derivatives	791431	696208	667395	693434	761550	677032	858373	930758	806885	786046	785071	658452	778384	822546	859624	824045	953557	667702	983685	768210	796725	799539	732385	806937	856188	758732	795963	0.0611949	1.12562	0.0593386	759386	1.07432	-
Hyocholic acid (HCA)	407.3/407.31	7.77	C18		HMDB0000760	Extracellular	Lipids and lipid-like molecules	Steroids and steroid derivatives	Bile acids, alcohols and derivatives	Trihydroxy bile acids, alcohols and derivatives	6221.67	3941.47	6616.76	3141.04	7724.42	5596.71	4525.46	4907.18	4413.27	5393.35	2628.28	5087.94	3553.25	4042.42	6332.75	3570.03	6059.32	5494.89	4631.95	2774.48	2623.56	6488.71	4342.76	4187.16	4891.26	4420.3	5378.62	0.097858	0.810885	0.22323	5016.46	0.857242	-
Hypoxanthine	137/110	2.19	Amide	C00262	HMDB0000157		Organoheterocyclic compounds	Imidazopyrimidines	Purines and purine derivatives	Hypoxanthines	36899.9	58619.9	53462.3	26085.4	19523.7	50661.4	36486	40138.4	48097.9	39977.3	34223.5	59279.3	63429.6	50551.8	36587.3	27522	37454	22003.8	42701.4	31834.8	45248.7	22765.1	38708.5	19978.8	42984.2	39701.5	45481.5	0.0678538	1.0528	0.779385	41954.6	0.421166	-
Inosine	267/135.1	3.15	Amide	C00294	HMDB0000195		Nucleosides, nucleotides, and analogues	Purine nucleosides	na	Purine nucleosides	342043	327845	539131	420050	143941	628061	262353	336392	360099	292556	476366	552438	939789	543129	542981	423601	293525	428653	331121	189992	449489	106026	345143	92103.4	449805	495651	491373	0.0528766	0.949661	0.814034	390106	0.315018	-
Inosine-monophosphate(IMP)	347/79	8.68	Amide	C00130	HMDB0000175		Nucleosides, nucleotides, and analogues	Purine nucleotides	Purine ribonucleotides	Purine ribonucleoside monophosphates	171868	133884	191201	124269	163758	233688	110193	123889	131926	123891	168111	127018	187787	197335	148321	147053	159963	282820	149060	146052	130937	122277	136945	85748.1	137833	130365	144741	0.0522334	0.770643	0.057386	150308	1.07945	-
Inosine triphosphate(ITP)	509/137	9.44	Amide	C00081	HMDB0000189		Nucleosides, nucleotides, and analogues	Purine nucleotides	Purine ribonucleotides	Purine ribonucleoside triphosphates	57080.6	48046.3	53469.6	55124.3	85271.8	64796.5	50447.2	47041.6	53553.8	46905.1	55736.4	46843.9	55100	45966.1	46133.1	47107.9	44393.3	42848.7	43158.5	56327.6	37546.4	58111.8	37110.3	43899.2	57012.7	56154.6	56242.2	0.00836134	0.826105	0.0906267	55359.8	0.713877	-
Isoleucine	132.1/86.201	4	Amide	C00407	HMDB0000172	Cytoplasm	Organic acids and derivatives	Carboxylic acids and derivatives	Amino acids, peptides, and analogues	Isoleucine and derivatives	640685	1.15326e+06	675587	664890	514037	656745	494648	464143	750703	797251	680157	729072	896768	591305	638797	633074	512608	587202	502855	441614	455111	384186	518572	279801	599851	535470	553757	0.0589248	0.90959	0.557587	685098	0.419185	-
Isovalerylcarnitine	246.1/85.1	2.82	C18		HMDB0000688	Extracellular	Lipids and lipid-like molecules	Fatty Acyls	Fatty acid esters	Fatty acid esters	2616.47	2003.52	3278.98	1940.2	4379.34	3570.43	3418.68	4177.23	3358.81	3005.65	1935.74	3574.24	1980.64	2577.81	2616.03	1714.04	1921.3	1994.82	2315.95	1947	1400.14	2505.66	1631.49	1602.49	2505.75	2515.77	2448.35	0.0146118	1.09452	0.583857	3104.94	0.967576	-
Kyotorphin	338/136.1	6.45	Amide	C02993	HMDB0005768		Organic acids and derivatives	Carboxylic acids and derivatives	Amino acids, peptides, and analogues	Peptides	3958.61	6798.09	4273.74	5157.47	1856.81	3168.23	1694	1911.77	2704.11	4452.37	5658.83	4690.01	10738.8	3678.01	3352.93	4312.43	4747.46	3326.51	3159.58	3500.66	5029.33	2760.27	5150.44	1662.45	4468.1	4087.09	4127.56	0.0495021	0.837312	0.492946	3860.34	0.526696	-
Lactate	89.0/43.1	3.77	Amide	C00186	HMDB0000190	Cytoplasm	Organic acids and derivatives	Hydroxy acids and derivatives	Alpha hydroxy acids and derivatives	Alpha hydroxy acids and derivatives	4.01123e+06	4.25985e+06	4.29626e+06	4.20468e+06	4.31546e+06	3.80409e+06	3.90287e+06	4.50021e+06	4.39296e+06	4.12885e+06	4.35757e+06	4.71405e+06	5.4649e+06	4.50942e+06	4.90194e+06	4.59686e+06	3.54965e+06	3.22295e+06	4.90049e+06	3.18694e+06	2.82357e+06	3.26735e+06	3.32752e+06	2.96305e+06	3.90563e+06	3.84092e+06	3.8809e+06	0.00842473	1.04439	0.22445	4.24068e+06	0.97174	-
Lactose	340.9/160.9	7.7	Amide	C00243	HMDB0000186		Organic oxygen compounds	Organooxygen compounds	Carbohydrates and carbohydrate conjugates	O-glycosyl compounds	1.00618e+06	781914	624261	644328	647961	574358	932163	924086	647961	805280	1.83079e+06	660103	610593	642976	867540	543416	886959	476541	919187	768608	764552	754195	640912	870796	539593	285995	490211	0.306536	1.35555	0.214532	839948	0.679232	-
Leucine	132.1/86.2	3.68	Amide	C00123	HMDB0000687	Extracellular	Organic acids and derivatives	Carboxylic acids and derivatives	Amino acids, peptides, and analogues	Leucine and derivatives	731084	1.29863e+06	761450	715840	568288	739129	534670	521528	840221	897677	758835	805762	1.02774e+06	660793	707198	700798	568718	634136	575653	505420	505176	409472	589219	319871	635571	610648	647429	0.0297414	0.905341	0.548006	764426	0.41796	-
Leucylalanine	203.1/86.1	1.28	C18		HMDB0028922		Organic acids and derivatives	Carboxylic acids and derivatives	Amino acids, peptides, and analogues	Peptides	6413.16	16851.5	5237.19	4731.69	2075.5	3480.47	2950.71	3225.51	2502.2	14393.8	9062.84	9121.7	14544.4	5273.33	3756.25	5629.22	11920.1	2824.31	5944.28	6439.54	6739.65	4968.98	9019.47	2491.3	6391.21	6338.98	7069.47	0.0617446	1.06361	0.89059	6670.52	0.407698	-
Leucyl-Glycine	187.1/74	3.5	Amide		HMDB0028929		Organic acids and derivatives	Carboxylic acids and derivatives	Amino acids, peptides, and analogues	Dipeptides	43488.3	75795.1	39061.1	46007.6	30129.7	32801.9	19743.2	16801.4	30797.5	60134.5	55437.2	47453	72981.6	34071.3	36114.5	49933.6	39714.6	40741.6	28969.6	30148.4	29842.1	29772.5	39674.4	46133.2	33459.1	31691.1	32947.4	0.0278221	0.861882	0.556763	41470.9	0.45357	-
Linoelaidic acid	279.232/279.232	10.78	C18		HMDB0006270	Cytoplasm	Lipids and lipid-like molecules	Fatty Acyls	Lineolic acids and derivatives	Lineolic acids and derivatives	41702.8	36943.5	59480.5	42085.5	35518	38814.6	41104.5	44186.8	48483.5	53026.6	27433.3	47980.3	105186	40732.1	62429.1	44018.1	63490	36114.5	62440.8	37119.7	40194.9	57330.3	30185.2	45899	33395.4	37680.6	40610.8	0.0974734	1.03013	0.807371	43063.3	0.81606	-
Linoleic acid	279.232/279.242	10.68	C18	C01595	HMDB0000673	Cytoplasm	Lipids and lipid-like molecules	Fatty Acyls	Lineolic acids and derivatives	Lineolic acids and derivatives	57409.8	52379	67050.7	48762.2	50724.4	48394.2	73066.2	69463	62375.3	77203.2	38606.5	66755.9	111488	59579.9	79637	56501.1	76251.5	48287.8	81871	47657.1	48741.9	82739.6	43330.2	55452.2	53637.6	50537.8	53765.9	0.0347186	1.19324	0.12829	59349.2	1.34965	-
Lysine	147.1/84	8.75	Amide	C00047	HMDB0000182	Cytoplasm	Organic acids and derivatives	Carboxylic acids and derivatives	Amino acids, peptides, and analogues	L-alpha-amino acids	1.36823e+06	2.0849e+06	1.50069e+06	1.22798e+06	955080	1.20855e+06	1.01449e+06	1.06725e+06	1.4806e+06	1.71829e+06	1.43101e+06	1.58957e+06	2.17503e+06	1.31453e+06	1.36901e+06	1.30702e+06	1.19579e+06	1.04448e+06	1.07681e+06	991273	1.12971e+06	844690	1.04628e+06	567696	1.36219e+06	1.29583e+06	1.31754e+06	0.025531	0.994701	0.970668	1.38722e+06	0.407586	-
Malic acid	133/115.1	8.51	Amide	C00149	HMDB0000156	Cytoplasm	Organic acids and derivatives	Hydroxy acids and derivatives	Beta hydroxy acids and derivatives	Beta hydroxy acids and derivatives	340521	386597	441672	345711	531236	448314	434367	444400	524374	387354	408461	474450	364738	368130	339172	330152	276460	276241	469577	449234	351468	445311	373679	343937	416621	362893	383970	0.0698009	1.07191	0.423065	430621	1.14033	-
Mannitol	181/89	5.09	Amide	C00392	HMDB0000765		Organic oxygen compounds	Organooxygen compounds	Carbohydrates and carbohydrate conjugates	Sugar alcohols	12024.8	9247.26	14643	8832.78	11574.5	14567	51405.3	48323.8	9837.43	10329.9	9557.07	14044.6	17645	13291.4	15920.5	21999.6	10703.2	23684.3	8238.23	7800.95	8510.84	9234.5	9245.51	7699.06	14306	13065.3	13216.6	0.0559764	2.02426	0.175734	17865.6	1.09204	-
Melatonine	233.2/174.1	3.87	C18	C01598	HMDB0001389	Cytoplasm	Organoheterocyclic compounds	Indoles and derivatives	Indoles	3-alkylindoles	1.26644	1.17168	1.5056	1.21402	0.887978	2.06398	3.75687	3.82551	2.59353	5.76834	0.829015	1.3218	1.33792	5.0624	2.12841	2.05353	1.41088	2.46978	0.67365	1.74815	2.11568	1.39136	1.58288	1.81825	2.96905	2.85946	0.165663	0.794695	2.23128	0.0538584	2.18373	1.32139	-
meso-Tartaric acid	149/87	8.73	Amide	C00552							3592.89	3240.1	3584.45	4330.45	3500.84	4621.32	3861.79	4517.22	3450.75	2347.68	4020.96	4216.98	3597.72	4913.81	3777.99	4087.72	4055.7	3964.76	4363.49	3518.59	3592.82	3534.44	3370.63	3571.33	5369.45	7164.42	6713.32	0.145542	0.980119	0.847025	3773.79	0.110751	-
Methionine	150.1/133	4.19	Amide	C00073	HMDB0000696	Extracellular	Organic acids and derivatives	Carboxylic acids and derivatives	Amino acids, peptides, and analogues	Methionine and derivatives	920456	1.4289e+06	886912	725496	678275	979800	668127	601010	967428	1.07843e+06	893050	976285	1.24503e+06	796857	846186	874340	731941	689644	640184	523959	518440	457919	716710	394362	713679	696761	713920	0.0138931	0.922504	0.598969	900348	0.419637	-
Methionine sulfoxide	166.06/74.2	7.12	Amide	C02989	HMDB0002005		Organic acids and derivatives	Carboxylic acids and derivatives	Amino acids, peptides, and analogues	L-alpha-amino acids	8963.77	16175.1	35653.8	40480.3	15597.1	9222.61	9809.63	19418	42143.6	15627.2	8781.44	9300.8	17011.5	8768.82	8367.88	9307.67	8302.61	7473.76	10875.4	47745.6	62140.9	44678.6	7257.21	4402.51	20380	16752.5	18581.5	0.0976655	0.833361	0.656122	19264.5	0.352684	-
Methylglutaric acid	145.1/82.9	2.11	C18		HMDB0000752	Extracellular	Lipids and lipid-like molecules	Fatty Acyls	Fatty acids and conjugates	Methyl-branched fatty acids	1812.89	2011.35	3175.43	1442.07	2028.64	1874.83	3035.26	2919.46	2618.93	3350.92	1512.9	3038.2	1374.55	1995.57	2299.24	1355.7	2608.5	1796.89	2019.37	2404.96	1789.33	2875.01	1125.64	1081.19	1947.54	1835.88	2206.03	0.0951012	1.33458	0.0827674	2401.74	1.41756	-
Murideoxycholic acid	391.4/391.4	7.4	C18	C15515	HMDB0000811	Extracellular	Lipids and lipid-like molecules	Steroids and steroid derivatives	Bile acids, alcohols and derivatives	Dihydroxy bile acids, alcohols and derivatives	7501.05	3894.12	8584.35	4080.09	8621.71	5619.19	7632.09	9346.97	8856.18	8679.85	5437.15	15089.3	4096.43	5261.95	11342.1	6826.51	7686.6	7079.43	6719.83	6260.87	6775.76	21626.7	6494.21	7229.66	9265.21	9530.98	8593.93	0.0528948	1.4371	0.107871	7778.51	1.16258	-
myo-Inositol	179/161	7.61	Amide	C00137	HMDB0000211		Organic oxygen compounds	Organooxygen compounds	Alcohols and polyols	Cyclohexanols	982159	1.24603e+06	1.41964e+06	1.19213e+06	1.98253e+06	1.63642e+06	1.36996e+07	1.43535e+07	2.69396e+06	1.86339e+06	1.17536e+06	4.09989e+06	1.80409e+06	1.37981e+06	1.52117e+06	1.07453e+06	748825	1.24754e+06	1.2084e+06	847314	1.20149e+06	1.0366e+06	1.00555e+06	1.10693e+06	2.36789e+06	2.38429e+06	2.30552e+06	0.0176665	4.4788	0.0758532	3.86205e+06	1.2023	-
N-Acetylaspartic acid	174/88	8.27	Amide	C01042	HMDB0000812	Cytoplasm	Organic acids and derivatives	Carboxylic acids and derivatives	Amino acids, peptides, and analogues	Aspartic acid and derivatives	19735	21364.9	21928.6	20586.4	27957.5	23473.1	20725.1	20201.9	23622.8	21005.7	22523.7	24709.6	28166.8	21579.2	22727.1	18907	20567.6	19909.2	20714.5	19789.1	18646.3	18358.9	18260.7	20064.4	24740.8	23181.1	23907.1	0.0325985	0.983289	0.795078	22319.5	0.567159	-
N-Acetylaspartylglutamic acid (NAAG)	305.1/148.1	9.21	Amide	C12270	HMDB0001067		Organic acids and derivatives	Carboxylic acids and derivatives	Amino acids, peptides, and analogues	Dipeptides	968.907	631.499	486.028	511.237	981.511	404.103	725.055	745.586	606.56	735.796	1235.3	715.692	551.604	601.874	615.699	734.123	510.237	572.498	572.688	442.391	572.498	669.028	787.999	689.722	650.145	464.016	455.382	0.210326	1.19599	0.364958	728.939	0.575731	-
N-Acetylcadaverine	145.14/86	4.51	Amide		HMDB0002284		Organic acids and derivatives	Carboxylic acids and derivatives	Carboxylic acid derivatives	Acetamides	224.846	347.366	312.892	354.41	245.469	329.418	412.365	374.872	365.061	307.448	303.14	313.604	372.957	397.915	411.584	333.471	285.656	324.284	353.808	253.403	288.762	269.677	223.497	293.455	307.966	393.064	366.378	0.122324	1.14445	0.159637	324.241	1.03123	-
N-Acetylglutamic acid	190/130	8.17	Amide	C00624	HMDB0001138		Organic acids and derivatives	Carboxylic acids and derivatives	Amino acids, peptides, and analogues	Glutamic acid and derivatives	4912.07	6494.15	6468.08	4409.59	9059.09	6022.3	5254.55	5009.53	6342.16	6127.51	5746.31	4191.02	8509.09	6853.26	6228.79	5187.97	3868.28	3428.84	4321.77	4405.81	3296.78	4426.82	5655.44	4278.2	5569.55	6958.28	5974.32	0.115805	0.87437	0.314652	5836.36	0.179915	-
N-Acetylmannosamine	204.1/126	3.88	Amide	C00645	HMDB0001129		Organic oxygen compounds	Organooxygen compounds	Carbohydrates and carbohydrate conjugates	Acylaminosugars	25512.5	23592.8	22989.1	21647.1	20203.2	23197.5	22696.1	22696.1	20038	22696.1	20383.3	24112.3	31014	20590.3	20590.3	21998.8	22696.1	20590.3	22696.1	20590.3	19972.3	16882.2	21988.1	22696.1	17868	14935.1	21024.9	0.126446	0.967041	0.457818	22480.3	0.602117	-
N-Acetyltyrosine	224.1/178.1	2.05	C18	C01657	HMDB0000866	Cytoplasm	Organic acids and derivatives	Carboxylic acids and derivatives	Amino acids, peptides, and analogues	Tyrosine and derivatives	823.419	1677.71	1139.61	773.984	829.992	693.11	1085.47	1057	908.917	2028.77	981.117	1700.45	1110.75	930.087	833.196	946.676	1042.89	678.918	1200.94	803.191	1001.39	1033.97	1056.92	531.661	885.048	880.855	896.74	0.00927539	1.30717	0.234812	1141.63	1.0538	-
N-Alpha-acetyllysine	189.01/84.01	6.98	Amide	C12989	HMDB0000446		Organic acids and derivatives	Carboxylic acids and derivatives	Amino acids, peptides, and analogues	N-acyl-alpha amino acids	1106.85	2676.73	963.488	2695.26	1516.5	698.226	425.81	2846.49	3774.51	1386.12	3755.68	1267.44	5015.21	3429.74	810.55	3299.37	1187.48	2069.76	983.459	933.644	3604.48	614.712	1151.51	386.442	3024.91	2926.43	3049.82	0.0217466	1.39339	0.372744	1926.09	0.817535	-
Nicotinamide ribotide	335/123	9.43	Amide	C00455	HMDB0000229		Nucleosides, nucleotides, and analogues	Pyridine nucleotides	Nicotinamide nucleotides	Nicotinamide nucleotides	6208.59	7038.76	4069.85	7101.39	6248.07	6498.84	5544.65	5551.97	6248.07	5332.38	4696.11	5917.36	25502.9	5500.71	6257.46	6682.96	4266.34	3912.99	5686.94	3429.76	6740.3	6372.19	6060.9	5436.14	6745.16	9479.69	6812.38	0.203115	0.895738	0.226788	5871.34	0.341107	-
N-Methylalanine	104.01/58.01	5.38	Amide	C02721	HMDB0094692		Organic acids and derivatives	Carboxylic acids and derivatives	Amino acids, peptides, and analogues	Alanine and derivatives	1587.94	2040.2	1940.27	1552.68	3161.73	3104.74	2913.22	2770.35	3820.37	2942.65	2357.77	3087.32	3586.17	2098.55	2313.04	1573.76	1420.29	1423.27	2094.98	1945.47	1829.65	2389.73	2009.15	2198.93	2244.01	2364.2	1866.43	0.12035	1.33644	0.0605193	2606.6	1.54376	-
Norleucine	132.1/86.11	3.73	Amide	C01933	HMDB0001645		Organic acids and derivatives	Carboxylic acids and derivatives	Amino acids, peptides, and analogues	L-alpha-amino acids	177242	323810	181783	161696	138825	184760	122404	125232	189210	215379	193786	201067	238020	143811	155780	159374	131602	143238	127228	119524	127848	117309	141709	75461.3	163612	136283	144871	0.0942649	0.896381	0.534882	184599	0.435893	-
Norvaline	118.1/72.2	4.51	Amide	C01799	HMDB0013716		Organic acids and derivatives	Carboxylic acids and derivatives	Amino acids, peptides, and analogues	D-alpha-amino acids	168007	305394	212156	162905	133959	189815	133932	136677	220099	218915	189240	213757	284478	167732	182343	164014	141918	155163	136990	127308	132283	107366	139522	86176	161107	138884	161146	0.0835445	0.949143	0.743467	190405	0.420225	-
Oleic acid	281.248/281.248	11.05	C18	C00712	HMDB0000207	Extracellular	Lipids and lipid-like molecules	Fatty Acyls	Fatty acids and conjugates	Long-chain fatty acids	269524	265445	279589	178006	129462	166825	139587	192109	155017	266847	132408	315573	644757	222841	213140	214394	330597	165779	206061	122597	161188	233598	232440	97061.1	265742	270139	255979	0.0274578	0.932257	0.725819	207533	0.386898	-
Oleylcarnitine	426.2/85.1	9.91	C18		HMDB0005065	Extracellular	Lipids and lipid-like molecules	Fatty Acyls	Fatty acid esters	Acyl carnitines	547798	340222	686976	338265	981057	1.15666e+06	1.13603e+06	897531	1.97852e+06	605161	340734	1.6616e+06	1.06196e+06	1.03733e+06	1.11664e+06	425990	857184	308237	823903	696849	758213	2.25597e+06	755202	815619	860377	858513	810755	0.0333559	1.63407	0.170302	889213	0.950956	-
O-Phosphoethanolamine	142/44	8.8	Amide	C00346	HMDB0000224		Organic acids and derivatives	Organic phosphoric acids and derivatives	Phosphate esters	Phosphoethanolamines	146907	141601	122273	124894	161528	176898	95159.7	96568.4	183199	133843	168044	181950	205696	156321	112894	117247	98651.9	111031	132330	146911	129831	145905	143839	133275	147662	141862	131406	0.0587173	0.982456	0.89411	144405	0.990551	-
Ornithine	133.1/70.1	8.41	Amide	C00077	HMDB0000214	Extracellular	Organic acids and derivatives	Carboxylic acids and derivatives	Amino acids, peptides, and analogues	L-alpha-amino acids	36433.8	63682.6	35665.4	27464.5	32945.2	29386.4	36548.8	42917.7	34013.8	39281.8	34758.4	42486.2	43624.6	30431.3	29138.9	26336.7	25934.9	20078.7	24533.2	22391.4	26110.4	18354.3	25124.2	22750.3	29210.4	25774.7	29290.9	0.0714538	1.01963	0.898299	37965.4	0.46642	-
O-Succinyhomoserine	220/102	8.29	Amide	C01118							212.471	239.293	213.463	424.688	334.584	213.484	322.107	323.942	270.622	249.279	329.723	377.728	164.113	119.693	213.463	123.227	581.852	481.876	231.547	13.0251	118.81	131.151	227.87	178.278	17.9852	19.5407	236.023	0.0586211	1.14372	0.355527	292.615	0.638472	-
Oxalic acid	89/60.9	8.59	Amide	C00209	HMDB0002329	Extracellular	Organic acids and derivatives	Carboxylic acids and derivatives	Dicarboxylic acids and derivatives	Dicarboxylic acids and derivatives	672467	863338	797716	555179	738805	702496	661574	694924	749999	687234	675097	583894	724398	589633	808481	615468	914910	501502	815811	734348	739191	779302	723144	764583	585515	460550	586686	0.133191	0.935964	0.365524	698560	0.189887	-
Palmitelaidic acid	253.2/253.2	10.57	C18		HMDB0012328	Extracellular	Lipids and lipid-like molecules	Fatty Acyls	Fatty acids and conjugates	Long-chain fatty acids	68496.7	67896.2	87516.9	52323.5	40145	50014.5	53218.2	71474.9	60480.6	97966.2	60687.3	94847.6	302598	68246	62073	59316.2	68444.3	43842.4	58173.5	43138.1	53257.2	98645.9	70955.9	40110.9	75514.1	83993.1	83000.6	0.0573445	1.19728	0.273318	67089	0.902709	-
Palmitoleic Acid	253.232/253.232	10.49	C18	C08362	HMDB0003229	Extracellular	Lipids and lipid-like molecules	Fatty Acyls	Fatty acids and conjugates	Long-chain fatty acids	64709.3	69300.9	85552.3	55894.9	51657.9	54659.1	56412.1	78340.5	53320.3	101130	64270.6	105853	291203	69659.2	63901.4	58573.7	72190.1	60545.7	61127.8	52361.5	58155.9	119660	78510.2	42229.5	91994.7	101872	86674.1	0.0824664	1.20314	0.249941	70091.7	1.00319	-
Palmitoylethanolamide	300.3/62.1	10.25	C18	C16512	HMDB0002100	Extracellular	Organic acids and derivatives	Carboximidic acids and derivatives	Carboximidic acids	Carboximidic acids	34440.6	33943.5	46433	20099.5	36274.2	33268.3	39521.9	37712.1	50323.1	49920.2	22305.6	71304.9	24830.6	31932.3	44796.1	23044.3	55636.4	30817.5	40196.6	37678.1	44421.3	55902.1	27824.9	18005.6	36925.4	35966.8	36613.7	0.0133952	1.32588	0.170497	39628.9	1.13205	-
Pentadecanoic acid	241.217/241.217	10.5	C18	C16537	HMDB0000826	Cytoplasm	Lipids and lipid-like molecules	Fatty Acyls	Fatty acids and conjugates	Long-chain fatty acids	28141.9	24409.9	43844.4	20615.7	33983.3	26729.8	44144.3	41329.7	42433.6	36843.6	20840.4	58873.6	23907	29482.3	37698.7	19460.9	40310.9	24450.2	39185.6	29148.2	35920.2	47569.1	25181.7	24465.7	26393.3	29767.5	34386.3	0.132946	1.37552	0.0954109	35182.5	1.30043	-
Petroselinic acid	281.2/281.2	10.99	C18	C08363	HMDB0002080	Extracellular	Lipids and lipid-like molecules	Fatty Acyls	Fatty acids and conjugates	Long-chain fatty acids	66686.4	117085	100048	68000.5	51102.7	55233.6	69021.1	45720.4	57532.3	49519.1	22712.7	114940	259752	82465	113391	58606.2	167150	56112	72593.7	51942.6	82498.8	74215.4	50025.8	38058.4	68526.4	75992.5	64711.5	0.0822752	0.784548	0.345317	68133.5	0.54048	-
Phenylacetylglutamine	263.1/145.1	2.79	Amide	C04148	HMDB0006344	Cytoplasm	Organic acids and derivatives	Carboxylic acids and derivatives	Amino acids, peptides, and analogues	N-acyl-alpha amino acids	3088.49	3103.44	3096.99	3068.27	3055	3072.9	3082.58	3079.06	3063.33	3073.24	3072.26	3078.94	3053.86	3063.22	3142.62	3064.3	3084.28	3049.8	3074.77	3072.16	3063.94	3065.27	3060.63	3041.58	3081.27	3082.37	3093.82	0.00225281	0.99807	0.478351	3077.87	0.699358	-
Phenylalanine	166.1/120.1	3.47	Amide	C00079	HMDB0000159	Cytoplasm	Organic acids and derivatives	Carboxylic acids and derivatives	Amino acids, peptides, and analogues	Phenylalanine and derivatives	822248	1.18355e+06	836625	667740	694734	893998	621958	595749	974606	964809	772194	871663	1.25095e+06	673510	792788	744656	638677	636276	587637	550260	558935	514949	642184	387132	679682	617389	661680	0.0490989	0.941572	0.634916	824990	0.460033	-
Phenylalanylalanine	237.1/120.1	1.89	C18		HMDB0028988		Organic acids and derivatives	Carboxylic acids and derivatives	Amino acids, peptides, and analogues	Dipeptides	4097.26	6996.82	4024.26	3304.72	1884.06	2168.23	1927.89	2348.63	2301.67	7627.63	5028.74	5846.49	2045.91	2940.39	2900.43	3341.43	5548.94	2697.59	3369.58	3633.96	3442.17	3387.97	4394.77	1467.41	3418.27	3628.41	3757.95	0.0475992	1.11594	0.728108	3963.03	0.481072	-
Phenylethylamine	122.1/105	2.19	C18	C05332	HMDB0012275		Benzenoids	Benzene and substituted derivatives	Phenethylamines	Phenethylamines	336.461	382.556	555.732	372.19	501.168	477.105	557.145	650.222	457.644	626.279	442.85	491.409	394.32	352.775	362.306	272.582	410.083	232.56	741.566	555.649	436.646	529.594	346.097	464.333	379.041	443.4	414.851	0.0781893	1.22868	0.0741111	487.563	1.43002	-
Proline	116.1/70.1	5.26	Amide	C00148	HMDB0000162	Cytoplasm	Organic acids and derivatives	Carboxylic acids and derivatives	Amino acids, peptides, and analogues	Proline and derivatives	785211	1.36336e+06	888021	649287	900749	978757	885974	842129	1.40649e+06	1.17981e+06	888508	1.06349e+06	1.46441e+06	821572	896559	714404	682074	556797	817775	709440	697807	770543	814379	665924	841402	767575	812680	0.046103	1.12596	0.401141	985982	1.06964	-
Propionylcarnitine	218.1/85.1	4.14	Amide	C03017	HMDB0000824		Lipids and lipid-like molecules	Fatty Acyls	Fatty acid esters	Acyl carnitines	871.943	1428.68	1330.37	1269.94	1534.92	1797.56	1393.16	1550.79	1186.86	965.328	1159.87	1110.56	707.45	1175.02	893.407	926.377	666.729	1063.17	695.838	781.861	767.071	621.853	878.558	542.256	1197.59	1111.69	1228.23	0.0512346	0.894716	0.364446	1300	0.350207	-
Quinic acid	191.06/85.03	6.92	Amide	C00296	HMDB0003072	Cytoplasm	Organic oxygen compounds	Organooxygen compounds	Alcohols and polyols	Quinic acids and derivatives	465.025	1046.52	676.382	599.594	537.366	323.923	703.653	767.946	537.366	645.577	776.563	776.948	607.039	475.13	925.18	717.633	702.937	484.45	571.169	460.989	620.19	550.928	633.668	678.244	626.245	601.191	524.984	0.0902864	1.15327	0.407735	654.738	0.728093	-
Ribonic acid	165/75	6.87	Amide	C01685	HMDB0000867		Organic oxygen compounds	Organooxygen compounds	Carbohydrates and carbohydrate conjugates	Sugar acids and derivatives	238.843	213.04	794.672	217.876	396.145	437.955	199.361	505.603	266.644	212.011	319.807	240.521	513.133	285.312	5081.28	244.579	300.691	283.716	260.426	199.673	446.914	289.734	656.199	274.025	364.852	345.468	263.494	0.16575	0.758723	0.387715	336.873	0.699814	-
Ricinoleic acid	297.2/183.1	9.13	C18	C08365	HMDB0034297	Extracellular	Lipids and lipid-like molecules	Fatty Acyls	Fatty acids and conjugates	Long-chain fatty acids	110.036	115.483	146.803	71.951	204.971	90.1141	150.679	164.983	122.397	140.286	107.489	336.606	92.4739	121.276	142.044	114.164	266.972	86.8439	195.188	112.649	123.704	198.496	118.987	168.719	152.533	155.168	116.189	0.154168	1.38287	0.257964	146.817	0.960653	-
S-Adenosylhomocysteine	383.1/134	7.38	Amide	C00021	HMDB0000939	Endoplasmic reticulum	Nucleosides, nucleotides, and analogues	5'-deoxyribonucleosides	5'-deoxy-5'-thionucleosides	5'-deoxy-5'-thionucleosides	33277.5	39211.3	43641.5	30025.5	28327.8	31551.6	27704.9	25401.5	34599.2	34011.1	33125.1	35193.6	60044.4	30627.2	28227.5	32666	30220.7	35014.2	22914.5	22090.4	32500.9	19365.3	28741.2	16215.8	33556.6	28275.2	28634.6	0.097858	0.922344	0.384152	33005.9	0.199232	-
S-Adenosylmethionine	399/250	8.8	Amide	C00019	HMDB0001185		Nucleosides, nucleotides, and analogues	5'-deoxyribonucleosides	5'-deoxy-5'-thionucleosides	5'-deoxy-5'-thionucleosides	45898.4	57814.6	50917	40696.9	91301.8	71703.1	44666.8	44795.9	80626.1	60480.4	55184.4	58416.9	122279	67900.4	58873.6	41242.3	36567.5	44693.4	43784.4	45048.3	43903.6	63573.7	47728.5	52508	86403.9	61045.9	70725.3	0.175961	0.96048	0.806835	58541.8	0.561214	-
Sarcosine	90.1/44.01	6.16	Amide	C00213	HMDB0000271	Extracellular	Organic acids and derivatives	Carboxylic acids and derivatives	Amino acids, peptides, and analogues	Alpha amino acids	719924	1.02896e+06	779770	700370	1.05678e+06	989108	596882	631349	1.14165e+06	920518	804612	1.00637e+06	1.24828e+06	805232	926137	750056	612431	714612	695726	647252	619209	791092	704214	707141	819722	791765	812655	0.0179901	0.967102	0.797589	864691	0.800587	-
Serine	106/60	7.29	Amide	C00065	HMDB0000187	Cytoplasm	Organic acids and derivatives	Carboxylic acids and derivatives	Amino acids, peptides, and analogues	Serine and derivatives	857097	1.63995e+06	1.06894e+06	832021	738779	866402	689411	673427	1.10832e+06	1.0866e+06	896043	1.02164e+06	1.36273e+06	937326	973738	845253	750956	647912	711291	604793	688664	538388	696037	404167	793562	742369	779612	0.0342875	0.912088	0.586972	956553	0.323001	-
Serotonin	177.2/160.1	1.19	C18	C00780	HMDB0000259	Cytoplasm	Organoheterocyclic compounds	Indoles and derivatives	Tryptamines and derivatives	Serotonins	26029.8	18771.5	26104.4	17234.7	41602.4	36662	36117.5	36155.6	26002.7	36205.6	24712.7	30364.8	19220.2	34366.5	39094.7	27724.6	33794.3	25513.3	30795.4	17266.7	11661.7	23262.5	20112.5	26262.8	29150.7	29897.5	26943.2	0.0535915	1.13914	0.412448	29663.7	1.04227	-
Sorbitol	181.1/89.0	5.09	Amide	C00749	HMDB0000247		Organic oxygen compounds	Organooxygen compounds	Carbohydrates and carbohydrate conjugates	Sugar alcohols	13775.8	9666.88	8025.85	14427.7	10940	13280.8	50200.7	47015.5	9976.47	11310.3	12588.9	10772	16545.6	12799.2	13843.8	21414.5	10078.2	22268.3	12012.4	8227.05	11423.7	11088.6	9547.94	7976.36	13442.5	11192	12435.4	0.0912333	2.02325	0.164932	17665.1	1.03761	-
Stearic acid	283.264/283.264	11.29	C18	C01530	HMDB0000827	Cytoplasm	Lipids and lipid-like molecules	Fatty Acyls	Fatty acids and conjugates	Long-chain fatty acids	114501	103612	144802	65151.9	146436	114533	129859	149667	135139	156672	58456.1	90529.2	85667.6	100680	159007	76697.2	551672	94152	85046.1	105472	928070	201289	89916.5	88042.2	101347	115426	107263	0.0654525	1.04541	0.797098	117447	0.925392	-
Stearylcarnitine	428.3/85.1	10.35	C18		HMDB0000848	Cytoplasm	Lipids and lipid-like molecules	Fatty Acyls	Fatty acid esters	Acyl carnitines	145938	100873	186560	62610.9	200422	152662	150723	140432	241925	111557	56314.7	174097	94039.6	153858	225160	76487.5	178817	96873.3	151018	107174	181986	178909	67498.8	66315.8	96888	97630.3	99187.1	0.0119852	1.0306	0.898385	143676	0.378712	-
Taurochenodeoxycholic acid (TCDCA)	498.4/80.001	7.61	C18	C05465	HMDB0000951	Extracellular	Lipids and lipid-like molecules	Steroids and steroid derivatives	Bile acids, alcohols and derivatives	Taurinated bile acids and derivatives	562.622	578.768	766.921	547.609	623.195	602.715	648.321	697.468	623.195	770.972	517.142	1037.86	294.668	401.266	571.455	395.966	516.813	535.553	695.353	707.337	567.978	726.845	616.651	468.573	583.891	456.825	633.618	0.163358	1.16653	0.229865	664.732	1.17691	-
Taurodeoxycholic acid (TDCA)	498.4/80	7.81	C18	C05463	HMDB0000896	Extracellular	Lipids and lipid-like molecules	Steroids and steroid derivatives	Bile acids, alcohols and derivatives	Taurinated bile acids and derivatives	583.281	610.888	670.554	430.552	605.937	560.591	674.52	824.378	517.351	809.589	534.405	867.555	559.777	471.386	616.904	422.048	676.971	539.535	757.428	625.026	556.212	821.39	518.077	629.337	581.502	597.834	545.633	0.0464399	1.22127	0.100503	640.8	1.39779	-
Theophylline	181.1/124	2.29	C18	C07130	HMDB0001889	Cytoplasm	Organoheterocyclic compounds	Imidazopyrimidines	Purines and purine derivatives	Xanthines	112.724	48.944	121.189	97.5134	84.1324	93.4082	125.51	137.697	96.4182	105.885	85.7256	96.4095	42.9055	91.9632	128.523	62.2224	114.713	84.1046	117.112	71.7809	102.343	113.185	59.8855	75.7924	94.5039	86.9212	89.9181	0.042223	1.16084	0.281649	100.463	1.01242	-
Threonic acid	135.2/74.9	6.59	Amide	C01620	HMDB0000943	Cytoplasm	Organic oxygen compounds	Organooxygen compounds	Carbohydrates and carbohydrate conjugates	Sugar acids and derivatives	3591.34	3676.72	4310.74	4015.47	5231.6	5119.82	3009.98	3628.62	4409.18	3996.03	4272.71	4502.09	6066.01	3770.61	16908.1	3765.26	3142.48	3879.2	3828.73	3306.42	4068.49	3900.57	4987.16	4012.21	4415.79	4244.88	4172.08	0.0292466	0.918018	0.361011	4147.03	0.498225	-
Threonine	120/74	6.71	Amide	C00188	HMDB0000167	Cytoplasm	Organic acids and derivatives	Carboxylic acids and derivatives	Amino acids, peptides, and analogues	L-alpha-amino acids	604299	983683	746534	596021	862508	845170	702927	720540	1.08153e+06	917801	729467	898777	1.06419e+06	731291	822485	661297	508634	562437	611417	541615	552402	577264	592547	501629	724897	654000	686243	0.0515659	1.08901	0.451336	807438	1.19915	-
Trehalose	365.1/202.9	7.75	Amide	C01083	HMDB0000975	Extracellular	Organic oxygen compounds	Organooxygen compounds	Carbohydrates and carbohydrate conjugates	O-glycosyl compounds	151412	97841.9	88018.5	79631.4	86945.5	98740.8	105809	105606	95376.3	114651	130470	94135.1	90187.4	85135.9	83311.8	114458	133719	107711	87519.2	141424	85826	93484.6	126999	81810.9	85792.2	54020.6	68099.9	0.229712	1.07212	0.558111	104053	0.384995	-
Trimethylamine-N-oxide	76.1/58	5.31	Amide	C01104	HMDB0000925	Cytoplasm	Organic nitrogen compounds	Organonitrogen compounds	Aminoxides	Trialkyl amine oxides	3.84856	3.75557	3.90939	3.60698	3.6179	3.91783	4.09763	4.39608	3.96952	3.79922	3.59759	3.67755	3.90319	3.84244	3.85931	3.95276	3.80781	3.62567	4.12126	3.60375	3.90006	3.91737	3.82952	3.79922	4.09037	4.11999	4.17759	0.0107415	1.0389	0.297137	3.84949	1.09327	-
Trimethyllysine	189/84	8.69	Amide	C03793	HMDB0001325		Organic acids and derivatives	Carboxylic acids and derivatives	Amino acids, peptides, and analogues	L-alpha-amino acids	2213.24	4146.57	2005.22	1082.59	776.584	2196.86	800.876	687.994	1843.05	2390.28	1794.28	1930.63	2591.29	1427.33	1243.91	1154.56	1346.87	719.355	764.714	1310.1	1525.84	886.536	1225.75	416.716	1555.66	1544.87	1821.78	0.0955967	0.760572	0.394206	1822.35	0.492047	-
Tryptamine	161.2/144.1	2.67	C18	C00398	HMDB0000303	Cytoplasm	Organoheterocyclic compounds	Indoles and derivatives	Tryptamines and derivatives	Tryptamines and derivatives	2923.53	1626	3206.87	2071.01	3769.67	2806.73	3050.43	3732.95	3123.03	3571.06	2211.76	4830.99	2108.67	3833.76	3134.47	2549.47	3511.87	3427.03	2896.59	1787.21	2826.47	3500.8	2636.11	1238.9	2588.65	2532.45	2685.93	0.0298381	1.25094	0.180171	3077	1.17798	-
Tryptophan	205.2/188.1	3.53	Amide	C00078	HMDB0000929	Extracellular	Organoheterocyclic compounds	Indoles and derivatives	Indolyl carboxylic acids and derivatives	Indolyl carboxylic acids and derivatives	422879	651481	379311	320562	422920	534515	328006	334812	551326	490021	384334	396566	632399	389819	403018	353359	316642	300995	286319	308842	302064	276251	335933	262798	360708	328994	341475	0.04648	0.909724	0.513214	434728	0.528256	-
Tryptophanamide	204.1/187.1	1.42	Amide	C00977	HMDB0013318		Organoheterocyclic compounds	Indoles and derivatives	Tryptamines and derivatives	Tryptamines and derivatives	361.311	420.373	370.189	447.979	395.018	407.973	409.729	417.362	339.176	414.631	388.692	379.251	1364.41	445.697	483.864	412.491	420.714	439.091	420.714	417.137	426.059	407.602	427.625	410.189	416.709	434.623	448.097	0.0363531	0.977526	0.626146	395.974	0.505955	-
Tyrosine	182.1/136.1	4.9	Amide	C00082	HMDB0000158	Cytoplasm	Organic acids and derivatives	Carboxylic acids and derivatives	Amino acids, peptides, and analogues	Tyrosine and derivatives	601107	1.09809e+06	705862	606751	556489	672309	552517	557095	771725	851974	690196	762531	918985	645057	668412	641005	548382	550235	553799	484716	509268	411769	542962	330918	626668	591068	651633	0.0488474	0.987133	0.92586	702220	0.481627	-
Tyrosyl-Alanine	253.3/136.1	3.52	Amide		HMDB0029098		Organic acids and derivatives	Carboxylic acids and derivatives	Amino acids, peptides, and analogues	Dipeptides	21889.2	47853.7	22239.3	21710.2	18628.5	16765.5	10214.3	9563.65	12904.6	25327.8	26079.2	29364.6	16618.8	15009	14269.3	19587	22025.6	13659	17905	20628.2	24513.1	12479.3	28317.2	25209.7	18982.4	17312.1	18571.5	0.0475893	0.760996	0.341229	21878.4	0.456191	-
Uracil	111/42	1.51	Amide	C00106	HMDB0000300		Organoheterocyclic compounds	Diazines	Pyrimidines and pyrimidine derivatives	Pyrimidones	24851.5	49926	30690.8	13541.2	10817	32697	22575.9	22888.5	28408.9	30596.7	21058.8	35910.5	31978.4	32839.8	22621.5	17047.2	27803.5	8167.26	30364.2	16097.6	25694.7	15538.6	23170.4	12274.5	23842.3	24198.3	25560.5	0.036965	0.993329	0.977632	26996.9	0.271906	-
Ureidopropionic acid	133/90	6.17	Amide	C02642	HMDB0000026		Organic acids and derivatives	Organic carbonic acids and derivatives	Ureas	Ureas	156221	184895	186140	167607	270560	246941	97214.2	98472.4	225517	189833	180457	179193	311388	192969	235845	178428	150064	180977	166227	156400	151940	204599	152446	196573	198420	178437	187604	0.0531639	0.800655	0.186704	181921	0.863371	-
Uridine	243/200.1	2.19	Amide	C00299	HMDB0000296		Nucleosides, nucleotides, and analogues	Pyrimidine nucleosides	na	Pyrimidine nucleosides	45373.5	86197.9	88631.6	68611	45510.4	95743.4	62121.4	65766.9	62015.4	66070.3	67117.5	104754	240328	96120.6	99824.1	68447.4	58587.3	68526.5	63848.9	35207.7	87090.4	31492.7	69614.2	24526.1	65261.7	67941.1	73768.9	0.0630461	0.994834	0.974494	71492.8	0.313654	-
Uridine 5'-monophosphate(UMP)	323/96.9	8.45	Amide	C00105	HMDB0000288		Nucleosides, nucleotides, and analogues	Pyrimidine nucleotides	Pyrimidine ribonucleotides	Pyrimidine ribonucleoside monophosphates	144689	234608	140537	219932	129680	99491.7	156151	137601	125438	160383	183508	134968	137716	135395	139900	145966	131091	175937	157346	135395	137716	118835	110901	157346	113619	89239.1	118280	0.145697	0.926838	0.626247	155582	0.0878733	-
Valerylcarnitine	246.1/85.1	2.81	C18		HMDB0013128	Extracellular	Lipids and lipid-like molecules	Fatty Acyls	Fatty acid esters	Fatty acid esters	3012.88	2365.39	3887.5	2319.81	5024.96	4186.13	4046.55	4885.16	4050.27	3525.4	2206.04	4213.84	2366.02	3019.12	3030.1	1995.6	2271	2382.91	2735.28	2344.12	1701.47	2922.93	1928.08	1920.61	3030.77	3027.58	2944.72	0.0162562	1.10245	0.551138	3643.66	0.992923	-
Valine	118.1/55.1	4.79	Amide	C00183	HMDB0000883	Extracellular	Organic acids and derivatives	Carboxylic acids and derivatives	Amino acids, peptides, and analogues	Valine and derivatives	388440	673493	463074	376327	311705	420792	306264	305583	497796	499422	411351	442878	654277	359571	420089	390531	303790	327202	316747	276603	295516	237432	310465	186379	352933	317704	354923	0.0612459	0.935251	0.658785	424760	0.396183	-
Valylalanine	187.1/88.1	3.56	Amide		HMDB0029120		Organic acids and derivatives	Carboxylic acids and derivatives	Amino acids, peptides, and analogues	Dipeptides	13300.2	35100.8	9915.21	11196.8	4775.43	9326.75	3654.57	2738.01	4773.48	20176.3	22367.2	16724.4	36856.4	9114.44	5884.3	11626.8	18011.7	5379.77	7595.73	15345.4	16636.2	10593.9	21775	4568.87	11724.3	9799.45	10594.6	0.0903481	0.842358	0.708901	12837.4	0.44661	-
Vitamin B1	265.1/122.1	4.71	Amide	C00378	HMDB0000235	Extracellular	Organoheterocyclic compounds	Diazines	Pyrimidines and pyrimidine derivatives	Thiamines	4227.56	5876.48	2743.79	2723.12	5043.82	5961.08	3483.2	4246.44	3800	3668.75	3771.06	3498.23	6792.98	2509.89	4069.38	4392.87	3754.55	2946.96	3693.56	3229.77	3044.71	4939.49	3913.45	4440.63	2893.15	3066.77	2041.27	0.205792	0.845418	0.284587	4086.96	0.365154	-
Vitamin B7	245.2/227.2	3.14	C18	C00120	HMDB0000030	Cytoplasm	Organoheterocyclic compounds	Biotin and derivatives	na	Biotin and derivatives	293.722	324.687	302.61	292.336	333.495	301.572	324.687	324.687	333.495	446.567	251.089	315.213	187.849	316.505	301.227	273.971	276.405	255.392	324.687	301.572	256.775	461.185	324.687	324.687	286.793	292.336	360.111	0.160283	1.0797	0.380748	320.347	1.06966	-
Vitamin B9	442.2/295.1	8.39	Amide	C00504	HMDB0000121	Extracellular	Organic acids and derivatives	Carboxylic acids and derivatives	Amino acids, peptides, and analogues	Glutamic acid and derivatives	46107.5	69227.3	51270.5	59970.3	122897	100796	73245.4	64981	52186.4	49158	48138.1	49517.5	82366.7	60914	81446.4	50498.3	43593.3	64865.9	40561.6	25025.2	37712.2	56074.3	59560.4	55734.6	65336.3	37097.9	32142.2	0.39917	0.748945	0.181367	65624.6	0.50745	-

## Sheet: RC_vs_SC
Name	Mass	RT	column	KEGG	HMDB	CellularLocations	SuperClass	Class	SubClass	DirectParent	R-D-2h-1	R-D-2h-2	R-D-2h-3	R-D-2h-4	R-D-2h-5	R-D-2h-6	R-G-2h-1	R-G-2h-2	R-G-2h-3	R-G-2h-4	R-G-2h-5	R-G-2h-6	S-D-2h-1	S-D-2h-2	S-D-2h-3	S-D-2h-4	S-D-2h-5	S-D-2h-6	S-G-2h-1	S-G-2h-2	S-G-2h-3	S-G-2h-4	S-G-2h-5	S-G-2h-6	QC-1	QC-2	QC-3	QC.RSD	Foldchange	pvalue	MEAN	VIP	diff
2'-Deoxyadenosine 5'-monophosphate(dAMP)	332/136.1	8.65	Amide	C00360	HMDB0000905		Nucleosides, nucleotides, and analogues	Purine nucleotides	Purine deoxyribonucleotides	Purine 2'-deoxyribonucleoside monophosphates	417.966	478.693	694.924	574.281	584.547	604.979	652.728	723.782	584.547	654.622	687.176	457.555	687.299	532.886	959.207	665.982	937.726	1093.83	692.695	628.205	633.264	631.434	891.075	618.435	705.099	699.059	610.144	0.1021	0.688013	0.0252795	686.027	1.3472	diff
2'-Deoxyguanosine 5'-diphosphate（dGDP）	426/79	9.25	Amide	C00361	HMDB0000960		Phenylpropanoids and polyketides	Cinnamic acids and derivatives	Hydroxycinnamic acids and derivatives	Hydroxycinnamic acids	939498	713076	624903	620464	960619	765016	522243	544201	676128	542915	705980	591609	557733	435399	379430	498216	444340	717436	327632	541317	332544	570065	388300	355023	709911	772285	800351	0.0608422	1.52465	0.00693206	638011	1.5847	diff
2'-Deoxyguanosine 5'-triphosphate（dGTP）	506/159	9.7	Amide	C00286	HMDB0001440		Nucleosides, nucleotides, and analogues	Purine nucleotides	Purine deoxyribonucleotides	Purine 2'-deoxyribonucleoside triphosphates	967987	817148	919128	960512	1.92846e+06	1.20235e+06	826498	759491	881255	653471	967804	705479	909469	693017	601184	653330	540882	571084	522547	911589	419618	943679	346212	554472	945460	931735	968405	0.0195323	1.71218	0.0232048	897047	1.55441	diff
5-Hydroxyindole-3-acetic Acid	189.9/143.9	3.2	Amide	C05635	HMDB0000763	Cytoplasm	Organoheterocyclic compounds	Indoles and derivatives	Indolyl carboxylic acids and derivatives	Indole-3-acetic acid derivatives	18977.1	23484.3	42919.1	17527	40001.1	16103.1	18757.8	20401.2	24191.4	29068.8	13872.3	14219.4	17418.5	8897.35	18091.9	8495.16	20281.2	10757.9	17474.9	22059.8	20355.5	14163.8	21481	17984.4	13359.5	19787.8	20733.2	0.305874	1.89431	0.0397349	20246.1	1.36275	diff
7Z,10Z,13Z,16Z-Docosatetraenoic acid	331.264/331.264	11.06	C18	C16527	HMDB0002226	Cytoplasm	Lipids and lipid-like molecules	Fatty Acyls	Fatty acids and conjugates	Very long-chain fatty acids	364762	293750	385485	296758	254006	246829	169091	304818	253003	342861	213438	405640	1.29587e+06	479265	559973	418427	594698	416349	312145	240146	257052	587011	384504	294143	418536	443256	423165	0.0306813	0.489189	0.0437048	467181	1.84193	diff
Adenosine 2',3'-cyclic phosphate	330/136	4.15	Amide	C02353	HMDB0011616		Nucleosides, nucleotides, and analogues	Purine nucleotides	Cyclic purine nucleotides	2',3'-cyclic purine nucleotides	236.808	231.512	354.719	139.27	164.024	270.318	132.914	109.927	169.988	146.037	137.389	121.166	119.835	126.571	110.2	130.71	139.237	89.5305	125.272	88.5545	81.6741	102.242	124.319	67.0665	112.695	65.087	49.5975	0.433853	1.9504	0.00562541	176.061	1.68353	diff
Adenosine-3',5'-cyclic monophosphate(cAMP)	328/134	4.27	Amide	C00575	HMDB0000058	Cytoplasm	Nucleosides, nucleotides, and analogues	Purine nucleotides	Cyclic purine nucleotides	3',5'-cyclic purine nucleotides	26747.9	32279.9	49370.6	17004.6	27209.4	46468.6	19865.2	15672.8	27110.9	21529.6	20773	17887.1	20606.1	17579.4	20416.8	17549.7	19041.4	15681.4	14305.7	17663.7	15950.9	18391	15646	15250.1	14390.8	11654.1	12310.1	0.111758	1.79555	0.0171478	25829.6	1.58335	diff
Adenosine 3',5'-diphosphate	426/134	9.7	Amide	C00054	HMDB0000061		Nucleosides, nucleotides, and analogues	Purine nucleotides	Purine ribonucleotides	Purine ribonucleoside 3',5'-bisphosphates	1.03454e+06	1.0474e+06	730301	749525	1.18346e+06	858736	636675	752595	832433	626861	785577	752464	553073	553285	452192	498681	469987	850665	361759	603865	366863	644258	446984	462948	844369	820633	866168	0.0269926	1.65902	0.00306211	748487	1.65707	diff
Adenosine-5'-diphosphate(ADP)	426/159	8.91	Amide	C00008	HMDB0001341		Nucleosides, nucleotides, and analogues	Purine nucleotides	Purine ribonucleotides	Purine ribonucleoside diphosphates	446869	366154	297336	302921	449118	411156	263837	261854	336374	285948	348153	305601	254651	208133	196654	224819	227322	356774	162408	267428	164454	301501	188549	188825	344079	368655	377730	0.0478982	1.54837	0.0043391	311825	1.63054	diff
Arachidonic acid	303.232/303.232	10.63	C18	C00219	HMDB0001043	Cytoplasm	Lipids and lipid-like molecules	Fatty Acyls	Fatty acids and conjugates	Long-chain fatty acids	506733	321927	532054	505202	412027	276705	201581	276153	392311	315613	240447	485843	1.86064e+06	812690	946469	707122	711252	666711	540471	344740	445702	947574	447063	641504	547762	537885	538946	0.0100133	0.4478	0.0208407	688294	1.96809	diff
Citramalic acid	147/85.03	8.2	Amide	C00815	HMDB0000426	Cytoplasm	Lipids and lipid-like molecules	Fatty Acyls	Fatty acids and conjugates	Hydroxy fatty acids	42589.1	50260.3	52551.1	53945.1	53480.2	43126.9	63895.3	74160.5	49485.8	50027.4	55118.4	55903.8	50479	59759.5	65862.4	61980.4	55258.2	52569.5	55258.2	51574.8	47877.1	50390.2	43153.8	53743.4	55045.6	46877.1	54339	0.0868914	0.85558	0.026422	53488.5	1.17587	diff
Cytidine triphosphate	482/159	9.73	Amide	C00063	HMDB0000082		Organic oxygen compounds	Organooxygen compounds	Carbohydrates and carbohydrate conjugates	Pentose phosphates	63679.5	60179.7	64425.5	53854.9	56439.7	79892.6	36256.9	36256.9	52890.2	40426.1	36256.9	36256.9	28295.9	51844.8	51627.1	52064.2	28619.1	58219.4	36256.9	52933.6	31110.7	52966.2	19972	40426.1	51705.7	53180.2	56878.3	0.0475196	1.39827	0.0206518	54095.2	1.34387	diff
Decanoylcarnitine	316.3/85.1	6.77	C18		HMDB0000651	Extracellular	Lipids and lipid-like molecules	Fatty Acyls	Fatty acid esters	Acyl carnitines	80.6769	76.8701	172.783	43.126	276.915	176.731	1452.6	1130.81	675.644	317.064	79.2061	421.064	7.24498	44.8519	80.1614	36.7366	74.0111	30.0926	85.9395	87.2463	32.9502	194.718	19.4869	129.067	171.996	189.592	190.344	0.0564363	3.02859	0.0329389	91.6834	1.48462	diff
D-glucosamine 1-phosphate	258.04/79.1	8.89	Amide	C06156	HMDB0001109		Organic oxygen compounds	Organooxygen compounds	Carbohydrates and carbohydrate conjugates	Monosaccharide phosphates	23081.8	23075.3	26251.7	17494	18726.3	21244.1	12163.2	16028.3	16662.7	19114.1	18777.4	16796.4	18824.7	15604.3	14368.9	14994.8	18418.9	12050.3	13455	14656.7	13368.8	11266	13800.4	9571.26	18170.5	19753.9	18818.3	0.0420869	1.37779	0.00529418	18677.9	1.56659	diff
Flavin adenine dinucleotide(FAD)	784/346	8.31	Amide	C00016	HMDB0001248		Nucleosides, nucleotides, and analogues	Flavin nucleotides	na	Flavin nucleotides	130272	154961	149457	131675	130340	124890	98576.4	107372	98912.3	101329	135545	128436	122707	123717	110684	129187	95065.9	93649	64697.8	113079	57001.4	80051	86383.6	49626.5	136652	110156	149901	0.153035	1.21716	0.012063	124717	1.16642	diff
Galactitol	181.0/89.1	5.29	Amide	C01697	HMDB0000107		Organic oxygen compounds	Organooxygen compounds	Carbohydrates and carbohydrate conjugates	Sugar alcohols	5538.91	11279.6	8432.34	3920.36	10902.7	14566.7	59247.3	48962.1	11542.8	14451.2	11125.1	4531.94	20672.9	16010.3	15666.1	21587.2	12781.2	25044.8	8222.86	9100.05	10027.2	4133.14	11328.7	9624.28	13121.9	13346.2	13938	0.0313048	0.488899	0.00312064	13866.9	1.64146	diff
Glycerophosphocholine	258.12/104.2	7.46	Amide	C00670	HMDB0000086		Lipids and lipid-like molecules	Glycerophospholipids	Glycerophosphocholines	Glycerophosphocholines	152124	161908	178103	131680	144845	187707	229759	224222	143850	123168	121635	151878	142577	115661	110280	99248.5	102379	100775	60802.3	70376.8	83047.9	71392.7	75547.4	66047.5	141279	121184	129995	0.076998	1.42546	0.00135564	135607	2.00184	diff
Guanosine diphosphate(GDP)	442/79	9.41	Amide	C00035	HMDB0001201	Cytoplasm	Nucleosides, nucleotides, and analogues	Purine nucleotides	Purine ribonucleotides	Purine ribonucleoside diphosphates	185452	202349	157644	27622	232294	184342	122662	29185.9	174397	137493	163200	25271.6	133311	25849.6	100607	22961.1	112590	22511.6	21819.5	146168	107588	143862	108311	90211.3	172762	25568.5	28284.5	1.11479	2.36867	0.0243269	117294	1.50919	diff
Hydroxypropionic acid	89/59	4.5	Amide	C01013	HMDB0000700	Cytoplasm	Organic acids and derivatives	Hydroxy acids and derivatives	Beta hydroxy acids and derivatives	Beta hydroxy acids and derivatives	791431	696208	667395	693434	761550	677032	858373	930758	806885	786046	785071	658452	778384	822546	859624	824045	953557	667702	983685	768210	796725	799539	732385	806937	856188	758732	795963	0.0611949	0.873864	0.0393414	766076	1.00312	diff
Inosine 5'-diphosphate(IDP)	427/159	9.28	Amide	C00104	HMDB0003335		Nucleosides, nucleotides, and analogues	Purine nucleotides	Purine ribonucleotides	Purine ribonucleoside diphosphates	102521	81831.8	79571.9	68304.1	105124	85929.5	60876.6	63380.8	73965.4	61920.3	78531.6	66898.3	61345.7	50171	44981.5	57242.9	50625.2	80769	34269.7	56869.2	42507.5	60432.2	45921.3	43113.6	82128.4	83731.2	90061.8	0.049174	1.51617	0.00339268	72368.1	1.65501	diff
Inosine triphosphate(ITP)	509/137	9.44	Amide	C00081	HMDB0000189		Nucleosides, nucleotides, and analogues	Purine nucleotides	Purine ribonucleotides	Purine ribonucleoside triphosphates	57080.6	48046.3	53469.6	55124.3	85271.8	64796.5	50447.2	47041.6	53553.8	46905.1	55736.4	46843.9	55100	45966.1	46133.1	47107.9	44393.3	42848.7	43158.5	56327.6	37546.4	58111.8	37110.3	43899.2	57012.7	56154.6	56242.2	0.00836134	1.2921	0.0365394	53778.2	1.44569	diff
Malic acid	133/115.1	8.51	Amide	C00149	HMDB0000156	Cytoplasm	Organic acids and derivatives	Hydroxy acids and derivatives	Beta hydroxy acids and derivatives	Beta hydroxy acids and derivatives	340521	386597	441672	345711	531236	448314	434367	444400	524374	387354	408461	474450	364738	368130	339172	330152	276460	276241	469577	449234	351468	445311	373679	343937	416621	362893	383970	0.0698009	1.2758	0.0249334	370745	1.50471	diff
Mannitol	181/89	5.09	Amide	C00392	HMDB0000765		Organic oxygen compounds	Organooxygen compounds	Carbohydrates and carbohydrate conjugates	Sugar alcohols	12024.8	9247.26	14643	8832.78	11574.5	14567	51405.3	48323.8	9837.43	10329.9	9557.07	14044.6	17645	13291.4	15920.5	21999.6	10703.2	23684.3	8238.23	7800.95	8510.84	9234.5	9245.51	7699.06	14306	13065.3	13216.6	0.0559764	0.68662	0.0394072	14511.1	1.17358	diff
Octanoylcarnitine	288.1/85.1	5.32	C18	C02838	HMDB0000791	Membrane	Lipids and lipid-like molecules	Fatty Acyls	Fatty acid esters	Acyl carnitines	39.0513	35.1682	66.8618	7.87842	65.3152	44.0933	435.411	313.91	209.462	133.896	27.8971	136.612	9.5346	32.7091	8.3627	12.3292	7.12413	7.99709	41.972	29.6125	19.4009	62.7719	19.2184	45.5799	60.3853	60.6934	59.4517	0.0107446	3.31	0.0116933	28.0354	1.61151	diff
Propionylcarnitine	218.1/85.1	4.14	Amide	C03017	HMDB0000824		Lipids and lipid-like molecules	Fatty Acyls	Fatty acid esters	Acyl carnitines	871.943	1428.68	1330.37	1269.94	1534.92	1797.56	1393.16	1550.79	1186.86	965.328	1159.87	1110.56	707.45	1175.02	893.407	926.377	666.729	1063.17	695.838	781.861	767.071	621.853	878.558	542.256	1197.59	1111.69	1228.23	0.0512346	1.51568	0.0106861	1138.8	1.51601	diff
Taurochenodeoxycholic acid (TCDCA)	498.4/80.001	7.61	C18	C05465	HMDB0000951	Extracellular	Lipids and lipid-like molecules	Steroids and steroid derivatives	Bile acids, alcohols and derivatives	Taurinated bile acids and derivatives	562.622	578.768	766.921	547.609	623.195	602.715	648.321	697.468	623.195	770.972	517.142	1037.86	294.668	401.266	571.455	395.966	516.813	535.553	695.353	707.337	567.978	726.845	616.651	468.573	583.891	456.825	633.618	0.163358	1.35575	0.0138937	533.129	1.29606	diff
Thymidine	241/42	1.46	Amide	C00214	HMDB0000273		Nucleosides, nucleotides, and analogues	Pyrimidine nucleosides	Pyrimidine 2'-deoxyribonucleosides	Pyrimidine 2'-deoxyribonucleosides	4212.36	4024.7	3473	3498.3	3056.6	3940.22	2525.31	2626.76	2533.38	3335.34	3120.65	3135.51	2837.09	2767.52	2991.36	2911.4	3608.2	2921.98	3121.98	2747.87	2675.03	2286.03	2913.63	3168.68	2800.11	2610.23	2596.12	0.0426862	1.23105	0.00917702	3353.56	1.0528	diff
Uridine 5'-diphosphate(UDP)	403/111	9.02	Amide	C00015	HMDB0000295		Nucleosides, nucleotides, and analogues	Pyrimidine nucleotides	Pyrimidine ribonucleotides	Pyrimidine ribonucleoside diphosphates	361111	169065	160616	69704.4	58519	203142	16958.9	17702.4	31796.5	25826	66121.5	130124	66376.6	34922.3	92697.8	33011.2	27957.6	37666.8	64712.9	31360.7	22120.3	76977.6	30675.8	61007.1	64304.3	69310.6	65656	0.0389914	3.49297	0.0245572	109566	1.50735	diff
10E-Heptadecenoic acid	267.232/267.232	10.84	C18		HMDB0304753		Lipids and lipid-like molecules	Glycerophospholipids	Glycerophosphocholines	Phosphatidylcholines	10256.7	8388.47	10270.3	6882.96	7581.92	10790.7	9701.19	15483.8	9468.78	19573	12034.3	11669.5	25834.8	10730.8	9642.92	10037.6	10696.1	8060.26	11294.7	8233.77	6391.46	14660.1	10006.2	8467.25	11010.1	11169.9	11269.8	0.0117494	0.722257	0.239724	10764.5	1.37391	-
10Z,13Z-Nonadecadienoic acid	293.2/293.2	10.96	C18								6982.4	4883.12	7544.95	5264.46	5113.94	6606.6	7232.09	9968.4	5926.78	6586.02	7186.11	8151.79	12701.4	6160.64	6166.99	6322.82	7702.93	6505.63	7152.51	5063.02	4437.05	9324.78	6651.23	6586.02	7770.61	6968.32	7531.24	0.0554833	0.798841	0.21137	6829.65	1.37558	-
10Z-Heptadecenoic acid	267.2/267.2	10.79	C18		HMDB0060038	Membrane	Lipids and lipid-like molecules	Fatty Acyls	Fatty acids and conjugates	Long-chain fatty acids	8979.31	8568.94	10772.7	7473.58	6919.92	9506.52	7989.18	13474.4	7725.16	15943.2	9039.58	11318.8	26890.3	10112.1	8130.04	10422.2	11423.5	8382.49	9203.13	6842.75	5971.01	15081.9	9575.48	6370.3	10201.1	10906.7	10682.7	0.0340235	0.692948	0.222746	10631.8	1.39985	-
10Z-Nonadecaenoic acid	295.3/295.3	11.18	C18	C00174	HMDB0013622	Extracellular	Lipids and lipid-like molecules	Fatty Acyls	Fatty acids and conjugates	Long-chain fatty acids	20709.8	26546.8	32788.7	22463	21921	18663.1	26463.7	27671.8	18304	23711	25500.6	31899.2	41555.5	25021	32270	15990.7	37683.5	16459.6	23391.6	14915.1	21598.2	20995	14239.9	23711	18880.3	19184.1	21848	0.0817595	0.8468	0.396427	26006.1	0.827817	-
11Z,14Z,17Z-Eicosatrienoic Acid	305.248/305.248	10.89	C18	C16522	HMDB0244373		Lipids and lipid-like molecules	Fatty Acyls	Fatty acids and conjugates	Long-chain fatty acids	19690.8	15971.4	23652.5	18599.6	13234.3	17185.9	9444.91	22987.5	13668.1	16422.6	12685.9	21059.7	79966.9	26595.7	29154.3	23782	32214	23633.7	18579.7	13205.2	16134.8	27537.3	19631.2	11245.8	22848.2	24239	20721.6	0.0783725	0.50307	0.0765558	26973.4	1.7506	-
11Z-Eicosenoic Acid	309.217/309.217	11.43	C18	C16526	HMDB0002231	Extracellular	Lipids and lipid-like molecules	Fatty Acyls	Fatty acids and conjugates	Long-chain fatty acids	9878.8	13988	18629	12683	11080.3	12656.1	16702.1	17013.2	10984.8	13459.2	6372.54	19283.5	21325.1	11768.7	24339.2	8077.28	28814	11460.5	12971.1	10451.8	13395.3	11847.7	8679.7	8719.74	11367.7	13125.6	11462.6	0.0824895	0.745997	0.244571	15391.7	0.982665	-
12-hydroxystearic acid	299.3/299.3	9.6	C18		HMDB0061706		Lipids and lipid-like molecules	Fatty Acyls	Fatty acids and conjugates	Long-chain fatty acids	20186.4	19680.9	24624.1	16062.9	21335.4	20039	37192.9	32061.1	21335.4	31458.3	15513.3	28291.6	17719.1	20121	26109.4	17727.3	25383	20644.5	27123.3	18866.4	17094.8	28293.6	15933.5	30844.5	20759.3	20896.7	20109.6	0.0204196	0.954774	0.618705	20802.8	0.785955	-
13Z,16Z-Docosadienoic Acid	335.295/335.295	11.56	C18	C16533	HMDB0061714		Lipids and lipid-like molecules	Fatty Acyls	Fatty acids and conjugates	Very long-chain fatty acids	2208.4	2781.58	3256.47	2562.21	2496.13	2520.03	2949.82	3103.06	2180.3	2816.71	2871.54	3445.93	5415.9	2645.2	3564.64	2018.05	4326.52	2058.88	2730.58	2428.72	2183.14	2328.84	1769.13	2816.71	2486.5	2716.49	2441.58	0.057872	0.790088	0.249	2987.84	1.10302	-
1,4-Dihydronicotinamide adenine dinucleotide (NADH)	664.1/397	8.35	Amide	C00004	HMDB0001487	Mitochondria	Nucleosides, nucleotides, and analogues	(5'->5')-dinucleotides	na	(5'->5')-dinucleotides	139977	94156.4	92193.1	90670.4	182925	390222	88254.5	117328	89929.5	76290.5	105419	125620	87116.6	123926	225696	190016	180659	103535	164587	101323	67092.7	96388.1	58894.3	100063	151331	83493.5	159418	0.317295	1.08694	0.80644	158424	0.513504	-
1-Methyladenosine	282/150	3.96	Amide	C02494	HMDB0003331		Nucleosides, nucleotides, and analogues	Purine nucleosides	na	Purine nucleosides	455.483	649.732	609.82	353.968	456.595	628.49	721.518	692.897	1016.65	775.534	739.147	946.155	1696.6	526.371	533.113	424.223	422.666	307.853	625.261	472.088	637.3	586.821	535.358	490.955	617.312	582.115	667.654	0.0690799	0.806502	0.574439	588.743	0.83477	-
1-Oleylglycerol	357/247	10.5	C18		HMDB0011567	Extracellular	Lipids and lipid-like molecules	Glycerolipids	Monoradylglycerols	1-monoacylglycerols	2.74977e+06	1.93027e+06	3.11294e+06	2.64023e+06	2.95432e+06	2.80133e+06	2.49744e+06	3.10267e+06	3.43685e+06	2.85806e+06	2.22089e+06	5.79448e+06	1.04815e+07	3.05114e+06	4.25527e+06	2.30584e+06	5.96096e+06	2.82371e+06	4.37497e+06	2.8171e+06	4.13672e+06	6.69461e+06	3.69652e+06	3.00981e+06	4.30515e+06	3.77913e+06	3.66614e+06	0.0870679	0.560587	0.125307	3.75561e+06	1.45114	-
2,3-Diaminopropionic acid	103.1/59	8.18	Amide	C03401	HMDB0002006	Cytoplasm	Organic acids and derivatives	Carboxylic acids and derivatives	Amino acids, peptides, and analogues	L-alpha-amino acids	409394	473419	430324	430324	461684	350929	473419	473419	418315	454241	473419	492596	438688	430324	430324	451253	473419	430324	473419	430324	430324	440777	454241	473419	451253	409394	403859	0.0687828	0.962982	0.411677	434200	0.573366	-
2-Aminoisobutyric acid	104/58	5.88	Amide	C03665	HMDB0001906		Organic acids and derivatives	Carboxylic acids and derivatives	Amino acids, peptides, and analogues	Alpha amino acids	336.652	498.243	601.743	504.464	1005.74	799.407	951.103	924.536	1282.43	990.119	861.641	1082.54	1019.4	631.504	717.501	507.823	337.266	425.919	679.77	504.733	403.843	538.637	635.514	611.614	677.123	599.029	705.177	0.0832847	1.02936	0.901308	615.471	0.621987	-
2'-Deoxyadenosine 5'-triphosphate(dATP)	492/136	9.1	Amide	C00131	HMDB0001532		Nucleosides, nucleotides, and analogues	Purine nucleotides	Purine deoxyribonucleotides	Purine 2'-deoxyribonucleoside triphosphates	4530.27	3258.45	4005.67	3953.52	6293.64	4862.5	2384.86	2860.31	3742.73	4029.57	3762.27	3407.23	4268.45	3017.5	3103.2	3629.54	2531	4753.11	3593.74	4067.78	3139.15	3975.17	2597.36	3056.31	3547.18	2252.12	3575.08	0.2419	1.26293	0.117743	4017.24	1.18576	-
2-Hydroxy-3-methylbutyric acid	117.1/70.9	2.01	C18		HMDB0000407	Cytoplasm	Lipids and lipid-like molecules	Fatty Acyls	Fatty acids and conjugates	Hydroxy fatty acids	1776.64	1365.91	1729.55	1729.55	1968.38	1631.99	2293.4	2653.53	1711.39	2865.42	1153.92	3202.68	2250.37	1577.33	1669.89	1168.64	1846.07	1786.08	1843.6	2125.23	2009.08	2729.67	1311.93	1846.07	1996.11	1749.15	2109.43	0.0943978	0.990643	0.924723	1708.37	0.81629	-
2-Hydroxyphenethylamine	120/91	1.44	C18	C02735	HMDB0001065		Organic nitrogen compounds	Organonitrogen compounds	Amines	Aralkylamines	480538	534850	647550	366867	530180	521292	693127	882730	775592	947009	458592	813817	520612	566202	626731	397782	559824	421074	579461	425797	362553	442887	403242	333198	544021	570502	556753	0.0237729	0.99646	0.97269	514459	0.55418	-
2-Methylcitric Acid	205/125	9.45	Amide	C02225	HMDB0000379		Organic acids and derivatives	Carboxylic acids and derivatives	Tricarboxylic acids and derivatives	Tricarboxylic acids and derivatives	832.035	790.195	785.452	811.104	798.443	786.911	737.33	758.346	730.277	770.724	777.653	764.609	771.394	803.928	733.515	783.861	766.565	810.622	762.549	774.387	803.883	756.71	757.075	754.309	807.053	875.547	862.311	0.0107713	1.02875	0.131027	789.502	0.449235	-
2-Phenylglycine	152.1/135.2	3.86	Amide		HMDB0002210	Cytoplasm	Organic acids and derivatives	Carboxylic acids and derivatives	Amino acids, peptides, and analogues	Alpha amino acids	91190.9	135235	176556	103908	53708.9	183466	83883.4	96160	133626	116574	132378	160311	318582	164527	193391	113244	113710	91102.2	112168	74468.1	156724	55908.7	122877	45822.5	119506	119614	131986	0.057996	0.748137	0.32122	144885	1.0192	-
2-Phosphoglyceric acid	185/78.9	9.56	Amide		HMDB0000362		Organic oxygen compounds	Organooxygen compounds	Carbohydrates and carbohydrate conjugates	Sugar acids and derivatives	105832	71318.3	88747.9	94280.4	45432.9	148134	20546.9	21956	18140.5	34913	60011	37361.2	28600	53183.3	31099.3	97773.2	95768.6	51874.4	72864.4	88748.4	32758.1	29375.2	34827.2	12656.2	70749.4	62548.3	72929.1	0.0796268	1.54548	0.113672	76003.7	0.963546	-
2-Pyrocatechuic acid	153/109	2.09	C18	C00196	HMDB0000397		Benzenoids	Benzene and substituted derivatives	Benzoic acids and derivatives	Salicylic acids	2951.53	2390.47	3610.78	2247.9	3552.75	2908.43	4520.5	5456.39	3983.25	4823.77	2698.72	4319.67	2143.12	3128.89	3553.77	2190.52	3786.26	2934.57	3911.5	3271.06	2971.66	4811.76	2857.63	3528.9	3235.27	3481.93	3392.42	0.0370544	0.995757	0.973039	2949.92	0.845485	-
3-Aminosalicylic acid	152.1/108.1	0.48	C18		HMDB0001972		Benzenoids	Benzene and substituted derivatives	Benzoic acids and derivatives	Aminosalicylic acids	23983.7	17033.3	30872.4	17958.4	26303.2	22570.5	34927.6	45125	29623.5	37225.9	19633.5	33900.5	11432	24634.9	24906.8	16342.7	28003.6	22595.8	28591.9	28897.4	27724.1	40014.7	24721.2	28973.8	26763.7	25736.6	26830.8	0.0231925	1.08448	0.597739	22219.8	0.825548	-
3-Methoxytyramine	168.2/151	1.33	C18	C05587	HMDB0000022	Cytoplasm	Benzenoids	Phenols	Methoxyphenols	Methoxyphenols	36753.1	31542.5	38558.3	34441.6	18903.3	29320.5	51490.6	73279.5	32480.6	40373.4	40722.2	32711	25254.8	26527.6	33172.2	24438.5	54915.9	25710.2	43898.3	24208	18579.2	29903.4	32562.9	28451.1	93411	107120	128369	0.160663	0.997369	0.988463	31628.2	0.638959	-
3-Methyladipic acid	159.1/95.1	3.03	C18		HMDB0000555	Cytoplasm	Lipids and lipid-like molecules	Fatty Acyls	Fatty acids and conjugates	Medium-chain fatty acids	1029.02	718.748	927.249	668.646	1357.69	1317.48	1541.28	1207.26	1472.55	1505.95	922.536	1927.77	674.46	1118.92	1014.34	887.303	937.392	818.566	897.177	1341.46	1230.41	1787.86	1053.88	1178.72	1268.07	1068.86	1389.16	0.0644465	1.10417	0.497946	955.817	0.937428	-
3-Phosphoglycerate	185/79	9.8	Amide	C00597	HMDB0000807	Cytoplasm	Organic oxygen compounds	Organooxygen compounds	Carbohydrates and carbohydrate conjugates	Sugar acids and derivatives	152275	98796.3	122260	128309	72905.2	209729	25706.3	30010.5	23687.8	42648.5	79841.3	50333.6	39634.2	77236.4	43687.9	137719	141742	72469.2	104819	128957	45999.2	39096.8	48117.5	16089.3	95999.7	98610.8	97519.6	0.0134673	1.53033	0.118631	108064	0.94968	-
4-Guanidinobutanoic acid	146.01/87.01	6.81	Amide	C01035	HMDB0003464		Organic acids and derivatives	Carboxylic acids and derivatives	Amino acids, peptides, and analogues	Gamma amino acids and derivatives	1058.04	1675.2	1373.27	1098.06	2251.18	2201.93	1237.58	1001.74	2274.58	1374.38	1325.58	1700.61	2603.57	1384.81	1273.73	965.51	716.219	1026.73	939.193	1046.64	859.034	1040.64	1003.2	890.799	1544.82	1353.53	1526.51	0.0715611	1.21167	0.436975	1469.02	1.0191	-
4-Hydroxybenzaldehyde	121.1/92	2.88	C18	C00633	HMDB0011718		Organic oxygen compounds	Organooxygen compounds	Carbonyl compounds	Hydroxybenzaldehydes	825.583	506.1	951.331	578.16	888.494	648.705	940.874	1204.83	683.849	1119.26	731.612	961.687	648.023	1032.66	1012.55	844.886	1187.76	906.373	1313.24	1682.03	910.518	2239.39	750.427	637.612	959.852	870.709	960.457	0.055509	0.780927	0.0797421	835.885	1.20649	-
4-Trimethylammoniobutanoic acid	146/87	7.17	Amide	C01181	HMDB0001161		Lipids and lipid-like molecules	Fatty Acyls	Fatty acids and conjugates	Straight chain fatty acids	1087.76	1719.98	1403.79	1070.99	2168.26	2233.95	1231.54	1234.85	2350.85	1455.17	1302.93	1568.35	2604.57	1438.94	1149.67	907.219	700.022	989.313	833.994	986.165	906.57	828.81	988.857	866.872	1796.37	1327.91	1477.05	0.156037	1.24327	0.387966	1456.21	1.08984	-
4Z,7Z,10Z,13Z,16Z,19Z-Docosahexaenoic Acid (DHA)	327.232/327.232	10.58	C18	C06429	HMDB0002183	Cytoplasm	Lipids and lipid-like molecules	Fatty Acyls	Fatty acids and conjugates	Very long-chain fatty acids	215227	186273	265875	199774	198404	151718	151988	194968	221250	210667	149309	274860	751287	295957	333494	256818	271507	220544	244659	154876	186161	360106	201737	194788	238581	219109	211419	0.0627719	0.571594	0.0940853	278906	1.7082	-
4Z,7Z,10Z,13Z,16Z-Docosapentaenoic Acid	329.1/329.1	10.88	C18		HMDB0001976	Extracellular	Lipids and lipid-like molecules	Fatty Acyls	Fatty acids and conjugates	Very long-chain fatty acids	445937	517004	503152	547364	502211	361598	500406	498276	356037	493157	358645	548351	2.07819e+06	539140	711286	564969	679110	582181	471213	357610	374757	879026	525316	477123	583115	596776	564105	0.0282255	0.558164	0.155126	669345	1.54519	-
5-Aminopentanoic acid	118/83	7.4	Amide	C00431	HMDB0003355		Organic acids and derivatives	Carboxylic acids and derivatives	Amino acids, peptides, and analogues	Delta amino acids and derivatives	3044.85	2877.74	2179.91	2259.49	5330.55	3488.97	2516.73	2887.51	4201.69	2937.31	3325.32	2905.16	4671.67	3319.33	2740.26	2218.99	2324.69	2726.68	2664.57	1921.88	1893.23	2392.91	2593.14	2249.59	2692.7	2967.61	2258.86	0.135367	1.06554	0.749645	3098.59	0.697828	-
5'-Deoxyadenosine	252/136	1.81	C18	C05198	HMDB0001983	Extracellular	Nucleosides, nucleotides, and analogues	5'-deoxyribonucleosides	na	5'-deoxyribonucleosides	97.0317	54.1352	48.9314	25.8493	70.4215	43.741	69.1718	73.8379	135.623	146.086	66.7762	60.7355	51.2134	42.7599	54.5965	53.1373	67.4177	39.0244	110.768	66.0025	57.2061	70.6978	34.8549	70.2673	48.8097	41.9991	66.9869	0.324244	1.10372	0.632505	54.0216	0.442335	-
5-Hydroxylysine	163.1/100	8.78	Amide	C16741	HMDB0000450	Cytoplasm	Organic acids and derivatives	Carboxylic acids and derivatives	Amino acids, peptides, and analogues	L-alpha-amino acids	1392.2	1611.72	2408.98	1571.94	1623.6	1698.31	1044.45	1587.8	1377.97	1394.25	1795.16	2152.65	1226.04	1339.02	885.222	1948.29	1027.36	1161.3	1119.96	2068.3	1327.6	1461.24	1120.64	815.359	1381.17	1636.56	1345.36	0.109187	1.35843	0.0553278	1491.16	1.06233	-
5'-Methylthioadenosine	298/136.2	2.49	C18	C00170	HMDB0001173	Cytoplasm	Nucleosides, nucleotides, and analogues	5'-deoxyribonucleosides	5'-deoxy-5'-thionucleosides	5'-deoxy-5'-thionucleosides	104060	111277	150350	86118.1	210625	154203	207758	220707	260455	241393	113483	242071	149042	156594	243535	122429	121855	132191	216480	135535	105628	284808	123469	177961	158578	154741	160589	0.0188101	0.882231	0.505673	145190	1.05075	-
5Z,8Z,11Z,14Z,17Z-Eicosapentaenoic Acid	301.217/301.217	10.3	C18	C06428	HMDB0001999	Extracellular	Lipids and lipid-like molecules	Fatty Acyls	Fatty acids and conjugates	Long-chain fatty acids	33422.5	19754.6	37394.8	31983.3	24755.7	28554.6	14780.9	33154.6	20801.7	41160.1	30954.7	31283	172948	49551.6	57180.1	44160.1	45882.3	58690	25047.6	23359.7	23222	72798.9	40762.2	36310.5	52311	54399.3	44169.5	0.107472	0.410506	0.0684345	50356.4	1.73136	-
6-Phosphogluconic acid	275.1/79.1	9.55	Amide	C00345	HMDB0001316		Organic oxygen compounds	Organooxygen compounds	Carbohydrates and carbohydrate conjugates	Monosaccharide phosphates	1.42013e+06	1.63237e+06	1.54515e+06	1.83425e+06	1.49028e+06	1.34921e+06	1.57992e+06	1.68351e+06	1.36721e+06	1.43895e+06	1.51781e+06	1.62704e+06	1.43793e+06	1.28025e+06	1.5834e+06	1.53929e+06	1.49072e+06	1.64398e+06	1.39391e+06	1.23101e+06	1.32334e+06	1.18081e+06	1.21577e+06	1.0479e+06	1.10718e+06	803643	958490	0.158692	1.03296	0.585438	1.52058e+06	0.311108	-
Acetylcarnitine	204/85	4.97	Amide	C02571	HMDB0000201		Lipids and lipid-like molecules	Fatty Acyls	Fatty acid esters	Acyl carnitines	905.243	1550.93	1410.85	1116.45	1967.01	1561.6	1316.63	1565.71	1276.87	1216.77	1093.66	1347.96	551.224	1564.51	1275.58	958.182	686.538	1186.32	679.2	634.891	880.433	627.402	877.505	597.015	1434.23	1245.56	1544.4	0.107329	1.36798	0.109525	1227.87	1.21372	-
Adenosine	268/136	2.12	Amide	C00212	HMDB0000050		Nucleosides, nucleotides, and analogues	Purine nucleosides	na	Purine nucleosides	4414.89	3998.41	5585.13	7483.76	5874.91	5948.52	3267.18	4435.99	5964.24	4475.79	5957.41	4301.04	34172.8	4249.63	6128.84	6883.72	4804.9	15190.8	3180.71	3668.13	3263.69	3017.91	5431.72	2407.97	6571.15	6457.64	6851.67	0.0306074	0.466265	0.212186	8728.03	1.15057	-
Adenosine diphosphate ribose(ADP-ribose)	560/348	8.14	Amide	C00301	HMDB0001178		Nucleosides, nucleotides, and analogues	Purine nucleotides	Purine nucleotide sugars	Purine nucleotide sugars	51440	71154.5	44702.2	44702.2	42236.5	38949.9	69798.2	56357.8	53433.1	65212.8	40143.4	26844.5	42420.2	27888.5	81152.8	49974.7	57365.1	49510.4	46330.8	40596.5	53122.1	65291.6	57221	48355.3	29399.3	15130.1	43949	0.453175	0.950938	0.776446	50124.8	0.318671	-
Adenosine monophosphate （AMP）	346.1/97	8.21	Amide	C00020	HMDB0000045	Cytoplasm	Nucleosides, nucleotides, and analogues	Purine nucleotides	Purine ribonucleotides	Purine ribonucleoside monophosphates	21787.8	52550.9	25920.7	48934.8	15843.1	5826.78	8234.43	9827.14	13089.6	44985.2	44863.8	13670.5	5168.62	9613.72	18637.1	32289.5	12571.6	41665.6	6721.58	7788.75	9464.19	5737.1	11475.8	4210.41	18643.7	14735.8	19609.9	0.146111	1.42451	0.39435	24234.2	0.527647	-
Adipic acid	145/82.9	2.05	C18	C06104	HMDB0000448	Cytoplasm	Lipids and lipid-like molecules	Fatty Acyls	Fatty acids and conjugates	Medium-chain fatty acids	1587.13	1207.2	2173.37	1153.41	1466.75	2429.45	2812.6	2146.41	1910.26	3142.74	1269.5	2206.88	1190.7	1011.11	1658.13	867.91	1993.66	1438.16	1674.64	1387.11	937.893	1971.39	1298.04	1171.79	1609.82	1823.92	1829.52	0.0713967	1.22766	0.284482	1514.75	0.921745	-
Alanine	90.1/43.9	6.53	Amide	C00041	HMDB0000161	Cytoplasm	Organic acids and derivatives	Carboxylic acids and derivatives	Amino acids, peptides, and analogues	Alanine and derivatives	888357	1.20995e+06	1.00577e+06	865487	1.25085e+06	1.17813e+06	746737	726708	1.30201e+06	1.16886e+06	993509	1.16928e+06	1.54865e+06	976953	1.11505e+06	922518	747086	853971	846772	806508	742706	935097	839546	884464	968014	961565	962415	0.00363442	1.03801	0.777827	1.0469e+06	0.946416	-
Alanylglutamine	218.1/130.1	6.96	Amide		HMDB0028685		Organic acids and derivatives	Carboxylic acids and derivatives	Amino acids, peptides, and analogues	Peptides	13443.2	27796.7	11303.7	14311	7864.71	11876	6599.94	6438.5	8272.87	17676.4	19898.1	16408.4	31537.1	11124.9	9055.69	15228.1	17958.2	9515.57	11306.4	26003.4	21217.6	13085.1	22776.7	7656.84	14953.6	12853.3	14227.3	0.0761268	0.917131	0.776281	15084.6	0.821218	-
Allantoin	157/42	2.59	Amide	C01551	HMDB0000462	Cytoplasm	Organoheterocyclic compounds	Azoles	Imidazoles	Imidazoles	4657.1	4583.53	4662.51	3976.91	4450.52	5324.61	4497.82	4483.62	5732.65	4163.72	3807.23	4258.13	4917.14	4594.82	5107.48	4621.06	4403.69	4128.57	5379.39	3117.84	4584.16	4711.71	4368.69	3943.11	5202.6	4805.31	5132.87	0.042032	0.995766	0.933145	4618.99	0.607299	-
Alloisoleucine	132.1/86.1	4	Amide		HMDB0000557	Cytoplasm	Organic acids and derivatives	Carboxylic acids and derivatives	Amino acids, peptides, and analogues	Isoleucine and derivatives	310302	557321	333973	312553	239331	319362	220306	226186	354434	408639	328506	359050	447402	282313	305718	296108	247693	275753	248685	212714	222311	183309	252566	137255	282358	259399	285824	0.0520582	1.11744	0.508663	327319	0.933535	-
Alpha-aminobutyric acid	104.0/58.1	5.78	Amide	C05145	HMDB0003911	Cytoplasm	Organic acids and derivatives	Carboxylic acids and derivatives	Amino acids, peptides, and analogues	Beta amino acids and derivatives	755.073	819.227	905.685	850.361	1161.56	971.508	1077.36	1202.13	1296.01	1122.92	991.261	1182.61	1205.06	867.725	903.835	822.016	787.038	769.697	968.84	795.43	795.841	813.982	835.594	817.469	1001.21	915.316	885.313	0.0644046	1.02018	0.842019	901.565	0.838485	-
Alpha-Linolenic Acid	277.217/277.217	10.35	C18	C06427	HMDB0001388	Cytoplasm	Lipids and lipid-like molecules	Fatty Acyls	Lineolic acids and derivatives	Lineolic acids and derivatives	6026.24	11899.3	9659.69	4933.63	4345.67	7678.21	5997.14	8736.96	7381.44	9033.32	9304.41	8109.44	17082.6	12596.1	7079.71	7084.77	13310.8	5836.94	11250.6	4800.23	8360.6	11786.3	7475.43	4773.3	7199.79	8570.46	7708.45	0.0885335	0.70713	0.190008	8961.13	0.999611	-
Aminoadipic acid	162/98	7.68	Amide	C00956	HMDB0000510	Cytoplasm	Organic acids and derivatives	Carboxylic acids and derivatives	Amino acids, peptides, and analogues	L-alpha-amino acids	46676.6	51366.8	49547.7	46625	45396.7	50558	49064.3	48384.5	47512.2	50918.6	48683.7	48300.7	50594.9	47076.8	45954.8	43506.9	46892.8	46879	48176.9	51412.3	49380.4	46982.1	48659.1	49308.2	49956.2	40391.1	47586.2	0.10834	1.03298	0.284566	47589.7	0.365842	-
Aniline-2-sulfonate	172/80	1.47	Amide	C06333	HMDB0304940						100.89	119.754	133.78	127.689	120.419	118.698	141.4	134.224	119.832	126.179	118.99	131.658	111.069	120.533	145.072	135.554	191.988	116.511	184.283	100.924	113.915	116.809	123.442	124.782	118.676	118.052	115.096	0.0163073	0.878771	0.230932	128.496	0.893392	-
Arginine	175.1/70	8.36	Amide	C00062	HMDB0000517	Cytoplasm	Organic acids and derivatives	Carboxylic acids and derivatives	Amino acids, peptides, and analogues	L-alpha-amino acids	1.25976e+06	2.40678e+06	1.40096e+06	1.21662e+06	945548	1.12299e+06	1.1183e+06	1.18322e+06	1.41923e+06	1.53506e+06	1.4394e+06	1.6252e+06	1.54145e+06	1.22815e+06	1.16467e+06	1.12046e+06	1.1189e+06	932684	1.13365e+06	983669	1.08751e+06	795670	1.14236e+06	579405	1.20592e+06	1.05962e+06	1.1688e+06	0.0664312	1.17539	0.382488	1.28825e+06	0.852905	-
Argininosuccinic acid	291.13/70.2	9.51	Amide	C03406	HMDB0000052	Cytoplasm	Organic acids and derivatives	Carboxylic acids and derivatives	Amino acids, peptides, and analogues	Aspartic acid and derivatives	47231.4	91038.1	66733.5	46983	56519.3	66270.1	65976.7	73433.9	108023	75824.3	60983.3	90211.2	94567.4	74270.9	55697.1	47721	40624.5	28277.9	90672.1	57767.4	62280.8	54463.8	55184.6	38313.8	75971.3	72787.2	80802	0.0527376	1.09854	0.647807	59661.2	0.783125	-
Asparagine	133.1/74.2	7.42	Amide	C00152	HMDB0000168	Cytoplasm	Organic acids and derivatives	Carboxylic acids and derivatives	Amino acids, peptides, and analogues	Asparagine and derivatives	199018	338994	261256	220490	215549	238988	195677	197659	323960	286741	224876	272441	399465	238144	259630	217072	173242	190205	191841	162643	166443	139268	167357	123156	237560	218932	229618	0.0408714	0.997657	0.988503	246004	0.793517	-
Aspartic acid	132/88	8.38	Amide	C00049	HMDB0000191	Cytoplasm	Organic acids and derivatives	Carboxylic acids and derivatives	Amino acids, peptides, and analogues	Aspartic acid and derivatives	2.53049e+06	3.47909e+06	3.50151e+06	2.96116e+06	4.27945e+06	3.72891e+06	2.99188e+06	3.05285e+06	4.5871e+06	4.00522e+06	3.28665e+06	4.04257e+06	4.53155e+06	3.07177e+06	2.74451e+06	2.34157e+06	1.98595e+06	2.2416e+06	2.5771e+06	2.76302e+06	2.32717e+06	2.37991e+06	2.67703e+06	2.03071e+06	3.45771e+06	3.0871e+06	3.21805e+06	0.0577526	1.21066	0.217281	3.11646e+06	1.35619	-
Aspartylphenylalanine	281/166.1	2.33	C18		HMDB0000706		Organic acids and derivatives	Carboxylic acids and derivatives	Amino acids, peptides, and analogues	Peptides	3269.18	7002.72	3418.33	3682.27	2687.42	1746.04	2429.81	3608.13	2457.12	4846.77	2877.92	3464.53	9336.32	2606.92	3034.13	2140.33	2376.14	5489.34	2282.55	1622.72	1830.16	2013	2086.52	1102.55	3357.34	3750.66	3494.45	0.05649	0.872826	0.705182	3899.09	0.755587	-
Asymmetric dimethylarginine	203/70	7.83	Amide	C03626	HMDB0001539		Organic acids and derivatives	Carboxylic acids and derivatives	Amino acids, peptides, and analogues	Arginine and derivatives	78773	127423	97143.9	67974.6	76333.3	97467	101137	98876.8	133664	126114	98981.7	128388	145325	77230.2	99650.9	83436.1	70247.6	48853.9	81949.7	68225.7	85590.7	66941.7	76063.4	54419.7	61373.3	42170	51378.4	0.185984	1.03882	0.836482	89154.9	0.700384	-
Benzamide	122.1/105.01	2.27	C18	C09815	HMDB0004461		Benzenoids	Benzene and substituted derivatives	Benzoic acids and derivatives	Benzamides	1200.03	1236.35	1667.84	912.78	1352.71	1188.69	2076.31	1969.52	1466.68	2143.77	1050.69	2044.71	1130.4	1356.69	1591.49	1178.16	1614.27	1190.68	1893.61	1268.79	1053.51	1794.46	1220.77	1300.44	1368.77	1424.06	1369.71	0.0228147	0.937571	0.544309	1301.67	0.772509	-
Beta-Alanine	90.1/44	6.52	Amide	C00099	HMDB0000056	Cytoplasm	Organic acids and derivatives	Carboxylic acids and derivatives	Amino acids, peptides, and analogues	Beta amino acids and derivatives	467352	646804	551679	471912	746178	682186	356264	348164	734297	609458	534097	599669	899033	561828	664142	521088	421365	505727	468646	471977	429984	582193	482248	528651	560816	543551	534664	0.02434	0.99802	0.988991	594941	0.831024	-
Beta-Glycerophosphoric acid	170.9/79.1	8.67	Amide	C02979	HMDB0002520		Lipids and lipid-like molecules	Glycerophospholipids	Glycerophosphates	Glycerophosphates	52694.5	33731	68067.2	32793.8	33090.7	224173	36487	41222.5	46233.8	31084.9	59007.7	77563.4	94688.1	61060.6	61511.4	38799.3	43623.4	23877.7	52303.3	34862.9	43259.6	20336.6	22506.5	16657.6	74508.1	65024.8	71352.1	0.0686993	1.37393	0.544785	64009.2	0.502737	-
Betaine	118.1/58.1	4.16	Amide	C00719	HMDB0000043	Cytoplasm	Organic acids and derivatives	Carboxylic acids and derivatives	Amino acids, peptides, and analogues	Alpha amino acids	10709	13646.5	13731.6	12250.5	21365.3	20629.8	12704.1	12478.2	21076.6	16187.1	13246.8	15534.3	23095.3	15767.6	17656.7	13315.8	10940.3	13846	13057	10700.9	11216.9	12995.4	11178.4	12860.6	15780.8	14571.8	15938.9	0.0484635	0.975808	0.882821	15579.5	0.814591	-
Butyrylcarnitine	232.2/85.1	1.82	C18	C02862	HMDB0002013	Extracellular, Membrane	Lipids and lipid-like molecules	Fatty Acyls	Fatty acid esters	Acyl carnitines	1187.24	960.199	1616.34	1009.36	2380.41	1856.12	2003.44	2538.86	1955.42	1603.95	1059.68	1907.43	864.665	1225.16	1233.27	757.341	840.573	968.867	1210.57	1006.98	709.121	1318.03	853.746	881.241	1217.72	1278.56	1394.2	0.0691266	1.52969	0.0569119	1241.63	1.43298	-
Caffeine	195/138.2	2.85	C18	C07481	HMDB0001847	Cytoplasm	Organoheterocyclic compounds	Imidazopyrimidines	Purines and purine derivatives	Xanthines	415.807	44.6609	101.566	64.0704	74.609	37.2555	224.85	145.746	90.1046	158.203	79.5349	135.389	55.1892	86.166	157.267	57.8311	139.39	85.1003	95.4712	127.105	87.0839	84.9237	174.107	102.714	94.356	89.9653	83.2475	0.0627286	1.27029	0.68077	109.909	0.533586	-
Carnitine	162.1/103.1	6.58	Amide	C00318	HMDB0000062	Cytoplasm	Organic nitrogen compounds	Organonitrogen compounds	Quaternary ammonium salts	Carnitines	5692.16	7590.14	7170.71	6503.52	10996.1	10479.9	6436.31	6303.95	8145.66	7529.85	7167.58	7245.65	13656.4	6798.84	7999.89	6018.13	4496.99	6227.71	5087.11	5011.04	4079.48	4050.08	4275.81	3562.65	7833.54	7123.97	6337.53	0.105424	1.07156	0.740171	7802.54	0.679485	-
Cellobiose	341.1/161.01	7.5	Amide	C06422	HMDB0000055		Organic oxygen compounds	Organooxygen compounds	Carbohydrates and carbohydrate conjugates	O-glycosyl compounds	276598	382039	1.26734e+06	305992	454502	485486	296888	397866	454502	269888	461226	199144	372799	452534	1.00373e+06	330104	385331	338471	302929	211880	689564	362710	303741	244401	180207	193211	531890	0.0492455	1.10024	0.799772	504578	0.428117	-
Chenodeoxycholic acid （CDCA）	391.4/391.401	9.01	C18	C02528	HMDB0000518	Extracellular	Lipids and lipid-like molecules	Steroids and steroid derivatives	Bile acids, alcohols and derivatives	Dihydroxy bile acids, alcohols and derivatives	1483.84	1113.3	1824.98	1040.23	1782.17	1424.82	2336.61	3125.08	1504.05	2264.65	1261.57	2223.85	1264.2	1643.74	1566.86	1012.54	2263.12	1834.25	2060.09	1510.37	1195.11	2200.48	1157.41	864.204	3616.84	3103.49	3536.72	0.0807768	0.904497	0.509079	1521.17	0.862668	-
Cholesterol sulfate	465.3/96.9	11.44	C18	C18043	HMDB0000653		Lipids and lipid-like molecules	Steroids and steroid derivatives	Cholestane steroids	Cholesterols and derivatives	19881.6	15251.6	18544	18998.8	22069.7	22449.7	27165.9	32499.1	20137.2	41538.8	26098.9	23896.7	13430.8	21489.1	20055.7	22595.4	25041.1	20596.5	25514.3	17945.2	11743.3	27948.3	18637.5	25435.4	17827.9	19820.2	18321.2	0.0556154	0.951194	0.613406	20033.7	0.836218	-
cis-4-Hydroxy-D-proline	132/86	6.93	Amide	C03440	HMDB0060460		Organic acids and derivatives	Carboxylic acids and derivatives	Amino acids, peptides, and analogues	Proline and derivatives	23128.9	29113.3	26893.6	25129.2	44158.6	37410.7	25178.1	26143.9	41931.1	31982.5	27854.8	33351	45503.8	30030.2	34225.1	26604.5	21749.6	25250.4	26877.6	25792.1	23064.2	31298.5	26130.5	29208.2	30375.2	28194.8	29782.5	0.0382818	1.01347	0.93325	30766.5	0.789485	-
Citicoline	489/184	9.04	Amide	C00307	HMDB0001413		Nucleosides, nucleotides, and analogues	Pyrimidine nucleotides	Pyrimidine ribonucleotides	Pyrimidine ribonucleoside diphosphates	182130	256898	206135	154000	259716	268028	179983	200060	299669	210838	181139	192696	404940	161775	205351	149840	163068	186317	129769	162178	98972.7	143632	133325	161795	293771	220336	233876	0.156741	1.04375	0.83717	216517	0.669777	-
Citric acid	191/111.1	9.7	Amide	C00158	HMDB0000094	Cytoplasm	Organic acids and derivatives	Carboxylic acids and derivatives	Tricarboxylic acids and derivatives	Tricarboxylic acids and derivatives	3427.14	4240.51	14610.6	5204.19	6449.94	3684.62	6004.44	6814.76	3979.14	5356.57	5126.56	4811.14	3244.64	5806.26	6656.75	4395.25	2826.33	6488.79	5090.75	4313.66	3716.54	4618.71	3440.66	3474	9660.1	12785.4	10906	0.141523	1.2787	0.478496	5586.25	0.577669	-
Citrulline	176.1/159.2	7.57	Amide	C00327	HMDB0000904	Mitochondria	Organic acids and derivatives	Carboxylic acids and derivatives	Amino acids, peptides, and analogues	L-alpha-amino acids	30783.8	31328.2	30400.7	28655.9	39727	35564.3	36009.2	31009.9	39293.3	34609.7	31218.7	34276.7	51035.9	36138.9	17561.8	29497.4	30446.8	27901.5	31028.5	27993.5	29389.1	33363	30130.9	32065.2	31486.8	29680.4	31799.9	0.0369182	1.02013	0.896086	32420.2	0.231474	-
Conjugated linoleic acids (CLA)	279.2/279.2	10.75	C18	C04056	HMDB0005048	Extracellular	Lipids and lipid-like molecules	Fatty Acyls	Lineolic acids and derivatives	Lineolic acids and derivatives	38100.8	26770.3	51921.3	35940.4	29475.5	30195.8	39343.1	28464.3	41297.3	46705.2	25599.1	37521.4	86661.7	39500.8	52850.6	39690.1	63851.7	26437.9	55379.1	31015.8	26255.3	47912.4	21260.8	37467.8	30829.9	32185.6	28890	0.0540695	0.687408	0.121753	43449.7	1.36824	-
Creatine	132.0/90.1	6.41	Amide	C00300	HMDB0000064	Cytoplasm	Organic acids and derivatives	Carboxylic acids and derivatives	Amino acids, peptides, and analogues	Alpha amino acids and derivatives	159602	178345	174237	154593	255846	231774	94887.1	96064.4	232627	176730	164830	175581	286926	196914	227469	168164	135285	186192	162453	168918	145170	222037	172839	205846	215243	194112	193523	0.0615729	0.961236	0.781865	196279	0.925209	-
Creatinine	114.1/44	2.13	Amide	C00791	HMDB0000562	Cytoplasm	Organic acids and derivatives	Carboxylic acids and derivatives	Amino acids, peptides, and analogues	Alpha amino acids and derivatives	6693.17	5229.75	4880.26	4236.05	5679.46	6686.4	3307.64	3541.51	5605.64	4188.51	4189.58	4838.94	5705.84	5308.85	5127.2	4492.41	3638.1	3988.66	4270.15	3642.53	4272.16	4410.75	6117.68	3597.14	5097.74	4902.32	4981.42	0.0196845	1.18202	0.130636	5138.85	1.19178	-
Cystine	241.1/151.9	8.73	Amide	C00491	HMDB0000192	Cytoplasm	Organic acids and derivatives	Carboxylic acids and derivatives	Amino acids, peptides, and analogues	L-cysteine-S-conjugates	274031	515763	316138	122728	66858.2	97135	81537.3	98710.8	140715	189399	156924	109639	134314	86158.1	104349	75385.3	121195	102123	36162	121250	94980.1	112505	121690	60333.3	88085.7	72506.2	79809.6	0.0972723	2.23351	0.099072	168015	1.2467	-
Cytidine	244.1/112	3.5	Amide	C00475	HMDB0000089		Nucleosides, nucleotides, and analogues	Pyrimidine nucleosides	na	Pyrimidine nucleosides	5655.15	5473.25	11652.3	14046.3	3466.46	12602.6	7000.97	7497.49	7303.99	13536.6	10693.4	14486.7	116847	12093.4	13564	10042.5	6810.37	17352.7	18024.5	6009.73	16826.4	6369.84	12605	7607.93	11979.7	14765	13627.5	0.104064	0.299338	0.269002	19133.9	1.1375	-
Cytidine 5'-diphosphate（CDP）	402/79	9.25	Amide	C00112	HMDB0001546		Nucleosides, nucleotides, and analogues	Pyrimidine nucleotides	Pyrimidine ribonucleotides	Pyrimidine ribonucleoside diphosphates	10700.8	15269.1	11159.1	10551.3	17217.5	11758.4	10394.2	11154.4	11299.9	10139.8	10667.3	10690.5	20720.6	11567.9	11119	11587	8223.55	13022.6	9981.44	10500.2	8691.25	7610.12	8410.48	7386.38	11235.5	11463.9	12116.1	0.039118	1.00545	0.97395	12741.4	0.720088	-
Cytidine monophosphate（CMP)	324/112	8.86	Amide	C00055	HMDB0000095		Nucleosides, nucleotides, and analogues	Pyrimidine nucleotides	Pyrimidine ribonucleotides	Pyrimidine ribonucleoside monophosphates	90147.2	24023.1	57499.9	46069.5	127416	93584.7	64564.8	54542.3	142638	62173.1	19468.2	78851.5	170894	95035.1	73114.7	71769.3	75507.9	122672	106915	89189.5	42788.5	87145.3	66721.6	50020.3	44112.9	41978.9	50932	0.102385	0.720435	0.229011	87311.1	0.972976	-
D-2-Hydroxyglutaric acid	147/129	8.28	Amide	C01087	HMDB0000606	Cytoplasm	Organic acids and derivatives	Hydroxy acids and derivatives	Short-chain hydroxy acids and derivatives	Short-chain hydroxy acids and derivatives	42026.3	49588.3	55356.3	62575.2	83197.6	66537.2	72099.5	75948.7	75915.8	61335.8	64182.5	78487.1	74089.9	56885.6	63805.3	57893.2	45092.7	56107.2	74638.9	48262.2	45537.9	56952.3	50024.3	55342.9	58218.8	51731.2	56489.8	0.0605562	1.01528	0.901074	59429.6	0.812799	-
Deoxycholic acid (DCA)	391.4/391.402	9.06	C18	C04483	HMDB0000626	Extracellular	Lipids and lipid-like molecules	Steroids and steroid derivatives	Bile acids, alcohols and derivatives	Dihydroxy bile acids, alcohols and derivatives	1032.74	880.992	1261.3	749.777	1165.14	1083.43	1661.34	2727.89	1070.17	1609.59	789.392	1861.13	898.715	1260.48	1077.34	925.275	1924.56	1121.88	1570.56	939.365	964.592	1543.85	678.215	693.528	2409.94	2427.66	2543.94	0.0295837	0.856431	0.340606	1115.14	0.862358	-
Deoxycytidine-diphosphate	386/79	9.06	Amide	C00705	HMDB0001245		Organic oxygen compounds	Organic oxoanionic compounds	Organic pyrophosphates	Organic pyrophosphates	8007.21	7399.87	8477.42	10685.4	7267.01	7468.38	7753.73	10200.2	6598.23	6671.81	7772.09	8865.73	9167.62	8523.28	10215.4	6893.66	7884.7	6765.8	8728.67	6451.27	7722.32	7383.6	6826.45	7271.68	9366.47	9079.82	9635.08	0.029665	0.997065	0.975206	8229.65	0.509156	-
Deoxycytidine triphosphate (dCTP)	468/112	9.3	Amide	C00458	HMDB0000998	Cytoplasm	Nucleosides, nucleotides, and analogues	Pyrimidine nucleotides	Pyrimidine deoxyribonucleotides	Pyrimidine 2'-deoxyribonucleoside triphosphates	35633.6	34282	33846.1	33634.2	33928.8	33353.7	33230.1	31296.2	33884.6	34287.7	33946.4	33585.7	33634.2	31753.8	35611.8	33878.4	34473.9	34055.6	34137.8	36584.2	33828.6	32239.7	34508.4	34680.8	32143.2	34055.6	32816.6	0.0146611	1.00625	0.736228	34007.2	0.50934	-
Diethanolamine	106/88	4.36	Amide	C06772	HMDB0004437		Organic nitrogen compounds	Organonitrogen compounds	Amines	1,2-aminoalcohols	136.01	132.199	173.065	179.732	156.795	143.195	153.783	152.516	128.604	162.91	187.519	179.084	203.239	245.474	178.641	272.707	205.033	79.9678	133.689	128.155	173.329	145.023	161.244	156.767	192.456	204.233	217.24	0.060581	0.777171	0.152014	175.505	0.92484	-
Dihomo-gamma-linolenic acid	305.1/305.1	10.87	C18	C03242	HMDB0002925	Cytoplasm	Lipids and lipid-like molecules	Fatty Acyls	Fatty acids and conjugates	Long-chain fatty acids	17611.2	14626.9	21584.3	17138.4	12514.5	14785.6	8680.63	19368.7	12277.2	14400	11658.7	18643.9	77326.1	26188.2	27551.8	21066	29054.8	20489.6	16399.8	13034.7	14190	27097.7	17531	10890.3	20716.7	22400.9	20254.8	0.0534728	0.48722	0.082997	24994.8	1.71811	-
Dodecanoic acid	199.17/199.17	9.41	C18	C02679	HMDB0000638	Cytoplasm	Lipids and lipid-like molecules	Fatty Acyls	Fatty acids and conjugates	Medium-chain fatty acids	22041.8	17571.3	31052	14058.7	29205.6	26787.7	40672.7	34328.7	28740.6	43086	18446.7	41635.8	19067.8	22867.3	26294.7	19666.3	36284.7	19380.4	29964.1	24616.7	19864.1	38288.9	24401.3	18405.9	26650.1	27783.8	28163.8	0.0286035	0.98019	0.904878	23689.8	0.767202	-
D-Ribose 5-phosphate	229/79	8.71	Amide	C00117	HMDB0001548		Organic oxygen compounds	Organooxygen compounds	Carbohydrates and carbohydrate conjugates	Pentose phosphates	8.27568e+06	6.31945e+06	1.00658e+07	1.01374e+07	5.40826e+06	1.08575e+07	4.46972e+06	5.1907e+06	5.38507e+06	5.02955e+06	8.65026e+06	7.269e+06	2.18078e+07	8.40862e+06	9.46924e+06	9.41632e+06	7.63642e+06	9.0471e+06	6.01263e+06	5.77798e+06	7.37145e+06	3.69639e+06	6.41712e+06	3.14147e+06	9.17048e+06	8.21158e+06	8.97656e+06	0.057704	0.776221	0.32499	9.73746e+06	1.24441	-
Elaidic Acid	281.248/281.238	11.09	C18	C01712	HMDB0000573	Cytoplasm	Lipids and lipid-like molecules	Fatty Acyls	Fatty acids and conjugates	Long-chain fatty acids	327597	266851	280462	249214	124465	263687	129627	250206	184651	331649	183327	355137	876540	306529	283249	240702	436243	202005	230913	177427	169723	306239	245724	108733	311368	307729	244678	0.130232	0.64482	0.22016	321462	1.31994	-
Erucic Acid	337.311/337.311	11.96	C18	C08316	HMDB0002068	Extracellular	Lipids and lipid-like molecules	Fatty Acyls	Fatty acids and conjugates	Very long-chain fatty acids	5242.64	6129.75	7078.75	5686.33	5742.65	4946.64	8882.7	8356.61	5412.34	6859.85	3204.24	8447.83	8520.77	5153.14	8620.67	3880.99	11244.8	4171.75	6848.11	4656.69	5757.04	6086.4	4189.3	5837.5	5997.63	6276.21	5950.13	0.0289987	0.83734	0.388202	6368.24	0.841135	-
Erythronic acid	135.03/75.01	6.21	Amide		HMDB0000613	Cytoplasm	Organic oxygen compounds	Organooxygen compounds	Carbohydrates and carbohydrate conjugates	Sugar acids and derivatives	3041.58	3121.54	3794.56	3274.39	4581.74	4646.74	2277.92	3102.91	3940.52	3485.61	3516.58	3942.88	5705.79	2918.96	16365.7	3090.31	2683.34	3375.73	3433.92	2891.1	3552.68	3390.75	4424.67	3152.45	3875.61	3491.7	3815.09	0.0553759	0.657898	0.397394	4716.7	0.767638	-
Fructose 6-phosphate	259.1/97.01	8.72	Amide	C00085	HMDB0000124		Organic oxygen compounds	Organooxygen compounds	Carbohydrates and carbohydrate conjugates	Hexose phosphates	8624.55	11085.3	10800.1	11728.1	14748.4	11210	10974.4	11049.3	11715	9660.72	7339.32	10517.2	16037.9	9843.95	16639.3	11101.4	10443.3	13164.8	9356.1	10426.6	11679.7	12151.2	7663.96	10378.5	13006.5	10934.8	11437.2	0.0916379	0.883023	0.319634	12118.9	1.09205	-
Galactose 1-phosphate	259.1/79.1	8.86	Amide	C00446	HMDB0000645		Organic oxygen compounds	Organooxygen compounds	Carbohydrates and carbohydrate conjugates	Monosaccharide phosphates	134722	159436	108379	246579	164323	105055	52729.1	70225.1	151593	111646	114783	81211.4	288592	77067.2	175306	153260	84036.3	803947	69673.4	83827.4	50311.3	89961.6	76707.9	90581.4	190563	225525	202768	0.0860186	0.580514	0.356687	208392	0.559248	-
Galacturonic acid	193/73	8.45	Amide	C08348	HMDB0002545		Organic oxygen compounds	Organooxygen compounds	Carbohydrates and carbohydrate conjugates	Glucuronic acid derivatives	62809.4	51972.8	68689.4	60930.9	54295.1	57217	48588.1	40010.7	68043.8	55701.6	52920.8	57329.8	70413	39002.1	41895.6	51891	39623.8	58901.3	47552.5	44809.7	49091.6	59550.8	48709.1	49765.7	55472	48248.2	55601.6	0.079246	1.17959	0.145064	54803.5	1.19381	-
Gallic acid	169/125	0.76	C18	C01424	HMDB0005807		Benzenoids	Benzene and substituted derivatives	Benzoic acids and derivatives	Gallic acids	587.913	692.893	681.163	602.69	908.216	692.615	1082.9	1220.74	975.837	952.032	712.685	932.63	508.756	641.793	761.579	381.694	592.612	486.959	726.453	595.497	658.811	732.363	686.426	748.818	625.969	634.261	654.447	0.0314536	1.23481	0.0949711	628.24	1.09455	-
Gama-glutamylalanine	219.1/84	8.44	Amide	C03740	HMDB0006248	Extracellular	Organic acids and derivatives	Carboxylic acids and derivatives	Amino acids, peptides, and analogues	Dipeptides	7197.63	17328.2	5995.58	6041.51	4369.89	9443.6	4779.33	4950.54	6735.16	9679.4	8603.46	8649.45	18511.7	5317.2	3629.48	5607.09	7417.94	4144.82	4359.87	6637.86	7707.71	4743.15	8155.1	2513.03	8185.38	6929.65	8022.07	0.0885273	1.1288	0.754124	7917.05	0.981816	-
Gamma-Aminobutyric acid	104/87.1	7.19	Amide	C00334	HMDB0000112	Extracellular	Organic acids and derivatives	Carboxylic acids and derivatives	Amino acids, peptides, and analogues	Gamma amino acids and derivatives	10402.9	13735.1	15606.4	10678.2	20241.3	17494.3	13156.7	14115.3	20014.3	16641.1	14386.4	18787.4	23385.8	14233.1	17040.8	11629.3	8721.36	9868.26	13570.7	10814.3	11272.1	13067.9	13018.2	11530.8	15114.4	12446	13287.4	0.100191	1.03864	0.845024	14419.7	0.615629	-
gamma-Glutamyl-methionine	279.1/150.1	7.6	Amide		HMDB0034367		Organic acids and derivatives	Carboxylic acids and derivatives	Amino acids, peptides, and analogues	Dipeptides	2456.28	4239.06	3042.11	2591.81	2686.16	3872.35	3461.65	3744.18	4157.39	3964.61	3810.85	4103.4	20792	3755.32	3706.78	2581.09	2451.57	2088.32	2048.58	1675	1958.08	1151.45	2214.08	1623.94	3998.62	3417.99	4442.22	0.129939	0.533929	0.382381	4521.9	1.00812	-
gamma-Glutamyl-phenylalanine	295.1/166.2	2.39	C18		HMDB0029562		Organic acids and derivatives	Carboxylic acids and derivatives	Amino acids, peptides, and analogues	Phenylalanine and derivatives	800.783	1926.12	772.625	508.061	425.807	428.145	633.497	692.143	595.673	1581.82	842.445	1555.3	2012.97	750.525	491.73	722.359	1138.17	330.112	814.054	635.259	512.03	904.933	780.161	384.788	672.994	704.888	751.649	0.0557318	0.892704	0.780524	858.95	0.746414	-
gamma-Glutamyl-valine	247.13/72.1	7.82	Amide		HMDB0011172		Organic acids and derivatives	Carboxylic acids and derivatives	Amino acids, peptides, and analogues	Dipeptides	11352.6	33162.5	9860.82	9136.03	4608.73	8018.19	3941.58	5035.55	7751.9	17298	17545.8	15657.5	64229.5	10875.8	7602.59	9933.58	17272.3	5557.51	9065.42	13812.7	16870.1	10066.6	18850.8	4979.4	15691.7	13667.3	14914.7	0.0692032	0.659375	0.529311	15967.5	0.977509	-
Gamma-Linolenic acid	277.217/277.247	10.38	C18	C06426	HMDB0003073	Cytoplasm	Lipids and lipid-like molecules	Fatty Acyls	Lineolic acids and derivatives	Lineolic acids and derivatives	7253.6	10320.2	10915.8	4956.12	4499.06	8064.21	10556.1	11378.9	7189.18	13691.7	10089.3	9195.23	22807	12264.7	10473.7	7636.67	13861.7	7421.99	11244.8	6461.43	8868.14	12032.1	7247.92	5799.92	8137.09	8421.49	8136.95	0.0199514	0.617853	0.0938812	10039.6	1.41752	-
GDP-fucose	590.09/152.1	8.82	Amide	C00325	HMDB0001095		Nucleosides, nucleotides, and analogues	Purine nucleotides	Purine nucleotide sugars	Purine nucleotide sugars	423647	122181	148080	187492	227923	230838	172779	196377	227923	186381	183120	223482	158277	139396	224635	190050	244959	221957	190813	159788	213594	146692	181211	233653	128344	164916	423995	0.674142	1.13643	0.579965	209953	0.612896	-
Gluconic acid	195/129	7.69	Amide	C00257	HMDB0000625		Organic oxygen compounds	Organooxygen compounds	Carbohydrates and carbohydrate conjugates	Sugar acids and derivatives	77093.3	109076	194240	122835	126038	72251.1	69180.8	74951.9	90109.8	90101.6	75099.2	80084.7	327214	71404	83455.7	88962.6	48648.9	195073	55229.7	46803.8	56964.2	57306.2	54787.9	45984.1	112043	89587.9	89643	0.133365	0.861032	0.697133	126358	0.406107	-
Glucosamine 6-phosphate	258/79	9.08	Amide	C00352	HMDB0001254		Organic oxygen compounds	Organooxygen compounds	Carbohydrates and carbohydrate conjugates	Hexose phosphates	7392.82	8320.95	18266	12956.6	13923	14753.7	9170.37	9519.19	11938.5	8326.18	13241.4	13834.8	20949.4	10507.2	10008.3	10291.9	8290.41	9647.39	8457.57	7028.23	7314.67	7253.96	7854.22	7109.92	13343.3	12964.1	12131.6	0.0483752	1.08492	0.704533	12109	0.547182	-
Glucose 1-phosphate	259/79	8.81	Amide	C00103	HMDB0001586		Organic oxygen compounds	Organooxygen compounds	Carbohydrates and carbohydrate conjugates	Monosaccharide phosphates	166268	164892	123455	1275.03	193226	119035	61730.4	1359.86	169281	119200	1120.43	87137.2	299140	1393.23	204923	1551.12	90097.6	2244.19	945.518	84468.8	51047.2	100721	81115.3	99850.6	1473.55	1624.01	1731.71	0.0805511	1.28164	0.641415	113958	0.566889	-
Glucose 6-phosphate （G6P）	259/97	8.97	Amide	C00092	HMDB0001401	Endoplasmic reticulum	Organic oxygen compounds	Organooxygen compounds	Carbohydrates and carbohydrate conjugates	Hexose phosphates	259755	232571	196921	279319	259177	202306	94520.9	114067	194503	159044	192911	131241	413172	128386	222747	230439	135224	866208	106859	125104	75981.1	117237	110518	114725	264624	294829	295986	0.0623618	0.716394	0.432895	285519	0.452624	-
Glutamic acid	148.1/84.1	8.28	Amide	C00025	HMDB0000148	Endoplasmic reticulum	Organic acids and derivatives	Carboxylic acids and derivatives	Amino acids, peptides, and analogues	Glutamic acid and derivatives	2.22351e+06	2.66107e+06	2.66604e+06	2.65227e+06	4.6437e+06	3.85895e+06	3.32013e+06	3.24265e+06	4.65901e+06	3.3379e+06	3.20028e+06	3.79217e+06	4.44279e+06	2.80247e+06	3.16084e+06	2.36561e+06	1.85982e+06	2.54862e+06	2.63327e+06	2.53033e+06	2.33831e+06	3.13277e+06	2.71638e+06	3.08994e+06	3.31121e+06	2.9091e+06	3.10188e+06	0.0647195	1.08879	0.638214	2.99048e+06	0.823064	-
Glutamine	147/130	7.32	Amide	C00064	HMDB0000641	Extracellular	Organic acids and derivatives	Carboxylic acids and derivatives	Amino acids, peptides, and analogues	L-alpha-amino acids	808234	1.5759e+06	1.11524e+06	963048	995424	1.06757e+06	639075	790927	1.58795e+06	1.35418e+06	1.173e+06	1.46254e+06	1.47118e+06	1.13306e+06	1.28933e+06	1.03755e+06	852006	871953	838056	658476	827471	607613	857585	471623	1.0589e+06	953703	1.03361e+06	0.054079	0.980517	0.884716	1.09837e+06	0.720287	-
Glutamyltryptophan	332.1/203.1	2.84	C18		HMDB0028830		Organic acids and derivatives	Carboxylic acids and derivatives	Amino acids, peptides, and analogues	Peptides	377.942	1282.85	381.025	381.025	447.813	253.17	625.536	661.367	447.813	606.754	236.018	478.007	208.404	410.546	438.687	546.678	691.002	450.136	625.536	742.263	327.598	711.467	673.573	640.127	299.138	485.602	385.323	0.239271	1.13782	0.714837	489.107	0.461418	-
Glycerol 3-phosphate	171.1/78.9	8.28	Amide	C00093	HMDB0000126		Lipids and lipid-like molecules	Glycerophospholipids	Glycerophosphates	Glycerophosphates	22011.2	35712.4	24875.9	15858.4	16653.2	38799.8	27130.2	32647.2	18860.9	11414.2	21724.6	23788.5	21649.4	31353.3	13879.5	15873.9	13466.7	13787.8	8793.33	14016.6	23895	8058.13	11395.8	5567.17	20054.6	20471.3	22457.7	0.0611663	1.39906	0.164984	21993.5	1.08592	-
Glycine	76/30.1	6.98	Amide	C00037	HMDB0000123	Extracellular	Organic acids and derivatives	Carboxylic acids and derivatives	Amino acids, peptides, and analogues	Alpha amino acids	227046	311075	267635	175447	226406	254620	238814	194505	316651	265736	228608	273486	483045	239021	255701	208621	199021	202387	185947	167568	152524	140353	198237	121311	202037	198218	222646	0.0632871	0.920918	0.674517	254169	0.848477	-
Glycochenodeoxycholic acid (GCDCA)	448.4/74	8.09	C18	C05466	HMDB0000637	Extracellular	Lipids and lipid-like molecules	Steroids and steroid derivatives	Bile acids, alcohols and derivatives	Glycinated bile acids and derivatives	781.637	889.746	939.646	504.223	782.349	530.391	808.388	837.212	782.349	939.516	576.396	958.344	685.952	642.402	872.995	565.615	757.212	644.536	923.598	953.661	763.875	1031.84	779.888	798.638	714.469	600.904	656.838	0.0628925	1.0622	0.627068	716.392	0.377895	-
Glycodeoxycholic acid (GDCA)	448.4/73.9	8.26	C18	C05464	HMDB0000631	Extracellular	Lipids and lipid-like molecules	Steroids and steroid derivatives	Bile acids, alcohols and derivatives	Glycinated bile acids and derivatives	394.863	494.007	440.031	296.607	397.203	426.14	443.71	454.508	383.387	432.138	343.982	582.495	390.675	370.88	446.464	322.359	406.838	386.948	545.692	460.912	321.874	380.551	362.079	432.138	378.838	363.005	387.412	0.0459978	1.05365	0.524764	397.751	0.422415	-
Glycolic acid	75/46.8	4.26	Amide	C03547	HMDB0000115	Mitochondria	Organic acids and derivatives	Hydroxy acids and derivatives	Alpha hydroxy acids and derivatives	Alpha hydroxy acids and derivatives	2.80775e+06	3.25454e+06	3.08157e+06	3.0091e+06	2.84195e+06	3.05565e+06	3.25707e+06	3.41034e+06	3.20505e+06	3.29363e+06	3.06895e+06	2.92666e+06	3.15169e+06	2.99292e+06	3.29196e+06	3.54232e+06	3.53302e+06	2.81453e+06	3.55504e+06	2.7647e+06	2.77176e+06	2.83284e+06	2.93838e+06	3.09033e+06	2.89257e+06	2.92084e+06	2.99009e+06	0.0170981	0.933982	0.151912	3.11475e+06	0.708798	-
Glycyl-glycine	133.1/76.1	7.04	Amide	C02037	HMDB0011733		Organic acids and derivatives	Carboxylic acids and derivatives	Amino acids, peptides, and analogues	Dipeptides	41731.1	83253.2	46759.9	42861.2	25788.3	34073.3	27316.5	32574.4	50462.2	60069	52433.2	55804.2	82726	42418.4	48848.6	47183.4	40759.7	43882.8	36575.4	27855	38126.5	22792.4	36905.8	15167.1	45839.8	34782.7	39962.7	0.137634	0.897482	0.625022	48357.2	0.873198	-
Glycylleucine	187.1/130.1	4.05	Amide	C02155	HMDB0000759	Extracellular	Organic acids and derivatives	Carboxylic acids and derivatives	Amino acids, peptides, and analogues	Peptides	35867.5	70269.7	32161.9	31183.7	16188.2	26792.5	11697.3	9410.82	20601.8	42333.8	36828	37971.6	50624.8	23367.9	22225	32558.8	32151.8	22693	22899.3	24255.6	28955.2	17970.1	32201.2	8565.65	25089.4	22460.7	24144.8	0.0557178	1.15707	0.593444	33007.1	0.893387	-
Glycyl-Phenylalanine	223.1/120.1	2.22	C18		HMDB0028848		Organic acids and derivatives	Carboxylic acids and derivatives	Amino acids, peptides, and analogues	Dipeptides	30841.1	51305.9	37032.6	28051.4	1063.4	1410.07	19664.8	1820.15	1597.88	4069.73	33469.9	3705.92	2781.43	25970	29682.4	1713.3	2645.82	1503.15	2195.46	1748.01	2061.38	1870.3	24949.7	11259.8	2051.91	2151.51	2324.74	0.0634466	2.32836	0.178017	17833.4	0.900671	-
Glycylvaline	175.1/72.1	4.26	Amide		HMDB0028854		Organic acids and derivatives	Carboxylic acids and derivatives	Amino acids, peptides, and analogues	Dipeptides	175252	337545	118020	180812	65957.2	91200.6	31852.5	35543	61580.2	256278	231164	183559	223462	112802	103650	191742	167953	142538	93846.1	139803	126626	95955.9	176043	53650.3	143338	121395	120131	0.101719	1.02828	0.921743	159244	0.694718	-
Guanine	152/135	3.06	Amide	C00242	HMDB0000132		Organoheterocyclic compounds	Imidazopyrimidines	Purines and purine derivatives	Purines and purine derivatives	9391.67	14833.1	11351.4	4721.34	2600.43	9639.56	5239.2	4391.76	5142.06	6944.22	5383.99	10204.3	5947.53	6456.03	3621.28	3733.5	4703.89	2844.62	3968.09	3777.76	5281.44	2657.89	4963.18	2147.34	6972.75	6405.99	6494.99	0.0460098	1.92397	0.0519638	6653.7	1.38793	-
Guanosine	282/150	4.05	Amide	C00387	HMDB0000133		Nucleosides, nucleotides, and analogues	Purine nucleosides	na	Purine nucleosides	31654.6	54376.7	81805.6	51059.6	17454.3	78265.4	37787.9	46585.5	55510.4	58817.4	65045.1	91467.9	151588	83523.9	90313	54936.3	47367.3	46617.6	54924.1	24718.7	73401.7	16125	48519	14212.7	60115.3	57867.6	58916.9	0.0190728	0.663264	0.198989	65746.8	1.21087	-
Guanosine monophosphate （GMP）	362.1/79.1	8.91	Amide	C00144	HMDB0001397	Extracellular	Nucleosides, nucleotides, and analogues	Purine nucleotides	Purine ribonucleotides	Purine ribonucleoside monophosphates	135756	128308	98753.2	134300	37397.1	139673	18269.4	23660.6	131562	96356.7	91795.9	45377	176909	25594	48377.5	71020	144841	91955.3	18047.8	130159	76650.5	92567.7	157709	80755.4	49926.3	50482.7	50016	0.0059578	1.20671	0.51654	102740	0.984678	-
Heptadecanoic acid	269.248/269.248	11.12	C18		HMDB0002259	Cytoplasm	Lipids and lipid-like molecules	Fatty Acyls	Fatty acids and conjugates	Long-chain fatty acids	5851.8	8386.74	15283.8	7003.62	6816.97	2500.74	6635.6	7569.72	12500.8	4230.03	1796.36	963.199	20121	1561.17	19790.2	3672.97	11929.8	2197.75	11471.5	2658.41	20560	4584.75	2067.26	8426.51	2549.99	2588.44	2575.23	0.00759828	0.773432	0.581717	8759.72	0.61757	-
Hippuric acid	180.1/105	2.52	C18	C01586	HMDB0000714	Cytoplasm	Benzenoids	Benzene and substituted derivatives	Benzoic acids and derivatives	Hippuric acids	1263.1	914.957	1240.74	910.993	1008.31	1306.01	2549.79	3844.44	3035.64	3571.4	2026.16	2983.61	916.486	1289.07	1572.66	1207.56	1573.02	965.718	3383.36	2286.24	1688.43	2926.2	1795.66	1784.21	1859.67	2049.73	1993.16	0.0496015	0.882995	0.312376	1180.72	0.91293	-
Histidine	156.1/110.1	7.21	Amide	C00135	HMDB0000177	Cytoplasm	Organic acids and derivatives	Carboxylic acids and derivatives	Amino acids, peptides, and analogues	Histidine and derivatives	275227	405980	317501	247257	287738	335785	304997	315228	445185	375716	314053	369003	425511	320208	338066	280964	250599	260349	277318	227232	244839	219223	250850	188718	307968	246921	276746	0.110118	0.99669	0.976945	312099	0.728977	-
Homocysteine	136/90.1	8.54	Amide	C00155	HMDB0000742		Organic acids and derivatives	Carboxylic acids and derivatives	Amino acids, peptides, and analogues	L-alpha-amino acids	8553.97	9857.17	9637.24	8805.41	10190.5	9020.56	9964.21	9850.39	10725.7	9761.24	8982.25	9372.72	10389.3	9596	9855.44	8928.66	9791.58	9222.55	11521.7	9245.76	8576.64	8840.07	8636.74	8784	8853.85	8680.25	8374.52	0.0281007	0.970257	0.414565	9487.36	0.752091	-
Homoserine	120.1/56.1	6.92	Amide	C00263	HMDB0000719	Extracellular	Organic acids and derivatives	Carboxylic acids and derivatives	Amino acids, peptides, and analogues	L-alpha-amino acids	306276	502075	386822	319214	447683	425610	352209	376340	561210	460678	375422	460755	542528	370354	416213	332384	258734	289612	322181	282697	284906	287363	313225	262985	368811	337247	358472	0.0453486	1.08048	0.580835	383126	0.985808	-
Hydroxyproline	130.1/84.2	6.5	Amide	C01157	HMDB0000725	Endoplasmic reticulum	Organic acids and derivatives	Carboxylic acids and derivatives	Amino acids, peptides, and analogues	Proline and derivatives	62043.5	58146.9	61349.8	58244.7	101294	96707	74673.9	74380	102378	69865	64005.5	79072	99718.5	78582.6	77282.7	63736.3	50317.9	47559.8	47011.8	49662.4	50540.9	70809.1	56494.5	55725.8	73956.9	59505.7	79091.9	0.143337	1.04935	0.772295	71248.7	0.750618	-
Hyocholic acid (HCA)	407.3/407.31	7.77	C18		HMDB0000760	Extracellular	Lipids and lipid-like molecules	Steroids and steroid derivatives	Bile acids, alcohols and derivatives	Trihydroxy bile acids, alcohols and derivatives	6221.67	3941.47	6616.76	3141.04	7724.42	5596.71	4525.46	4907.18	4413.27	5393.35	2628.28	5087.94	3553.25	4042.42	6332.75	3570.03	6059.32	5494.89	4631.95	2774.48	2623.56	6488.71	4342.76	4187.16	4891.26	4420.3	5378.62	0.097858	1.1442	0.441377	5191.23	0.910904	-
Hypoxanthine	137/110	2.19	Amide	C00262	HMDB0000157		Organoheterocyclic compounds	Imidazopyrimidines	Purines and purine derivatives	Hypoxanthines	36899.9	58619.9	53462.3	26085.4	19523.7	50661.4	36486	40138.4	48097.9	39977.3	34223.5	59279.3	63429.6	50551.8	36587.3	27522	37454	22003.8	42701.4	31834.8	45248.7	22765.1	38708.5	19978.8	42984.2	39701.5	45481.5	0.0678538	1.03243	0.889078	40233.4	0.492741	-
Indole-3-acetamide	175.1/130.1	2.9	C18	C02693	HMDB0029739	Cytoplasm	Organoheterocyclic compounds	Indoles and derivatives	Indoles	3-alkylindoles	26.0586	25.8047	30.0497	19.4664	27.4075	24.2609	40.4686	39.6898	29.0822	45.1243	21.865	39.0648	26.2343	26.1491	31.181	20.9338	29.6519	24.532	29.9472	27.5853	21.3084	37.5783	25.6565	29.4335	26.4576	26.6494	27.4526	0.0196582	0.964493	0.661003	25.9775	0.7084	-
Indole-3-lactic Acid	206.2/187.9	3.74	C18	C02043	HMDB0000671		Organoheterocyclic compounds	Indoles and derivatives	Indolyl carboxylic acids and derivatives	Indolyl carboxylic acids and derivatives	5566.08	4488.73	6649.26	3917.83	7543.25	6375.58	9029.27	10440.2	7710	9343.05	5163.62	8094.2	3817.91	5944.01	6384.1	4101.21	5523.36	6264.14	7194.06	6346.89	5433.01	7465.82	5469.38	5629.77	7183.72	6344.54	6326.75	0.0739941	1.07823	0.57516	5547.96	0.923983	-
Inosine	267/135.1	3.15	Amide	C00294	HMDB0000195		Nucleosides, nucleotides, and analogues	Purine nucleosides	na	Purine nucleosides	342043	327845	539131	420050	143941	628061	262353	336392	360099	292556	476366	552438	939789	543129	542981	423601	293525	428653	331121	189992	449489	106026	345143	92103.4	449805	495651	491373	0.0528766	0.757035	0.287256	464396	1.0319	-
Inosine-monophosphate(IMP)	347/79	8.68	Amide	C00130	HMDB0000175		Nucleosides, nucleotides, and analogues	Purine nucleotides	Purine ribonucleotides	Purine ribonucleoside monophosphates	171868	133884	191201	124269	163758	233688	110193	123889	131926	123891	168111	127018	187787	197335	148321	147053	159963	282820	149060	146052	130937	122277	136945	85748.1	137833	130365	144741	0.0522334	0.90687	0.525316	178495	0.571249	-
Isodeoxycholic acid (IsoDCA)	391.3/391.3	9.06	C18	C17661	HMDB0002536	Extracellular	Lipids and lipid-like molecules	Steroids and steroid derivatives	Bile acids, alcohols and derivatives	Dihydroxy bile acids, alcohols and derivatives	1012.93	913.357	1265.36	776.945	1321.26	1116.04	1857.83	2231.46	1130.69	1831.18	914.768	2076.36	865.06	1364.54	1282.85	982.047	2027.83	1214.03	1706.29	1003	1065.03	1678.69	721.238	821.358	2576.28	2510.94	2599.33	0.0178948	0.828022	0.26293	1178.52	0.967485	-
Isoleucine	132.1/86.201	4	Amide	C00407	HMDB0000172	Cytoplasm	Organic acids and derivatives	Carboxylic acids and derivatives	Amino acids, peptides, and analogues	Isoleucine and derivatives	640685	1.15326e+06	675587	664890	514037	656745	494648	464143	750703	797251	680157	729072	896768	591305	638797	633074	512608	587202	502855	441614	455111	384186	518572	279801	599851	535470	553757	0.0589248	1.11541	0.49691	680413	0.90964	-
Isovalerylcarnitine	246.1/85.1	2.82	C18		HMDB0000688	Extracellular	Lipids and lipid-like molecules	Fatty Acyls	Fatty acid esters	Fatty acid esters	2616.47	2003.52	3278.98	1940.2	4379.34	3570.43	3418.68	4177.23	3358.81	3005.65	1935.74	3574.24	1980.64	2577.81	2616.03	1714.04	1921.3	1994.82	2315.95	1947	1400.14	2505.66	1631.49	1602.49	2505.75	2515.77	2448.35	0.0146118	1.38926	0.0752743	2549.47	1.38321	-
Kyotorphin	338/136.1	6.45	Amide	C02993	HMDB0005768		Organic acids and derivatives	Carboxylic acids and derivatives	Amino acids, peptides, and analogues	Peptides	3958.61	6798.09	4273.74	5157.47	1856.81	3168.23	1694	1911.77	2704.11	4452.37	5658.83	4690.01	10738.8	3678.01	3352.93	4312.43	4747.46	3326.51	3159.58	3500.66	5029.33	2760.27	5150.44	1662.45	4468.1	4087.09	4127.56	0.0495021	0.83608	0.556492	4614.09	1.01529	-
Lactate	89.0/43.1	3.77	Amide	C00186	HMDB0000190	Cytoplasm	Organic acids and derivatives	Hydroxy acids and derivatives	Alpha hydroxy acids and derivatives	Alpha hydroxy acids and derivatives	4.01123e+06	4.25985e+06	4.29626e+06	4.20468e+06	4.31546e+06	3.80409e+06	3.90287e+06	4.50021e+06	4.39296e+06	4.12885e+06	4.35757e+06	4.71405e+06	5.4649e+06	4.50942e+06	4.90194e+06	4.59686e+06	3.54965e+06	3.22295e+06	4.90049e+06	3.18694e+06	2.82357e+06	3.26735e+06	3.32752e+06	2.96305e+06	3.90563e+06	3.84092e+06	3.8809e+06	0.00842473	0.948405	0.537271	4.26144e+06	0.679606	-
Lactose	340.9/160.9	7.7	Amide	C00243	HMDB0000186		Organic oxygen compounds	Organooxygen compounds	Carbohydrates and carbohydrate conjugates	O-glycosyl compounds	1.00618e+06	781914	624261	644328	647961	574358	932163	924086	647961	805280	1.83079e+06	660103	610593	642976	867540	543416	886959	476541	919187	768608	764552	754195	640912	870796	539593	285995	490211	0.306536	1.06231	0.668957	692252	0.37197	-
Leucine	132.1/86.2	3.68	Amide	C00123	HMDB0000687	Extracellular	Organic acids and derivatives	Carboxylic acids and derivatives	Amino acids, peptides, and analogues	Leucine and derivatives	731084	1.29863e+06	761450	715840	568288	739129	534670	521528	840221	897677	758835	805762	1.02774e+06	660793	707198	700798	568718	634136	575653	505420	505176	409472	589219	319871	635571	610648	647429	0.0297414	1.11979	0.498544	759484	0.945194	-
Leucylalanine	203.1/86.1	1.28	C18		HMDB0028922		Organic acids and derivatives	Carboxylic acids and derivatives	Amino acids, peptides, and analogues	Peptides	6413.16	16851.5	5237.19	4731.69	2075.5	3480.47	2950.71	3225.51	2502.2	14393.8	9062.84	9121.7	14544.4	5273.33	3756.25	5629.22	11920.1	2824.31	5944.28	6439.54	6739.65	4968.98	9019.47	2491.3	6391.21	6338.98	7069.47	0.0617446	0.882631	0.773644	6894.76	0.664397	-
Leucyl-Glycine	187.1/74	3.5	Amide		HMDB0028929		Organic acids and derivatives	Carboxylic acids and derivatives	Amino acids, peptides, and analogues	Dipeptides	43488.3	75795.1	39061.1	46007.6	30129.7	32801.9	19743.2	16801.4	30797.5	60134.5	55437.2	47453	72981.6	34071.3	36114.5	49933.6	39714.6	40741.6	28969.6	30148.4	29842.1	29772.5	39674.4	46133.2	33459.1	31691.1	32947.4	0.0278221	0.977066	0.909351	45070.1	0.77668	-
Linoelaidic acid	279.232/279.232	10.78	C18		HMDB0006270	Cytoplasm	Lipids and lipid-like molecules	Fatty Acyls	Lineolic acids and derivatives	Lineolic acids and derivatives	41702.8	36943.5	59480.5	42085.5	35518	38814.6	41104.5	44186.8	48483.5	53026.6	27433.3	47980.3	105186	40732.1	62429.1	44018.1	63490	36114.5	62440.8	37119.7	40194.9	57330.3	30185.2	45899	33395.4	37680.6	40610.8	0.0974734	0.723201	0.170615	50542.9	1.41761	-
Linoleic acid	279.232/279.242	10.68	C18	C01595	HMDB0000673	Cytoplasm	Lipids and lipid-like molecules	Fatty Acyls	Lineolic acids and derivatives	Lineolic acids and derivatives	57409.8	52379	67050.7	48762.2	50724.4	48394.2	73066.2	69463	62375.3	77203.2	38606.5	66755.9	111488	59579.9	79637	56501.1	76251.5	48287.8	81871	47657.1	48741.9	82739.6	43330.2	55452.2	53637.6	50537.8	53765.9	0.0347186	0.75211	0.096984	63038.8	1.51718	-
Linoleyl carnitine	424.2/85.1	9.47	C18		HMDB0006469	Cytoplasm	Lipids and lipid-like molecules	Fatty Acyls	Fatty acid esters	Acyl carnitines	293614	242222	344449	191683	306007	282098	442587	449941	305683	445829	240762	471796	215415	301679	356481	228257	330363	317750	373007	305790	251921	515045	293615	288350	330330	327931	303261	0.0467513	0.948643	0.64857	284168	0.833721	-
Lipoamide	206/189	4.63	C18	C00248	HMDB0000962	Membrane	Organoheterocyclic compounds	Dithiolanes	Lipoamides	Lipoamides	338.711	312.505	407.878	233.857	351.615	306.423	508.834	392.639	383.605	525.858	276.059	513.372	255.192	348.642	369.703	247.921	391.231	331.263	416.633	336.372	262.323	479.765	291	321.193	356.538	340.935	346.021	0.0228777	1.00362	0.973042	324.578	0.665574	-
Lysine	147.1/84	8.75	Amide	C00047	HMDB0000182	Cytoplasm	Organic acids and derivatives	Carboxylic acids and derivatives	Amino acids, peptides, and analogues	L-alpha-amino acids	1.36823e+06	2.0849e+06	1.50069e+06	1.22798e+06	955080	1.20855e+06	1.01449e+06	1.06725e+06	1.4806e+06	1.71829e+06	1.43101e+06	1.58957e+06	2.17503e+06	1.31453e+06	1.36901e+06	1.30702e+06	1.19579e+06	1.04448e+06	1.07681e+06	991273	1.12971e+06	844690	1.04628e+06	567696	1.36219e+06	1.29583e+06	1.31754e+06	0.025531	0.992809	0.965291	1.39594e+06	0.736904	-
Malonic acid	103/59.02	8.23	Amide	C04025	HMDB0000691	Cytoplasm	Organic acids and derivatives	Carboxylic acids and derivatives	Dicarboxylic acids and derivatives	Dicarboxylic acids and derivatives	392919	452626	403468	403468	413282	323104	452626	452626	403495	452626	452626	452626	388276	403468	403468	424566	452626	403468	452626	403468	403468	405436	398898	452626	424566	378242	407595	0.0580874	0.964858	0.475931	405395	0.517686	-
Mannose 6-phosphate	258.9/96.9	8.97	Amide	C00275	HMDB0001078		Organic oxygen compounds	Organooxygen compounds	Carbohydrates and carbohydrate conjugates	Hexose phosphates	1.49256e+06	1.51245e+06	1.13014e+06	1.6653e+06	1.38971e+06	1.21228e+06	492376	702520	1.05456e+06	910247	1.22243e+06	787794	2.07002e+06	748719	1.20142e+06	1.29494e+06	768275	4.40095e+06	552374	711444	413749	667181	636839	624352	1.42564e+06	1.41926e+06	1.48957e+06	0.0269136	0.801429	0.557402	1.5739e+06	0.339882	-
Melatonine	233.2/174.1	3.87	C18	C01598	HMDB0001389	Cytoplasm	Organoheterocyclic compounds	Indoles and derivatives	Indoles	3-alkylindoles	1.26644	1.17168	1.5056	1.21402	0.887978	2.06398	3.75687	3.82551	2.59353	5.76834	0.829015	1.3218	1.33792	5.0624	2.12841	2.05353	1.41088	2.46978	0.67365	1.74815	2.11568	1.39136	1.58288	1.81825	2.96905	2.85946	0.165663	0.794695	0.560724	0.0993961	1.88105	1.15976	-
meso-Tartaric acid	149/87	8.73	Amide	C00552							3592.89	3240.1	3584.45	4330.45	3500.84	4621.32	3861.79	4517.22	3450.75	2347.68	4020.96	4216.98	3597.72	4913.81	3777.99	4087.72	4055.7	3964.76	4363.49	3518.59	3592.82	3534.44	3370.63	3571.33	5369.45	7164.42	6713.32	0.145542	0.937385	0.396595	3938.98	0.756475	-
Methionine	150.1/133	4.19	Amide	C00073	HMDB0000696	Extracellular	Organic acids and derivatives	Carboxylic acids and derivatives	Amino acids, peptides, and analogues	Methionine and derivatives	920456	1.4289e+06	886912	725496	678275	979800	668127	601010	967428	1.07843e+06	893050	976285	1.24503e+06	796857	846186	874340	731941	689644	640184	523959	518440	457919	716710	394362	713679	696761	713920	0.0138931	1.08408	0.605347	900320	0.902235	-
Methionine sulfoxide	166.06/74.2	7.12	Amide	C02989	HMDB0002005		Organic acids and derivatives	Carboxylic acids and derivatives	Amino acids, peptides, and analogues	L-alpha-amino acids	8963.77	16175.1	35653.8	40480.3	15597.1	9222.61	9809.63	19418	42143.6	15627.2	8781.44	9300.8	17011.5	8768.82	8367.88	9307.67	8302.61	7473.76	10875.4	47745.6	62140.9	44678.6	7257.21	4402.51	20380	16752.5	18581.5	0.0976655	2.12879	0.0815329	15443.7	1.08636	-
Methylglutaric acid	145.1/82.9	2.11	C18		HMDB0000752	Extracellular	Lipids and lipid-like molecules	Fatty Acyls	Fatty acids and conjugates	Methyl-branched fatty acids	1812.89	2011.35	3175.43	1442.07	2028.64	1874.83	3035.26	2919.46	2618.93	3350.92	1512.9	3038.2	1374.55	1995.57	2299.24	1355.7	2608.5	1796.89	2019.37	2404.96	1789.33	2875.01	1125.64	1081.19	1947.54	1835.88	2206.03	0.0951012	1.08003	0.638879	1981.31	0.593735	-
Murideoxycholic acid	391.4/391.4	7.4	C18	C15515	HMDB0000811	Extracellular	Lipids and lipid-like molecules	Steroids and steroid derivatives	Bile acids, alcohols and derivatives	Dihydroxy bile acids, alcohols and derivatives	7501.05	3894.12	8584.35	4080.09	8621.71	5619.19	7632.09	9346.97	8856.18	8679.85	5437.15	15089.3	4096.43	5261.95	11342.1	6826.51	7686.6	7079.43	6719.83	6260.87	6775.76	21626.7	6494.21	7229.66	9265.21	9530.98	8593.93	0.0528948	0.905599	0.630596	6716.13	0.89847	-
myo-Inositol	179/161	7.61	Amide	C00137	HMDB0000211		Organic oxygen compounds	Organooxygen compounds	Alcohols and polyols	Cyclohexanols	982159	1.24603e+06	1.41964e+06	1.19213e+06	1.98253e+06	1.63642e+06	1.36996e+07	1.43535e+07	2.69396e+06	1.86339e+06	1.17536e+06	4.09989e+06	1.80409e+06	1.37981e+06	1.52117e+06	1.07453e+06	748825	1.24754e+06	1.2084e+06	847314	1.20149e+06	1.0366e+06	1.00555e+06	1.10693e+06	2.36789e+06	2.38429e+06	2.30552e+06	0.0176665	1.08783	0.596963	1.3529e+06	0.894433	-
Myristic acid	227.201/227.201	10.36	C18	C06424	HMDB0000806	Cytoplasm	Lipids and lipid-like molecules	Fatty Acyls	Fatty acids and conjugates	Long-chain fatty acids	221792	133117	162510	176530	156074	183514	270739	408421	210292	552320	308938	288584	204389	167778	152738	192788	188075	231340	218436	161985	105666	374309	239240	202209	192486	250620	243009	0.138155	0.908917	0.323698	180887	0.645165	-
N-Acetylaspartic acid	174/88	8.27	Amide	C01042	HMDB0000812	Cytoplasm	Organic acids and derivatives	Carboxylic acids and derivatives	Amino acids, peptides, and analogues	Aspartic acid and derivatives	19735	21364.9	21928.6	20586.4	27957.5	23473.1	20725.1	20201.9	23622.8	21005.7	22523.7	24709.6	28166.8	21579.2	22727.1	18907	20567.6	19909.2	20714.5	19789.1	18646.3	18358.9	18260.7	20064.4	24740.8	23181.1	23907.1	0.0325985	1.02418	0.775149	22241.9	0.877076	-
N-Acetylaspartylglutamic acid (NAAG)	305.1/148.1	9.21	Amide	C12270	HMDB0001067		Organic acids and derivatives	Carboxylic acids and derivatives	Amino acids, peptides, and analogues	Dipeptides	968.907	631.499	486.028	511.237	981.511	404.103	725.055	745.586	606.56	735.796	1235.3	715.692	551.604	601.874	615.699	734.123	510.237	572.498	572.688	442.391	572.498	669.028	787.999	689.722	650.145	464.016	455.382	0.210326	1.11078	0.551765	630.777	0.580963	-
N-Acetylcadaverine	145.14/86	4.51	Amide		HMDB0002284		Organic acids and derivatives	Carboxylic acids and derivatives	Carboxylic acid derivatives	Acetamides	224.846	347.366	312.892	354.41	245.469	329.418	412.365	374.872	365.061	307.448	303.14	313.604	372.957	397.915	411.584	333.471	285.656	324.284	353.808	253.403	288.762	269.677	223.497	293.455	307.966	393.064	366.378	0.122324	0.853488	0.110704	328.356	1.13413	-
N-Acetylglutamic acid	190/130	8.17	Amide	C00624	HMDB0001138		Organic acids and derivatives	Carboxylic acids and derivatives	Amino acids, peptides, and analogues	Glutamic acid and derivatives	4912.07	6494.15	6468.08	4409.59	9059.09	6022.3	5254.55	5009.53	6342.16	6127.51	5746.31	4191.02	8509.09	6853.26	6228.79	5187.97	3868.28	3428.84	4321.77	4405.81	3296.78	4426.82	5655.44	4278.2	5569.55	6958.28	5974.32	0.115805	1.09652	0.604352	5953.46	0.786647	-
N-Acetylmannosamine	204.1/126	3.88	Amide	C00645	HMDB0001129		Organic oxygen compounds	Organooxygen compounds	Carbohydrates and carbohydrate conjugates	Acylaminosugars	25512.5	23592.8	22989.1	21647.1	20203.2	23197.5	22696.1	22696.1	20038	22696.1	20383.3	24112.3	31014	20590.3	20590.3	21998.8	22696.1	20590.3	22696.1	20590.3	19972.3	16882.2	21988.1	22696.1	17868	14935.1	21024.9	0.126446	0.997543	0.975873	22885.2	0.395465	-
N-Acetylmethionine	190/142	2.1	C18	C02712	HMDB0011745		Organic acids and derivatives	Carboxylic acids and derivatives	Amino acids, peptides, and analogues	Methionine and derivatives	8023.52	10345.7	9058.75	4573.52	6427.16	7403.69	8654.64	10599.6	10524.4	14453.4	7383.96	14015.6	10727.1	9479.85	10475.2	6804.6	9769.99	6745.58	8211.44	4834.74	4332.15	6880.05	5970.1	4180.31	8052.46	8197.93	7929.18	0.016691	0.848712	0.244013	8319.56	0.805526	-
N-Acetyltyrosine	224.1/178.1	2.05	C18	C01657	HMDB0000866	Cytoplasm	Organic acids and derivatives	Carboxylic acids and derivatives	Amino acids, peptides, and analogues	Tyrosine and derivatives	823.419	1677.71	1139.61	773.984	829.992	693.11	1085.47	1057	908.917	2028.77	981.117	1700.45	1110.75	930.087	833.196	946.676	1042.89	678.918	1200.94	803.191	1001.39	1033.97	1056.92	531.661	885.048	880.855	896.74	0.00927539	1.07132	0.695342	956.695	0.46859	-
N-Alpha-acetyllysine	189.01/84.01	6.98	Amide	C12989	HMDB0000446		Organic acids and derivatives	Carboxylic acids and derivatives	Amino acids, peptides, and analogues	N-acyl-alpha amino acids	1106.85	2676.73	963.488	2695.26	1516.5	698.226	425.81	2846.49	3774.51	1386.12	3755.68	1267.44	5015.21	3429.74	810.55	3299.37	1187.48	2069.76	983.459	933.644	3604.48	614.712	1151.51	386.442	3024.91	2926.43	3049.82	0.0217466	0.610738	0.1943	2122.43	1.11352	-
Nicotinamide ribotide	335/123	9.43	Amide	C00455	HMDB0000229		Nucleosides, nucleotides, and analogues	Pyridine nucleotides	Nicotinamide nucleotides	Nicotinamide nucleotides	6208.59	7038.76	4069.85	7101.39	6248.07	6498.84	5544.65	5551.97	6248.07	5332.38	4696.11	5917.36	25502.9	5500.71	6257.46	6682.96	4266.34	3912.99	5686.94	3429.76	6740.3	6372.19	6060.9	5436.14	6745.16	9479.69	6812.38	0.203115	0.71303	0.483023	7440.73	0.922575	-
N-Methylalanine	104.01/58.01	5.38	Amide	C02721	HMDB0094692		Organic acids and derivatives	Carboxylic acids and derivatives	Amino acids, peptides, and analogues	Alanine and derivatives	1587.94	2040.2	1940.27	1552.68	3161.73	3104.74	2913.22	2770.35	3820.37	2942.65	2357.77	3087.32	3586.17	2098.55	2313.04	1573.76	1420.29	1423.27	2094.98	1945.47	1829.65	2389.73	2009.15	2198.93	2244.01	2364.2	1866.43	0.12035	1.07833	0.726088	2150.22	0.665079	-
Norleucine	132.1/86.11	3.73	Amide	C01933	HMDB0001645		Organic acids and derivatives	Carboxylic acids and derivatives	Amino acids, peptides, and analogues	L-alpha-amino acids	177242	323810	181783	161696	138825	184760	122404	125232	189210	215379	193786	201067	238020	143811	155780	159374	131602	143238	127228	119524	127848	117309	141709	75461.3	163612	136283	144871	0.0942649	1.20198	0.316524	178328	1.10332	-
Norvaline	118.1/72.2	4.51	Amide	C01799	HMDB0013716		Organic acids and derivatives	Carboxylic acids and derivatives	Amino acids, peptides, and analogues	D-alpha-amino acids	168007	305394	212156	162905	133959	189815	133932	136677	220099	218915	189240	213757	284478	167732	182343	164014	141918	155163	136990	127308	132283	107366	139522	86176	161107	138884	161146	0.0835445	1.0699	0.701204	188990	0.882069	-
Oleic acid	281.248/281.248	11.05	C18	C00712	HMDB0000207	Extracellular	Lipids and lipid-like molecules	Fatty Acyls	Fatty acids and conjugates	Long-chain fatty acids	269524	265445	279589	178006	129462	166825	139587	192109	155017	266847	132408	315573	644757	222841	213140	214394	330597	165779	206061	122597	161188	233598	232440	97061.1	265742	270139	255979	0.0274578	0.719423	0.303978	256697	1.15781	-
Oleylcarnitine	426.2/85.1	9.91	C18		HMDB0005065	Extracellular	Lipids and lipid-like molecules	Fatty Acyls	Fatty acid esters	Acyl carnitines	547798	340222	686976	338265	981057	1.15666e+06	1.13603e+06	897531	1.97852e+06	605161	340734	1.6616e+06	1.06196e+06	1.03733e+06	1.11664e+06	425990	857184	308237	823903	696849	758213	2.25597e+06	755202	815619	860377	858513	810755	0.0333559	0.842665	0.538896	738193	0.779303	-
O-Phosphoethanolamine	142/44	8.8	Amide	C00346	HMDB0000224		Organic acids and derivatives	Organic phosphoric acids and derivatives	Phosphate esters	Phosphoethanolamines	146907	141601	122273	124894	161528	176898	95159.7	96568.4	183199	133843	168044	181950	205696	156321	112894	117247	98651.9	111031	132330	146911	129831	145905	143839	133275	147662	141862	131406	0.0587173	1.09012	0.531633	139662	0.932666	-
Ophthalmic acid	290/161	8.25	Amide	C21016	HMDB0005765		Organic acids and derivatives	Carboxylic acids and derivatives	Amino acids, peptides, and analogues	Oligopeptides	21322.9	26528.1	24625.5	22363.7	42002.7	33236.7	107642	115721	139548	92990.6	95278.6	115639	37211.7	22130.7	21999.2	18998.2	15678.2	18235.5	60020	79361.6	61817.1	100021	82778.8	88459.9	64242.4	63595.6	63082.7	0.00913161	1.26685	0.213661	25361.1	1.28682	-
Ornithine	133.1/70.1	8.41	Amide	C00077	HMDB0000214	Extracellular	Organic acids and derivatives	Carboxylic acids and derivatives	Amino acids, peptides, and analogues	L-alpha-amino acids	36433.8	63682.6	35665.4	27464.5	32945.2	29386.4	36548.8	42917.7	34013.8	39281.8	34758.4	42486.2	43624.6	30431.3	29138.9	26336.7	25934.9	20078.7	24533.2	22391.4	26110.4	18354.3	25124.2	22750.3	29210.4	25774.7	29290.9	0.0714538	1.28501	0.214767	33426.9	1.1349	-
O-Succinyhomoserine	220/102	8.29	Amide	C01118							212.471	239.293	213.463	424.688	334.584	213.484	322.107	323.942	270.622	249.279	329.723	377.728	164.113	119.693	213.463	123.227	581.852	481.876	231.547	13.0251	118.81	131.151	227.87	178.278	17.9852	19.5407	236.023	0.0586211	0.972545	0.932854	276.851	0.596157	-
Oxalic acid	89/60.9	8.59	Amide	C00209	HMDB0002329	Extracellular	Organic acids and derivatives	Carboxylic acids and derivatives	Dicarboxylic acids and derivatives	Dicarboxylic acids and derivatives	672467	863338	797716	555179	738805	702496	661574	694924	749999	687234	675097	583894	724398	589633	808481	615468	914910	501502	815811	734348	739191	779302	723144	764583	585515	460550	586686	0.133191	1.04227	0.70847	707033	0.315041	-
Oxidized glutathione	611.1/306.1	10.26	Amide	C00127	HMDB0003337		Organic acids and derivatives	Carboxylic acids and derivatives	Amino acids, peptides, and analogues	Peptides	1.31045e+07	8.4395e+06	1.26183e+07	1.22633e+07	1.66669e+07	1.7061e+07	4.03946e+06	5.47051e+06	1.60872e+07	6.21969e+06	6.14225e+06	6.65762e+06	1.50916e+07	1.09639e+07	1.0381e+07	9.85563e+06	7.21797e+06	1.17357e+07	5.12421e+06	1.18458e+07	1.3932e+07	1.42713e+07	8.5076e+06	5.33724e+06	1.28526e+07	1.39265e+07	1.44453e+07	0.0591135	1.22849	0.168058	1.21166e+07	1.27647	-
Palmitelaidic acid	253.2/253.2	10.57	C18		HMDB0012328	Extracellular	Lipids and lipid-like molecules	Fatty Acyls	Fatty acids and conjugates	Long-chain fatty acids	68496.7	67896.2	87516.9	52323.5	40145	50014.5	53218.2	71474.9	60480.6	97966.2	60687.3	94847.6	302598	68246	62073	59316.2	68444.3	43842.4	58173.5	43138.1	53257.2	98645.9	70955.9	40110.9	75514.1	83993.1	83000.6	0.0573445	0.606089	0.357247	80909.4	1.10244	-
Palmitic acid	255.232/255.232	10.97	C18	C00249	HMDB0000220	Cytoplasm	Lipids and lipid-like molecules	Fatty Acyls	Fatty acids and conjugates	Long-chain fatty acids	487697	420435	745650	518126	534419	838040	725209	988295	782434	1.41429e+06	672462	947726	474410	632021	745769	580966	921822	681412	977060	665910	778338	1.20005e+06	559514	529333	810269	813482	790258	0.0156388	0.878101	0.390207	631731	0.96052	-
Palmitoleic Acid	253.232/253.232	10.49	C18	C08362	HMDB0003229	Extracellular	Lipids and lipid-like molecules	Fatty Acyls	Fatty acids and conjugates	Long-chain fatty acids	64709.3	69300.9	85552.3	55894.9	51657.9	54659.1	56412.1	78340.5	53320.3	101130	64270.6	105853	291203	69659.2	63901.4	58573.7	72190.1	60545.7	61127.8	52361.5	58155.9	119660	78510.2	42229.5	91994.7	101872	86674.1	0.0824664	0.61969	0.329734	83153.9	1.15394	-
Palmitoylethanolamide	300.3/62.1	10.25	C18	C16512	HMDB0002100	Extracellular	Organic acids and derivatives	Carboximidic acids and derivatives	Carboximidic acids	Carboximidic acids	34440.6	33943.5	46433	20099.5	36274.2	33268.3	39521.9	37712.1	50323.1	49920.2	22305.6	71304.9	24830.6	31932.3	44796.1	23044.3	55636.4	30817.5	40196.6	37678.1	44421.3	55902.1	27824.9	18005.6	36925.4	35966.8	36613.7	0.0133952	0.968738	0.862488	34626.3	0.63926	-
Pantothenic acid(VB5)	218.1/88.04	4.23	Amide	C00864	HMDB0000210	Extracellular	Organic oxygen compounds	Organooxygen compounds	Alcohols and polyols	Secondary alcohols	89184.7	85420.3	82993.9	73348	153425	152046	33036.7	27165.1	71384.3	61706.3	71034.4	70132.5	184437	75125.3	91139.1	86763.4	63476.1	82362.8	57831.7	66221.8	45817	84363.5	63112.9	70947	72004.4	60805.9	64359.8	0.0870684	1.09106	0.711815	101643	0.639041	-
Pentadecanoic acid	241.217/241.217	10.5	C18	C16537	HMDB0000826	Cytoplasm	Lipids and lipid-like molecules	Fatty Acyls	Fatty acids and conjugates	Long-chain fatty acids	28141.9	24409.9	43844.4	20615.7	33983.3	26729.8	44144.3	41329.7	42433.6	36843.6	20840.4	58873.6	23907	29482.3	37698.7	19460.9	40310.9	24450.2	39185.6	29148.2	35920.2	47569.1	25181.7	24465.7	26393.3	29767.5	34386.3	0.132946	1.01378	0.934356	29419.6	0.733533	-
Petroselinic acid	281.2/281.2	10.99	C18	C08363	HMDB0002080	Extracellular	Lipids and lipid-like molecules	Fatty Acyls	Fatty acids and conjugates	Long-chain fatty acids	66686.4	117085	100048	68000.5	51102.7	55233.6	69021.1	45720.4	57532.3	49519.1	22712.7	114940	259752	82465	113391	58606.2	167150	56112	72593.7	51942.6	82498.8	74215.4	50025.8	38058.4	68526.4	75992.5	64711.5	0.0822752	0.621249	0.199661	99636.1	1.18015	-
Phenylacetylglutamine	263.1/145.1	2.79	Amide	C04148	HMDB0006344	Cytoplasm	Organic acids and derivatives	Carboxylic acids and derivatives	Amino acids, peptides, and analogues	N-acyl-alpha amino acids	3088.49	3103.44	3096.99	3068.27	3055	3072.9	3082.58	3079.06	3063.33	3073.24	3072.26	3078.94	3053.86	3063.22	3142.62	3064.3	3084.28	3049.8	3074.77	3072.16	3063.94	3065.27	3060.63	3041.58	3081.27	3082.37	3093.82	0.00225281	1.00146	0.78444	3078.6	0.541021	-
Phenylacetylglycine	192.1/74	2.95	C18	C05598	HMDB0000821		Organic acids and derivatives	Carboxylic acids and derivatives	Amino acids, peptides, and analogues	N-acyl-alpha amino acids	23913.1	20835.2	29552.2	18240	50226.4	26528.9	29335.2	35359.4	78989.2	82900.1	44908.1	76928.3	37292.8	24349.3	33047.8	16457.4	18222	14600.4	59617.2	60632	31209.2	93857.3	47214.5	54944.7	38628.8	43053.1	40508.7	0.054516	1.17591	0.501432	26105.5	0.821537	-
Phenylalanine	166.1/120.1	3.47	Amide	C00079	HMDB0000159	Cytoplasm	Organic acids and derivatives	Carboxylic acids and derivatives	Amino acids, peptides, and analogues	Phenylalanine and derivatives	822248	1.18355e+06	836625	667740	694734	893998	621958	595749	974606	964809	772194	871663	1.25095e+06	673510	792788	744656	638677	636276	587637	550260	558935	514949	642184	387132	679682	617389	661680	0.0490989	1.07643	0.631415	819646	1.02449	-
Phenylalanylalanine	237.1/120.1	1.89	C18		HMDB0028988		Organic acids and derivatives	Carboxylic acids and derivatives	Amino acids, peptides, and analogues	Dipeptides	4097.26	6996.82	4024.26	3304.72	1884.06	2168.23	1927.89	2348.63	2301.67	7627.63	5028.74	5846.49	2045.91	2940.39	2900.43	3341.43	5548.94	2697.59	3369.58	3633.96	3442.17	3387.97	4394.77	1467.41	3418.27	3628.41	3757.95	0.0475992	1.15408	0.589786	3495.84	0.329941	-
Phenylethylamine	122.1/105	2.19	C18	C05332	HMDB0012275		Benzenoids	Benzene and substituted derivatives	Phenethylamines	Phenethylamines	336.461	382.556	555.732	372.19	501.168	477.105	557.145	650.222	457.644	626.279	442.85	491.409	394.32	352.775	362.306	272.582	410.083	232.56	741.566	555.649	436.646	529.594	346.097	464.333	379.041	443.4	414.851	0.0781893	1.29664	0.0517528	387.487	1.25875	-
Phosphorylcholine	184/86	9.38	Amide	C00588	HMDB0001565		Organic nitrogen compounds	Organonitrogen compounds	Quaternary ammonium salts	Phosphocholines	68590.2	77509.2	72656.3	57081.8	81924.1	122521	26425.5	30168.2	46122.8	36643.1	53964.9	50841.6	90662.5	84940.7	59879.7	58792.4	46274.7	55044.6	36582.7	41908.8	40845.7	35339.2	38542.5	30445.2	75109	78389	80371.3	0.0340918	1.21408	0.25468	72989.8	1.10417	-
Phosphoserine	186/88	9.61	Amide	C01005	HMDB0000272		Organic acids and derivatives	Carboxylic acids and derivatives	Amino acids, peptides, and analogues	L-alpha-amino acids	11612.9	11920.1	14000.3	10018.3	8115.23	10635.6	7893.19	7226.57	8723.28	8345.39	9728.48	9624.65	8911.19	15551.4	7737.29	10104.2	15479.1	7104.7	8991.92	9499.3	15726.8	7351.61	16659	6718.82	10114.1	9420.14	10346	0.0483699	1.0218	0.895115	10932.5	0.247663	-
Proline	116.1/70.1	5.26	Amide	C00148	HMDB0000162	Cytoplasm	Organic acids and derivatives	Carboxylic acids and derivatives	Amino acids, peptides, and analogues	Proline and derivatives	785211	1.36336e+06	888021	649287	900749	978757	885974	842129	1.40649e+06	1.17981e+06	888508	1.06349e+06	1.46441e+06	821572	896559	714404	682074	556797	817775	709440	697807	770543	814379	665924	841402	767575	812680	0.046103	1.08364	0.671422	891766	0.911061	-
Protocatechuic acid	153/109.1	1.58	C18	C00230	HMDB0001856		Benzenoids	Benzene and substituted derivatives	Benzoic acids and derivatives	Hydroxybenzoic acid derivatives	2044.84	1720.84	2623.21	1535.03	2596.9	2393.13	3439.52	2843.83	2596.9	3505.15	2340.66	2661.19	1535.46	2232.43	2709.83	2269.28	2542.06	2150.38	2542.06	2393.13	2432.72	2518.74	2542.06	2486.14	3137.68	2591.06	2587.69	0.114196	0.9609	0.733257	2196.12	0.916732	-
Quinaldic acid	174/156	2.38	C18	C06325	HMDB0000842		Organoheterocyclic compounds	Quinolines and derivatives	Quinoline carboxylic acids	Quinoline carboxylic acids	128.591	106.602	156.417	79.801	139.406	104.413	219.028	175.779	138.71	215.909	95.8568	242.381	94.2766	120.208	113.018	104.242	112.524	99.6041	132.284	127.471	116.459	186.331	115.529	143.226	144.551	131.383	152.084	0.0734347	1.11082	0.342671	113.258	0.762653	-
Quinic acid	191.06/85.03	6.92	Amide	C00296	HMDB0003072	Cytoplasm	Organic oxygen compounds	Organooxygen compounds	Alcohols and polyols	Quinic acids and derivatives	465.025	1046.52	676.382	599.594	537.366	323.923	703.653	767.946	537.366	645.577	776.563	776.948	607.039	475.13	925.18	717.633	702.937	484.45	571.169	460.989	620.19	550.928	633.668	678.244	626.245	601.191	524.984	0.0902864	0.932633	0.726161	630.098	0.414579	-
Ribonic acid	165/75	6.87	Amide	C01685	HMDB0000867		Organic oxygen compounds	Organooxygen compounds	Carbohydrates and carbohydrate conjugates	Sugar acids and derivatives	238.843	213.04	794.672	217.876	396.145	437.955	199.361	505.603	266.644	212.011	319.807	240.521	513.133	285.312	5081.28	244.579	300.691	283.716	260.426	199.673	446.914	289.734	656.199	274.025	364.852	345.468	263.494	0.16575	0.342619	0.379158	750.604	0.770029	-
Ricinoleic acid	297.2/183.1	9.13	C18	C08365	HMDB0034297	Extracellular	Lipids and lipid-like molecules	Fatty Acyls	Fatty acids and conjugates	Long-chain fatty acids	110.036	115.483	146.803	71.951	204.971	90.1141	150.679	164.983	122.397	140.286	107.489	336.606	92.4739	121.276	142.044	114.164	266.972	86.8439	195.188	112.649	123.704	198.496	118.987	168.719	152.533	155.168	116.189	0.154168	0.897527	0.682121	130.261	0.691696	-
S-Adenosylhomocysteine	383.1/134	7.38	Amide	C00021	HMDB0000939	Endoplasmic reticulum	Nucleosides, nucleotides, and analogues	5'-deoxyribonucleosides	5'-deoxy-5'-thionucleosides	5'-deoxy-5'-thionucleosides	33277.5	39211.3	43641.5	30025.5	28327.8	31551.6	27704.9	25401.5	34599.2	34011.1	33125.1	35193.6	60044.4	30627.2	28227.5	32666	30220.7	35014.2	22914.5	22090.4	32500.9	19365.3	28741.2	16215.8	33556.6	28275.2	28634.6	0.097858	0.950347	0.748203	35236.3	0.679187	-
S-Adenosylmethionine	399/250	8.8	Amide	C00019	HMDB0001185		Nucleosides, nucleotides, and analogues	5'-deoxyribonucleosides	5'-deoxy-5'-thionucleosides	5'-deoxy-5'-thionucleosides	45898.4	57814.6	50917	40696.9	91301.8	71703.1	44666.8	44795.9	80626.1	60480.4	55184.4	58416.9	122279	67900.4	58873.6	41242.3	36567.5	44693.4	43784.4	45048.3	43903.6	63573.7	47728.5	52508	86403.9	61045.9	70725.3	0.175961	0.964408	0.886768	60824	0.460247	-
Sarcosine	90.1/44.01	6.16	Amide	C00213	HMDB0000271	Extracellular	Organic acids and derivatives	Carboxylic acids and derivatives	Amino acids, peptides, and analogues	Alpha amino acids	719924	1.02896e+06	779770	700370	1.05678e+06	989108	596882	631349	1.14165e+06	920518	804612	1.00637e+06	1.24828e+06	805232	926137	750056	612431	714612	695726	647252	619209	791092	704214	707141	819722	791765	812655	0.0179901	1.04314	0.75458	860972	0.960516	-
Sebacic acid	201.1/139.1	5.53	C18	C08277	HMDB0000792	Membrane	Lipids and lipid-like molecules	Fatty Acyls	Fatty acids and conjugates	Medium-chain fatty acids	11785.3	11118	15069	9042.87	15235.6	11717.9	17958.3	22218.5	15082.3	20691.1	10412.1	19136.6	8048.71	12405.1	13773.9	8799.21	13209	10800.7	15092.7	14118.7	11932.7	21065.1	11238.6	12134.4	13535.3	14061.7	14193.5	0.0250018	1.10341	0.420942	11750.4	0.841524	-
Serine	106/60	7.29	Amide	C00065	HMDB0000187	Cytoplasm	Organic acids and derivatives	Carboxylic acids and derivatives	Amino acids, peptides, and analogues	Serine and derivatives	857097	1.63995e+06	1.06894e+06	832021	738779	866402	689411	673427	1.10832e+06	1.0866e+06	896043	1.02164e+06	1.36273e+06	937326	973738	845253	750956	647912	711291	604793	688664	538388	696037	404167	793562	742369	779612	0.0342875	1.08795	0.642444	960092	0.802035	-
Serotonin	177.2/160.1	1.19	C18	C00780	HMDB0000259	Cytoplasm	Organoheterocyclic compounds	Indoles and derivatives	Tryptamines and derivatives	Serotonins	26029.8	18771.5	26104.4	17234.7	41602.4	36662	36117.5	36155.6	26002.7	36205.6	24712.7	30364.8	19220.2	34366.5	39094.7	27724.6	33794.3	25513.3	30795.4	17266.7	11661.7	23262.5	20112.5	26262.8	29150.7	29897.5	26943.2	0.0535915	0.925944	0.661645	28843.2	1.03659	-
Sorbitol	181.1/89.0	5.09	Amide	C00749	HMDB0000247		Organic oxygen compounds	Organooxygen compounds	Carbohydrates and carbohydrate conjugates	Sugar alcohols	13775.8	9666.88	8025.85	14427.7	10940	13280.8	50200.7	47015.5	9976.47	11310.3	12588.9	10772	16545.6	12799.2	13843.8	21414.5	10078.2	22268.3	12012.4	8227.05	11423.7	11088.6	9547.94	7976.36	13442.5	11192	12435.4	0.0912333	0.723231	0.0743471	13922.2	1.02698	-
Spermidine	146.2/72.2	-0.01	C18	C00315	HMDB0001257	Cytoplasm	Organic nitrogen compounds	Organonitrogen compounds	Amines	Dialkylamines	107.959	84.2924	154.435	80.3791	150.512	122.011	180.644	243.963	164.388	204.691	94.469	197.516	71.8992	124.066	128.234	85.2228	132.345	103.985	148.882	147.829	138.931	230.477	104.738	128.487	136.216	124.876	140.784	0.0233199	1.08337	0.59785	112.112	0.886393	-
Stearic acid	283.264/283.264	11.29	C18	C01530	HMDB0000827	Cytoplasm	Lipids and lipid-like molecules	Fatty Acyls	Fatty acids and conjugates	Long-chain fatty acids	114501	103612	144802	65151.9	146436	114533	129859	149667	135139	156672	58456.1	90529.2	85667.6	100680	159007	76697.2	551672	94152	85046.1	105472	928070	201289	89916.5	88042.2	101347	115426	107263	0.0654525	0.64524	0.429321	146409	0.792369	-
Stearylcarnitine	428.3/85.1	10.35	C18		HMDB0000848	Cytoplasm	Lipids and lipid-like molecules	Fatty Acyls	Fatty acid esters	Acyl carnitines	145938	100873	186560	62610.9	200422	152662	150723	140432	241925	111557	56314.7	174097	94039.6	153858	225160	76487.5	178817	96873.3	151018	107174	181986	178909	67498.8	66315.8	96888	97630.3	99187.1	0.0119852	1.02888	0.903247	139525	0.766358	-
Succinic acid	117.1/73	8.23	Amide	C00042	HMDB0000254	Endoplasmic reticulum	Organic acids and derivatives	Carboxylic acids and derivatives	Dicarboxylic acids and derivatives	Dicarboxylic acids and derivatives	112291	128681	130972	146459	178674	167313	169973	177492	175604	178220	217377	186044	176954	135664	160440	153588	111257	163704	184511	115724	121614	125875	150240	116937	132514	122312	137352	0.0587315	0.958723	0.667794	147166	0.904396	-
Taurodeoxycholic acid (TDCA)	498.4/80	7.81	C18	C05463	HMDB0000896	Extracellular	Lipids and lipid-like molecules	Steroids and steroid derivatives	Bile acids, alcohols and derivatives	Taurinated bile acids and derivatives	583.281	610.888	670.554	430.552	605.937	560.591	674.52	824.378	517.351	809.589	534.405	867.555	559.777	471.386	616.904	422.048	676.971	539.535	757.428	625.026	556.212	821.39	518.077	629.337	581.502	597.834	545.633	0.0464399	1.0533	0.574243	562.369	0.557068	-
Tetradecanoylcarnitine	372.3/85.1	8.99	C18		HMDB0005066	Extracellular	Lipids and lipid-like molecules	Fatty Acyls	Fatty acid esters	Acyl carnitines	121756	92637	195731	76521.2	270980	285441	393184	352088	420721	229125	106721	371959	128813	194260	175349	68896.8	119019	76091.9	157599	145704	146721	296840	143420	106950	199742	194973	192737	0.0182721	1.36808	0.296277	150458	0.973165	-
Theophylline	181.1/124	2.29	C18	C07130	HMDB0001889	Cytoplasm	Organoheterocyclic compounds	Imidazopyrimidines	Purines and purine derivatives	Xanthines	112.724	48.944	121.189	97.5134	84.1324	93.4082	125.51	137.697	96.4182	105.885	85.7256	96.4095	42.9055	91.9632	128.523	62.2224	114.713	84.1046	117.112	71.7809	102.343	113.185	59.8855	75.7924	94.5039	86.9212	89.9181	0.042223	1.06384	0.744295	90.1953	0.852124	-
Threonic acid	135.2/74.9	6.59	Amide	C01620	HMDB0000943	Cytoplasm	Organic oxygen compounds	Organooxygen compounds	Carbohydrates and carbohydrate conjugates	Sugar acids and derivatives	3591.34	3676.72	4310.74	4015.47	5231.6	5119.82	3009.98	3628.62	4409.18	3996.03	4272.71	4502.09	6066.01	3770.61	16908.1	3765.26	3142.48	3879.2	3828.73	3306.42	4068.49	3900.57	4987.16	4012.21	4415.79	4244.88	4172.08	0.0292466	0.691301	0.398386	5289.78	0.787326	-
Threonine	120/74	6.71	Amide	C00188	HMDB0000167	Cytoplasm	Organic acids and derivatives	Carboxylic acids and derivatives	Amino acids, peptides, and analogues	L-alpha-amino acids	604299	983683	746534	596021	862508	845170	702927	720540	1.08153e+06	917801	729467	898777	1.06419e+06	731291	822485	661297	508634	562437	611417	541615	552402	577264	592547	501629	724897	654000	686243	0.0515659	1.06618	0.652177	749045	0.954368	-
Trehalose	365.1/202.9	7.75	Amide	C01083	HMDB0000975	Extracellular	Organic oxygen compounds	Organooxygen compounds	Carbohydrates and carbohydrate conjugates	O-glycosyl compounds	151412	97841.9	88018.5	79631.4	86945.5	98740.8	105809	105606	95376.3	114651	130470	94135.1	90187.4	85135.9	83311.8	114458	133719	107711	87519.2	141424	85826	93484.6	126999	81810.9	85792.2	54020.6	68099.9	0.229712	0.980581	0.884493	101426	0.316735	-
Trimethylamine-N-oxide	76.1/58	5.31	Amide	C01104	HMDB0000925	Cytoplasm	Organic nitrogen compounds	Organonitrogen compounds	Aminoxides	Trialkyl amine oxides	3.84856	3.75557	3.90939	3.60698	3.6179	3.91783	4.09763	4.39608	3.96952	3.79922	3.59759	3.67755	3.90319	3.84244	3.85931	3.95276	3.80781	3.62567	4.12126	3.60375	3.90006	3.91737	3.82952	3.79922	4.09037	4.11999	4.17759	0.0107415	0.985432	0.463396	3.80395	0.554613	-
Trimethyllysine	189/84	8.69	Amide	C03793	HMDB0001325		Organic acids and derivatives	Carboxylic acids and derivatives	Amino acids, peptides, and analogues	L-alpha-amino acids	2213.24	4146.57	2005.22	1082.59	776.584	2196.86	800.876	687.994	1843.05	2390.28	1794.28	1930.63	2591.29	1427.33	1243.91	1154.56	1346.87	719.355	764.714	1310.1	1525.84	886.536	1225.75	416.716	1555.66	1544.87	1821.78	0.0955967	1.46418	0.257723	1742.03	1.16402	-
Tryptamine	161.2/144.1	2.67	C18	C00398	HMDB0000303	Cytoplasm	Organoheterocyclic compounds	Indoles and derivatives	Tryptamines and derivatives	Tryptamines and derivatives	2923.53	1626	3206.87	2071.01	3769.67	2806.73	3050.43	3732.95	3123.03	3571.06	2211.76	4830.99	2108.67	3833.76	3134.47	2549.47	3511.87	3427.03	2896.59	1787.21	2826.47	3500.8	2636.11	1238.9	2588.65	2532.45	2685.93	0.0298381	0.883575	0.403051	2914.09	1.03975	-
Tryptophan	205.2/188.1	3.53	Amide	C00078	HMDB0000929	Extracellular	Organoheterocyclic compounds	Indoles and derivatives	Indolyl carboxylic acids and derivatives	Indolyl carboxylic acids and derivatives	422879	651481	379311	320562	422920	534515	328006	334812	551326	490021	384334	396566	632399	389819	403018	353359	316642	300995	286319	308842	302064	276251	335933	262798	360708	328994	341475	0.04648	1.13998	0.438222	427325	1.14698	-
Tryptophanamide	204.1/187.1	1.42	Amide	C00977	HMDB0013318		Organoheterocyclic compounds	Indoles and derivatives	Tryptamines and derivatives	Tryptamines and derivatives	361.311	420.373	370.189	447.979	395.018	407.973	409.729	417.362	339.176	414.631	388.692	379.251	1364.41	445.697	483.864	412.491	420.714	439.091	420.714	417.137	426.059	407.602	427.625	410.189	416.709	434.623	448.097	0.0363531	0.673769	0.239129	497.426	1.4477	-
Tyrosine	182.1/136.1	4.9	Amide	C00082	HMDB0000158	Cytoplasm	Organic acids and derivatives	Carboxylic acids and derivatives	Amino acids, peptides, and analogues	Tyrosine and derivatives	601107	1.09809e+06	705862	606751	556489	672309	552517	557095	771725	851974	690196	762531	918985	645057	668412	641005	548382	550235	553799	484716	509268	411769	542962	330918	626668	591068	651633	0.0488474	1.0676	0.658843	684390	0.812402	-
Tyrosyl-Alanine	253.3/136.1	3.52	Amide		HMDB0029098		Organic acids and derivatives	Carboxylic acids and derivatives	Amino acids, peptides, and analogues	Dipeptides	21889.2	47853.7	22239.3	21710.2	18628.5	16765.5	10214.3	9563.65	12904.6	25327.8	26079.2	29364.6	16618.8	15009	14269.3	19587	22025.6	13659	17905	20628.2	24513.1	12479.3	28317.2	25209.7	18982.4	17312.1	18571.5	0.0475893	1.47364	0.132482	20854.6	1.00595	-
Uracil	111/42	1.51	Amide	C00106	HMDB0000300		Organoheterocyclic compounds	Diazines	Pyrimidines and pyrimidine derivatives	Pyrimidones	24851.5	49926	30690.8	13541.2	10817	32697	22575.9	22888.5	28408.9	30596.7	21058.8	35910.5	31978.4	32839.8	22621.5	17047.2	27803.5	8167.26	30364.2	16097.6	25694.7	15538.6	23170.4	12274.5	23842.3	24198.3	25560.5	0.036965	1.1571	0.611295	25248.4	0.592079	-
Ureidopropionic acid	133/90	6.17	Amide	C02642	HMDB0000026		Organic acids and derivatives	Organic carbonic acids and derivatives	Ureas	Ureas	156221	184895	186140	167607	270560	246941	97214.2	98472.4	225517	189833	180457	179193	311388	192969	235845	178428	150064	180977	166227	156400	151940	204599	152446	196573	198420	178437	187604	0.0531639	0.970147	0.840529	205170	0.813644	-
Uridine	243/200.1	2.19	Amide	C00299	HMDB0000296		Nucleosides, nucleotides, and analogues	Pyrimidine nucleosides	na	Pyrimidine nucleosides	45373.5	86197.9	88631.6	68611	45510.4	95743.4	62121.4	65766.9	62015.4	66070.3	67117.5	104754	240328	96120.6	99824.1	68447.4	58587.3	68526.5	63848.9	35207.7	87090.4	31492.7	69614.2	24526.1	65261.7	67941.1	73768.9	0.0630461	0.680666	0.27735	88491.8	1.26607	-
Uridine 5'-monophosphate(UMP)	323/96.9	8.45	Amide	C00105	HMDB0000288		Nucleosides, nucleotides, and analogues	Pyrimidine nucleotides	Pyrimidine ribonucleotides	Pyrimidine ribonucleoside monophosphates	144689	234608	140537	219932	129680	99491.7	156151	137601	125438	160383	183508	134968	137716	135395	139900	145966	131091	175937	157346	135395	137716	118835	110901	157346	113619	89239.1	118280	0.145697	1.11886	0.470018	152912	0.36213	-
Uridine diphosphategalactose(UDP-galactose)	565.1/323.1	8.72	Amide	C00052	HMDB0000302		Nucleosides, nucleotides, and analogues	Pyrimidine nucleotides	Pyrimidine nucleotide sugars	Pyrimidine nucleotide sugars	3.83059e+06	3.05624e+06	1.27869e+06	1.27869e+06	1.88856e+06	4.20946e+06	1.02072e+06	1.02072e+06	1.88856e+06	1.02072e+06	1.52996e+06	1.02117e+06	2.01138e+06	1.27869e+06	1.27869e+06	2.29681e+06	1.52996e+06	1.27869e+06	3676.26	1.27869e+06	1.30834e+06	1.3973e+06	1.02072e+06	2238.99	3600.19	1864.05	2.01138e+06	0.449335	1.60656	0.109158	2.10137e+06	1.20809	-
Uridine diphosphate glucuronic acid	579/403	9.19	Amide	C00167	HMDB0000935		Organoheterocyclic compounds	Lactones	Gamma butyrolactones	Gamma butyrolactones	14372.8	18699.7	16380.7	14474.1	13720.9	12715.7	19254.3	25222.2	15544.7	17371.3	16413.2	19564.7	13902.8	14208.4	14140.2	15890.8	17722.4	16993.7	25407.6	12041.2	16143.6	13823.2	17005.7	15264.1	12649.1	14126.5	10469.1	0.133359	0.973137	0.714054	15268.5	0.330845	-
Valerylcarnitine	246.1/85.1	2.81	C18		HMDB0013128	Extracellular	Lipids and lipid-like molecules	Fatty Acyls	Fatty acid esters	Fatty acid esters	3012.88	2365.39	3887.5	2319.81	5024.96	4186.13	4046.55	4885.16	4050.27	3525.4	2206.04	4213.84	2366.02	3019.12	3030.1	1995.6	2271	2382.91	2735.28	2344.12	1701.47	2922.93	1928.08	1920.61	3030.77	3027.58	2944.72	0.0162562	1.38049	0.0716125	2988.45	1.39139	-
Valine	118.1/55.1	4.79	Amide	C00183	HMDB0000883	Extracellular	Organic acids and derivatives	Carboxylic acids and derivatives	Amino acids, peptides, and analogues	Valine and derivatives	388440	673493	463074	376327	311705	420792	306264	305583	497796	499422	411351	442878	654277	359571	420089	390531	303790	327202	316747	276603	295516	237432	310465	186379	352933	317704	354923	0.0612459	1.07264	0.692002	424108	0.928904	-
Valylalanine	187.1/88.1	3.56	Amide		HMDB0029120		Organic acids and derivatives	Carboxylic acids and derivatives	Amino acids, peptides, and analogues	Dipeptides	13300.2	35100.8	9915.21	11196.8	4775.43	9326.75	3654.57	2738.01	4773.48	20176.3	22367.2	16724.4	36856.4	9114.44	5884.3	11626.8	18011.7	5379.77	7595.73	15345.4	16636.2	10593.9	21775	4568.87	11724.3	9799.45	10594.6	0.0903481	0.962494	0.935484	14207.4	0.843042	-
Vitamin B1	265.1/122.1	4.71	Amide	C00378	HMDB0000235	Extracellular	Organoheterocyclic compounds	Diazines	Pyrimidines and pyrimidine derivatives	Thiamines	4227.56	5876.48	2743.79	2723.12	5043.82	5961.08	3483.2	4246.44	3800	3668.75	3771.06	3498.23	6792.98	2509.89	4069.38	4392.87	3754.55	2946.96	3693.56	3229.77	3044.71	4939.49	3913.45	4440.63	2893.15	3066.77	2041.27	0.205792	1.08621	0.689591	4253.54	0.671298	-
Vitamin B7	245.2/227.2	3.14	C18	C00120	HMDB0000030	Cytoplasm	Organoheterocyclic compounds	Biotin and derivatives	na	Biotin and derivatives	293.722	324.687	302.61	292.336	333.495	301.572	324.687	324.687	333.495	446.567	251.089	315.213	187.849	316.505	301.227	273.971	276.405	255.392	324.687	301.572	256.775	461.185	324.687	324.687	286.793	292.336	360.111	0.160283	1.14713	0.0721685	288.314	0.828894	-
Vitamin B9	442.2/295.1	8.39	Amide	C00504	HMDB0000121	Extracellular	Organic acids and derivatives	Carboxylic acids and derivatives	Amino acids, peptides, and analogues	Glutamic acid and derivatives	46107.5	69227.3	51270.5	59970.3	122897	100796	73245.4	64981	52186.4	49158	48138.1	49517.5	82366.7	60914	81446.4	50498.3	43593.3	64865.9	40561.6	25025.2	37712.2	56074.3	59560.4	55734.6	65336.3	37097.9	32142.2	0.39917	1.17354	0.445894	69496.1	0.931319	-
Xanthurenate	206.1/159.9	1.94	C18	C02470	HMDB0000881	Membrane	Organoheterocyclic compounds	Quinolines and derivatives	Quinoline carboxylic acids	Quinoline carboxylic acids	998.68	1113.44	1346.21	745.588	1283.26	1031.74	1599.98	1986.1	1718.24	2263.55	786.771	1973.51	1136.53	962.062	1176.27	728.271	709.182	810.787	1324.31	843.478	832.683	1238.32	730.898	709.776	1099.09	1047.76	1182.95	0.0614858	1.1803	0.201124	1003.5	1.08872	-
